# Supplementary material for: Co-expression network analysis of duplicate genes in maize (Zea mays L.) reveals no subgenome bias
Source: BMC Genomics. 2016 Nov 4;17:875. doi: 10.1186/s12864-016-3194-0 (PMC5097351; doi:10.1186/s12864-016-3194-0)
Supplement: Additional file 2: Table S1. — GO enrichment for genes from different co-expression modules. (XLSX 365 kb) [file 12864_2016_3194_MOESM2_ESM.xlsx]

## Sheet: Table S2 Go enrichment
Table S1. GO enrichment for genes from different co-expression modules.
Co-expression Module	Description	p-value	corr p-value	Cluster Freq	Total Freq	Genes in test set
M106	transcription factor activity	4.826e-08	1.9585e-05	0.0279214	0.00837853	AC206951.3_FG017|GRMZM2G028622|GRMZM2G358796|AC205562.3_FG002|AC205471.4_FG003|GRMZM2G438202|GRMZM2G052720|GRMZM2G300924|GRMZM2G164591|GRMZM2G131961|GRMZM2G324999|GRMZM2G059562|GRMZM2G132185|GRMZM2G139815|GRMZM2G449681|GRMZM2G020150|GRMZM2G120320|GRMZM2G068967|GRMZM2G141299|GRMZM2G089995|GRMZM2G071907|GRMZM2G012724|GRMZM5G852704|GRMZM2G466044|GRMZM2G159592|GRMZM2G453571|GRMZM2G113060
M106	regulation of biosynthetic process	1.4956e-07	1.9585e-05	0.0190114	0.00837853	GRMZM2G318408|GRMZM2G040736|AC206951.3_FG017|GRMZM2G119705|GRMZM2G114873|GRMZM2G028622|AC205562.3_FG002|GRMZM2G358796|GRMZM2G438202|AC205471.4_FG003|GRMZM2G052720|GRMZM2G300924|GRMZM2G164591|GRMZM2G042893|GRMZM2G131961|GRMZM2G082709|GRMZM2G324999|GRMZM2G059562|GRMZM2G132185|GRMZM2G139815|GRMZM2G301089|GRMZM2G079632|GRMZM2G020150|GRMZM2G449681|GRMZM2G120320|GRMZM2G074742|GRMZM2G068967|GRMZM2G16245…
M106	regulation of cellular biosynthetic process	1.4956e-07	1.9585e-05	0.0190114	0.00837853	GRMZM2G318408|GRMZM2G040736|AC206951.3_FG017|GRMZM2G119705|GRMZM2G114873|GRMZM2G028622|AC205562.3_FG002|GRMZM2G358796|GRMZM2G438202|AC205471.4_FG003|GRMZM2G052720|GRMZM2G300924|GRMZM2G164591|GRMZM2G042893|GRMZM2G131961|GRMZM2G082709|GRMZM2G324999|GRMZM2G059562|GRMZM2G132185|GRMZM2G139815|GRMZM2G301089|GRMZM2G079632|GRMZM2G020150|GRMZM2G449681|GRMZM2G120320|GRMZM2G074742|GRMZM2G068967|GRMZM2G16245…
M106	regulation of macromolecule biosynthetic process	1.4956e-07	1.9585e-05	0.0190114	0.00837853	GRMZM2G318408|GRMZM2G040736|AC206951.3_FG017|GRMZM2G119705|GRMZM2G114873|GRMZM2G028622|AC205562.3_FG002|GRMZM2G358796|GRMZM2G438202|AC205471.4_FG003|GRMZM2G052720|GRMZM2G300924|GRMZM2G164591|GRMZM2G042893|GRMZM2G131961|GRMZM2G082709|GRMZM2G324999|GRMZM2G059562|GRMZM2G132185|GRMZM2G139815|GRMZM2G301089|GRMZM2G079632|GRMZM2G020150|GRMZM2G449681|GRMZM2G120320|GRMZM2G074742|GRMZM2G068967|GRMZM2G16245…
M106	transcription regulator activity	1.5073e-07	1.9585e-05	0.0224719	0.00837853	AC206951.3_FG017|GRMZM2G040736|GRMZM2G114873|GRMZM2G028622|AC205562.3_FG002|GRMZM2G358796|GRMZM2G438202|AC205471.4_FG003|GRMZM2G052720|GRMZM2G300924|GRMZM2G164591|GRMZM2G042893|GRMZM2G131961|GRMZM2G324999|GRMZM2G059562|GRMZM2G132185|GRMZM2G301089|GRMZM2G139815|GRMZM2G449681|GRMZM2G020150|GRMZM2G323828|GRMZM2G120320|GRMZM2G120971|GRMZM2G068967|GRMZM2G162450|GRMZM2G141299|GRMZM2G089995|GRMZM2G01272…
M106	regulation of gene expression	1.8565e-07	1.9585e-05	0.0188679	0.00837853	GRMZM2G318408|GRMZM2G040736|AC206951.3_FG017|GRMZM2G119705|GRMZM2G114873|GRMZM2G028622|AC205562.3_FG002|GRMZM2G358796|GRMZM2G438202|AC205471.4_FG003|GRMZM2G052720|GRMZM2G300924|GRMZM2G164591|GRMZM2G042893|GRMZM2G131961|GRMZM2G082709|GRMZM2G324999|GRMZM2G059562|GRMZM2G132185|GRMZM2G139815|GRMZM2G301089|GRMZM2G079632|GRMZM2G020150|GRMZM2G449681|GRMZM2G120320|GRMZM2G074742|GRMZM2G068967|GRMZM2G16245…
M106	biological regulation	2.0585e-07	1.9585e-05	0.0153534	0.00837853	GRMZM2G318408|GRMZM2G040736|GRMZM2G459663|GRMZM2G061932|GRMZM2G098637|GRMZM2G028622|GRMZM2G358796|AC205471.4_FG003|GRMZM2G164591|GRMZM2G128212|GRMZM2G037422|GRMZM2G082709|GRMZM2G324999|GRMZM2G301089|GRMZM2G139815|GRMZM2G079632|GRMZM2G323828|GRMZM2G068967|GRMZM5G832473|GRMZM2G449950|GRMZM2G141299|GRMZM2G089995|GRMZM2G012724|GRMZM2G071907|GRMZM2G014839|GRMZM2G170338|GRMZM2G345622|GRMZM2G453571|GRMZ…
M106	regulation of transcription	2.7159e-07	2.261e-05	0.0188437	0.00837853	GRMZM2G318408|GRMZM2G040736|AC206951.3_FG017|GRMZM2G114873|GRMZM2G028622|AC205562.3_FG002|GRMZM2G358796|GRMZM2G438202|AC205471.4_FG003|GRMZM2G052720|GRMZM2G300924|GRMZM2G164591|GRMZM2G042893|GRMZM2G131961|GRMZM2G082709|GRMZM2G324999|GRMZM2G059562|GRMZM2G132185|GRMZM2G139815|GRMZM2G301089|GRMZM2G079632|GRMZM2G449681|GRMZM2G020150|GRMZM2G120320|GRMZM2G074742|GRMZM2G068967|GRMZM2G162450|GRMZM2G32495…
M106	regulation of macromolecule metabolic process	5.8829e-07	4.3533e-05	0.0181087	0.00837853	GRMZM2G318408|GRMZM2G040736|AC206951.3_FG017|GRMZM2G119705|GRMZM2G114873|GRMZM2G028622|AC205562.3_FG002|GRMZM2G358796|GRMZM2G438202|AC205471.4_FG003|GRMZM2G052720|GRMZM2G300924|GRMZM2G164591|GRMZM2G042893|GRMZM2G131961|GRMZM2G082709|GRMZM2G324999|GRMZM2G059562|GRMZM2G132185|GRMZM2G139815|GRMZM2G301089|GRMZM2G079632|GRMZM2G020150|GRMZM2G449681|GRMZM2G120320|GRMZM2G074742|GRMZM2G068967|GRMZM2G16245…
M106	regulation of cellular metabolic process	6.7954e-07	4.5257e-05	0.0180144	0.00837853	GRMZM2G318408|GRMZM2G040736|AC206951.3_FG017|GRMZM2G119705|GRMZM2G114873|GRMZM2G028622|AC205562.3_FG002|GRMZM2G358796|GRMZM2G438202|AC205471.4_FG003|GRMZM2G052720|GRMZM2G300924|GRMZM2G164591|GRMZM2G042893|GRMZM2G131961|GRMZM2G082709|GRMZM2G324999|GRMZM2G059562|GRMZM2G132185|GRMZM2G139815|GRMZM2G301089|GRMZM2G079632|GRMZM2G020150|GRMZM2G449681|GRMZM2G120320|GRMZM2G074742|GRMZM2G068967|GRMZM2G16245…
M106	regulation of nitrogen compound metabolic process	9.4569e-07	5.2486e-05	0.0180033	0.00837853	GRMZM2G318408|GRMZM2G040736|AC206951.3_FG017|GRMZM2G114873|GRMZM2G028622|AC205562.3_FG002|GRMZM2G358796|GRMZM2G438202|AC205471.4_FG003|GRMZM2G052720|GRMZM2G300924|GRMZM2G164591|GRMZM2G042893|GRMZM2G131961|GRMZM2G082709|GRMZM2G324999|GRMZM2G059562|GRMZM2G132185|GRMZM2G139815|GRMZM2G301089|GRMZM2G079632|GRMZM2G449681|GRMZM2G020150|GRMZM2G120320|GRMZM2G074742|GRMZM2G068967|GRMZM2G162450|GRMZM2G32495…
M106	regulation of nucleobase, nucleoside, nucleotide and nucleic acid metabolic process	9.4569e-07	5.2486e-05	0.0180033	0.00837853	GRMZM2G318408|GRMZM2G040736|AC206951.3_FG017|GRMZM2G114873|GRMZM2G028622|AC205562.3_FG002|GRMZM2G358796|GRMZM2G438202|AC205471.4_FG003|GRMZM2G052720|GRMZM2G300924|GRMZM2G164591|GRMZM2G042893|GRMZM2G131961|GRMZM2G082709|GRMZM2G324999|GRMZM2G059562|GRMZM2G132185|GRMZM2G139815|GRMZM2G301089|GRMZM2G079632|GRMZM2G449681|GRMZM2G020150|GRMZM2G120320|GRMZM2G074742|GRMZM2G068967|GRMZM2G162450|GRMZM2G32495…
M106	regulation of primary metabolic process	1.3426e-06	6.8781e-05	0.0175713	0.00837853	GRMZM2G318408|GRMZM2G040736|AC206951.3_FG017|GRMZM2G119705|GRMZM2G114873|GRMZM2G028622|AC205562.3_FG002|GRMZM2G358796|GRMZM2G438202|AC205471.4_FG003|GRMZM2G052720|GRMZM2G300924|GRMZM2G164591|GRMZM2G042893|GRMZM2G131961|GRMZM2G082709|GRMZM2G324999|GRMZM2G059562|GRMZM2G132185|GRMZM2G139815|GRMZM2G301089|GRMZM2G079632|GRMZM2G020150|GRMZM2G449681|GRMZM2G120320|GRMZM2G074742|GRMZM2G068967|GRMZM2G16245…
M106	regulation of metabolic process	2.2125e-06	0.00010066	0.017248	0.00837853	GRMZM2G318408|GRMZM2G040736|AC206951.3_FG017|GRMZM2G119705|GRMZM2G114873|GRMZM2G028622|AC205562.3_FG002|GRMZM2G358796|GRMZM2G438202|AC205471.4_FG003|GRMZM2G052720|GRMZM2G300924|GRMZM2G164591|GRMZM2G042893|GRMZM2G131961|GRMZM2G082709|GRMZM2G324999|GRMZM2G059562|GRMZM2G132185|GRMZM2G139815|GRMZM2G301089|GRMZM2G079632|GRMZM2G020150|GRMZM2G449681|GRMZM2G120320|GRMZM2G074742|GRMZM2G068967|GRMZM2G16245…
M106	regulation of cellular process	2.2672e-06	0.00010066	0.0165541	0.00837853	GRMZM2G318408|GRMZM2G040736|AC206951.3_FG017|GRMZM2G119705|GRMZM2G114873|GRMZM2G028622|AC205562.3_FG002|GRMZM2G358796|GRMZM2G438202|AC205471.4_FG003|GRMZM2G052720|GRMZM2G300924|GRMZM2G164591|GRMZM2G042893|GRMZM2G131961|GRMZM2G082709|GRMZM2G324999|GRMZM2G059562|GRMZM2G132185|GRMZM2G139815|GRMZM2G301089|GRMZM2G472643|GRMZM2G079632|GRMZM2G020150|GRMZM2G449681|GRMZM2G120320|GRMZM2G074742|GRMZM2G06896…
M106	regulation of biological process	6.4498e-06	0.00026847	0.0159453	0.00837853	GRMZM2G318408|GRMZM2G040736|AC206951.3_FG017|GRMZM2G119705|GRMZM2G114873|GRMZM2G028622|AC205562.3_FG002|GRMZM2G358796|GRMZM2G438202|AC205471.4_FG003|GRMZM2G052720|GRMZM2G300924|GRMZM2G164591|GRMZM2G042893|GRMZM2G131961|GRMZM2G082709|GRMZM2G324999|GRMZM2G059562|GRMZM2G132185|GRMZM2G139815|GRMZM2G301089|GRMZM2G472643|GRMZM2G079632|GRMZM2G020150|GRMZM2G449681|GRMZM2G120320|GRMZM2G074742|GRMZM2G06896…
M106	multicellular organismal process	0.00078279	0.030667	0.0164766	0.00837853	GRMZM2G459663|GRMZM2G061932|GRMZM2G098637|GRMZM2G052720|GRMZM2G128212|GRMZM2G037422|GRMZM2G004516|GRMZM2G049695|GRMZM2G132185|GRMZM2G073310|GRMZM2G323828|GRMZM2G074743|GRMZM5G848733|GRMZM2G092679|GRMZM2G075502|GRMZM2G404608|GRMZM2G162450|AC233899.1_FG005|GRMZM2G014839|GRMZM2G308615|GRMZM2G170338|GRMZM2G466044|GRMZM2G453571|GRMZM2G082686|GRMZM2G066449|GRMZM2G367094
M106	G-protein coupled receptor protein signaling pathway	0.001158	0.040667	0.0217054	0.00837853	GRMZM2G344388|GRMZM2G119705|GRMZM2G404608|GRMZM2G028622|GRMZM2G079200|GRMZM2G165177|GRMZM2G080191|GRMZM2G060183|GRMZM2G020104|GRMZM2G178279|GRMZM5G858599|GRMZM2G106819|GRMZM2G024996|GRMZM2G120971
M106	cell surface receptor linked signaling pathway	0.0013002	0.040667	0.0214395	0.00837853	GRMZM2G344388|GRMZM2G119705|GRMZM2G404608|GRMZM2G028622|GRMZM2G079200|GRMZM2G165177|GRMZM2G080191|GRMZM2G060183|GRMZM2G020104|GRMZM2G178279|GRMZM5G858599|GRMZM2G106819|GRMZM2G024996|GRMZM2G120971
M106	sequence-specific DNA binding	0.001319	0.040667	0.0214067	0.00837853	GRMZM2G028622|GRMZM2G358796|AC205562.3_FG002|GRMZM2G141299|AC205471.4_FG003|GRMZM2G131961|GRMZM2G071907|GRMZM2G012724|GRMZM2G324999|GRMZM2G059562|GRMZM2G139815|GRMZM2G453571|GRMZM2G449681|GRMZM2G120320
M106	multicellular organismal homeostasis	0.0016883	0.040667	0.0163934	0.00837853	GRMZM2G075502|GRMZM2G092679|GRMZM2G459663|GRMZM2G061932|GRMZM2G098637|GRMZM2G052720|AC233899.1_FG005|GRMZM2G128212|GRMZM2G037422|GRMZM2G014839|GRMZM2G308615|GRMZM2G004516|GRMZM2G170338|GRMZM2G049695|GRMZM2G132185|GRMZM2G466044|GRMZM2G453571|GRMZM2G073310|GRMZM2G066449|GRMZM2G082686|GRMZM2G367094|GRMZM2G323828|GRMZM5G848733
M106	temperature homeostasis	0.0016883	0.040667	0.0163934	0.00837853	GRMZM2G075502|GRMZM2G092679|GRMZM2G459663|GRMZM2G061932|GRMZM2G098637|GRMZM2G052720|AC233899.1_FG005|GRMZM2G128212|GRMZM2G037422|GRMZM2G014839|GRMZM2G308615|GRMZM2G004516|GRMZM2G170338|GRMZM2G049695|GRMZM2G132185|GRMZM2G466044|GRMZM2G453571|GRMZM2G073310|GRMZM2G066449|GRMZM2G082686|GRMZM2G367094|GRMZM2G323828|GRMZM5G848733
M106	homoiothermy	0.0016883	0.040667	0.0163934	0.00837853	GRMZM2G075502|GRMZM2G092679|GRMZM2G459663|GRMZM2G061932|GRMZM2G098637|GRMZM2G052720|AC233899.1_FG005|GRMZM2G128212|GRMZM2G037422|GRMZM2G014839|GRMZM2G308615|GRMZM2G004516|GRMZM2G170338|GRMZM2G049695|GRMZM2G132185|GRMZM2G466044|GRMZM2G453571|GRMZM2G073310|GRMZM2G066449|GRMZM2G082686|GRMZM2G367094|GRMZM2G323828|GRMZM5G848733
M106	response to cold	0.0016883	0.040667	0.0163934	0.00837853	GRMZM2G075502|GRMZM2G092679|GRMZM2G459663|GRMZM2G061932|GRMZM2G098637|GRMZM2G052720|AC233899.1_FG005|GRMZM2G128212|GRMZM2G037422|GRMZM2G014839|GRMZM2G308615|GRMZM2G004516|GRMZM2G170338|GRMZM2G049695|GRMZM2G132185|GRMZM2G466044|GRMZM2G453571|GRMZM2G073310|GRMZM2G066449|GRMZM2G082686|GRMZM2G367094|GRMZM2G323828|GRMZM5G848733
M106	ice binding	0.0016883	0.040667	0.0163934	0.00837853	GRMZM2G075502|GRMZM2G092679|GRMZM2G459663|GRMZM2G061932|GRMZM2G098637|GRMZM2G052720|AC233899.1_FG005|GRMZM2G128212|GRMZM2G037422|GRMZM2G014839|GRMZM2G308615|GRMZM2G004516|GRMZM2G170338|GRMZM2G049695|GRMZM2G132185|GRMZM2G466044|GRMZM2G453571|GRMZM2G073310|GRMZM2G066449|GRMZM2G082686|GRMZM2G367094|GRMZM2G323828|GRMZM5G848733
M106	water binding	0.0016883	0.040667	0.0163934	0.00837853	GRMZM2G075502|GRMZM2G092679|GRMZM2G459663|GRMZM2G061932|GRMZM2G098637|GRMZM2G052720|AC233899.1_FG005|GRMZM2G128212|GRMZM2G037422|GRMZM2G014839|GRMZM2G308615|GRMZM2G004516|GRMZM2G170338|GRMZM2G049695|GRMZM2G132185|GRMZM2G466044|GRMZM2G453571|GRMZM2G073310|GRMZM2G066449|GRMZM2G082686|GRMZM2G367094|GRMZM2G323828|GRMZM5G848733
M106	response to freezing	0.0016883	0.040667	0.0163934	0.00837853	GRMZM2G075502|GRMZM2G092679|GRMZM2G459663|GRMZM2G061932|GRMZM2G098637|GRMZM2G052720|AC233899.1_FG005|GRMZM2G128212|GRMZM2G037422|GRMZM2G014839|GRMZM2G308615|GRMZM2G004516|GRMZM2G170338|GRMZM2G049695|GRMZM2G132185|GRMZM2G466044|GRMZM2G453571|GRMZM2G073310|GRMZM2G066449|GRMZM2G082686|GRMZM2G367094|GRMZM2G323828|GRMZM5G848733
M106	response to temperature stimulus	0.001783	0.040667	0.0163236	0.00837853	GRMZM2G075502|GRMZM2G092679|GRMZM2G459663|GRMZM2G061932|GRMZM2G098637|GRMZM2G052720|AC233899.1_FG005|GRMZM2G128212|GRMZM2G037422|GRMZM2G014839|GRMZM2G308615|GRMZM2G004516|GRMZM2G170338|GRMZM2G049695|GRMZM2G132185|GRMZM2G466044|GRMZM2G453571|GRMZM2G073310|GRMZM2G066449|GRMZM2G082686|GRMZM2G367094|GRMZM2G323828|GRMZM5G848733
M106	aromatic compound biosynthetic process	0.0018298	0.040667	0.0645161	0.00837853	GRMZM5G850015|GRMZM2G115841|GRMZM2G121468|GRMZM2G437912
M106	L-phenylalanine biosynthetic process	0.0018929	0.040667	0.25	0.00837853	GRMZM2G115841|GRMZM2G437912
M106	prephenate dehydratase activity	0.0018929	0.040667	0.25	0.00837853	GRMZM2G115841|GRMZM2G437912
M106	homeostatic process	0.002188	0.045537	0.0155473	0.00837853	GRMZM2G075502|GRMZM2G092679|GRMZM2G459663|GRMZM2G061932|GRMZM2G098637|GRMZM2G052720|AC233899.1_FG005|GRMZM2G128212|GRMZM2G311898|GRMZM2G037422|GRMZM2G014839|GRMZM2G308615|GRMZM2G004516|GRMZM2G170338|GRMZM2G049695|GRMZM2G369485|GRMZM2G466044|GRMZM2G132185|GRMZM2G453571|GRMZM2G073310|GRMZM2G066449|GRMZM2G082686|GRMZM2G367094|GRMZM2G323828|GRMZM5G848733
M110	localization	7.7561e-08	2.8266e-05	0.0131528	0.00493735	GRMZM2G171031|GRMZM2G364060|GRMZM2G052435|GRMZM2G130278|GRMZM2G177914|GRMZM2G009895|GRMZM2G330430|GRMZM2G042089|GRMZM2G002440|GRMZM2G071163|GRMZM2G074530|GRMZM2G021331|GRMZM2G314679|GRMZM2G130987|GRMZM2G462140|GRMZM2G436835|GRMZM2G136058|GRMZM2G015642|GRMZM2G009638|GRMZM2G041050|GRMZM2G113408|GRMZM2G078839|GRMZM2G330772|GRMZM2G010362|GRMZM2G431350|GRMZM2G135186|GRMZM2G144008|GRMZM2G157018|GRMZM5G…
M110	establishment of localization	1.9129e-07	2.8266e-05	0.012926	0.00493735	GRMZM2G171031|GRMZM2G364060|GRMZM2G052435|GRMZM2G177914|GRMZM2G009895|GRMZM2G330430|GRMZM2G042089|GRMZM2G002440|GRMZM2G071163|GRMZM2G074530|GRMZM2G021331|GRMZM2G314679|GRMZM2G130987|GRMZM2G462140|GRMZM2G436835|GRMZM2G136058|GRMZM2G015642|GRMZM2G009638|GRMZM2G041050|GRMZM2G113408|GRMZM2G078839|GRMZM2G330772|GRMZM2G010362|GRMZM2G431350|GRMZM2G135186|GRMZM2G144008|GRMZM2G157018|GRMZM5G883149|GRMZM2G…
M110	transport	1.9129e-07	2.8266e-05	0.012926	0.00493735	GRMZM2G171031|GRMZM2G364060|GRMZM2G052435|GRMZM2G177914|GRMZM2G009895|GRMZM2G330430|GRMZM2G042089|GRMZM2G002440|GRMZM2G071163|GRMZM2G074530|GRMZM2G021331|GRMZM2G314679|GRMZM2G130987|GRMZM2G462140|GRMZM2G436835|GRMZM2G136058|GRMZM2G015642|GRMZM2G009638|GRMZM2G041050|GRMZM2G113408|GRMZM2G078839|GRMZM2G330772|GRMZM2G010362|GRMZM2G431350|GRMZM2G135186|GRMZM2G144008|GRMZM2G157018|GRMZM5G883149|GRMZM2G…
M110	oxidative phosphorylation	2.0717e-07	2.8266e-05	0.0520231	0.00493735	GRMZM2G113408|GRMZM2G145854|GRMZM2G078839|GRMZM2G451281|GRMZM2G157018|GRMZM2G021331|GRMZM2G321725|AC194341.4_FG002|GRMZM2G009638
M110	cellular protein localization	2.6541e-07	2.8266e-05	0.0330579	0.00493735	GRMZM2G002440|GRMZM2G144008|GRMZM2G330772|GRMZM2G010362|GRMZM2G130278|GRMZM2G052435|GRMZM2G177914|GRMZM2G436835|GRMZM2G330430|GRMZM2G015642|GRMZM2G042089|GRMZM2G122805
M110	cellular macromolecule localization	2.6541e-07	2.8266e-05	0.0330579	0.00493735	GRMZM2G002440|GRMZM2G144008|GRMZM2G330772|GRMZM2G010362|GRMZM2G130278|GRMZM2G052435|GRMZM2G177914|GRMZM2G436835|GRMZM2G330430|GRMZM2G015642|GRMZM2G042089|GRMZM2G122805
M110	hydrogen ion transmembrane transporter activity	4.0021e-07	3.6533e-05	0.0481283	0.00493735	GRMZM2G113408|GRMZM2G078839|GRMZM2G451281|GRMZM2G157018|GRMZM2G021331|GRMZM2G321725|GRMZM2G152925|AC194341.4_FG002|GRMZM2G009638
M110	protein localization	5.261e-07	4.2023e-05	0.0257827	0.00493735	GRMZM2G364060|GRMZM2G330772|GRMZM2G010362|GRMZM2G052435|GRMZM2G130278|GRMZM2G177914|GRMZM2G330430|GRMZM2G042089|GRMZM2G002440|GRMZM2G144008|GRMZM2G130987|GRMZM2G436835|GRMZM2G015642|GRMZM2G122805
M110	proton-transporting ATP synthase complex	1.1004e-06	7.8127e-05	0.0882353	0.00493735	GRMZM2G113408|GRMZM2G157018|GRMZM2G021331|GRMZM2G321725|AC194341.4_FG002|GRMZM2G009638
M110	intracellular protein transport	1.3593e-06	8.5584e-05	0.0315186	0.00493735	GRMZM2G002440|GRMZM2G144008|GRMZM2G330772|GRMZM2G010362|GRMZM2G052435|GRMZM2G177914|GRMZM2G436835|GRMZM2G330430|GRMZM2G015642|GRMZM2G042089|GRMZM2G122805
M110	energy coupled proton transport, down electrochemical gradient	1.6169e-06	8.5584e-05	0.0614035	0.00493735	GRMZM2G113408|GRMZM2G078839|GRMZM2G157018|GRMZM2G021331|GRMZM2G321725|AC194341.4_FG002|GRMZM2G009638
M110	ATP synthesis coupled proton transport	1.6169e-06	8.5584e-05	0.0614035	0.00493735	GRMZM2G113408|GRMZM2G078839|GRMZM2G157018|GRMZM2G021331|GRMZM2G321725|AC194341.4_FG002|GRMZM2G009638
M110	ion transmembrane transport	1.8173e-06	8.5584e-05	0.0603448	0.00493735	GRMZM2G113408|GRMZM2G078839|GRMZM2G157018|GRMZM2G021331|GRMZM2G321725|AC194341.4_FG002|GRMZM2G009638
M110	cellular localization	1.9669e-06	8.5584e-05	0.024952	0.00493735	GRMZM2G002440|GRMZM2G074530|GRMZM2G144008|GRMZM2G330772|GRMZM2G010362|GRMZM2G130278|GRMZM2G052435|GRMZM2G177914|GRMZM2G436835|GRMZM2G330430|GRMZM2G015642|GRMZM2G042089|GRMZM2G122805
M110	macromolecule localization	2.2733e-06	8.5584e-05	0.0227642	0.00493735	GRMZM2G364060|GRMZM2G330772|GRMZM2G010362|GRMZM2G052435|GRMZM2G130278|GRMZM2G177914|GRMZM2G330430|GRMZM2G042089|GRMZM2G002440|GRMZM2G144008|GRMZM2G130987|GRMZM2G436835|GRMZM2G015642|GRMZM2G122805
M110	protein transport	2.2769e-06	8.5584e-05	0.0246212	0.00493735	GRMZM2G364060|GRMZM2G330772|GRMZM2G010362|GRMZM2G052435|GRMZM2G177914|GRMZM2G330430|GRMZM2G042089|GRMZM2G002440|GRMZM2G144008|GRMZM2G130987|GRMZM2G436835|GRMZM2G015642|GRMZM2G122805
M110	establishment of protein localization	2.2769e-06	8.5584e-05	0.0246212	0.00493735	GRMZM2G364060|GRMZM2G330772|GRMZM2G010362|GRMZM2G052435|GRMZM2G177914|GRMZM2G330430|GRMZM2G042089|GRMZM2G002440|GRMZM2G144008|GRMZM2G130987|GRMZM2G436835|GRMZM2G015642|GRMZM2G122805
M110	proton-transporting two-sector ATPase complex	2.6902e-06	9.5503e-05	0.0569106	0.00493735	GRMZM2G113408|GRMZM2G078839|GRMZM2G157018|GRMZM2G021331|GRMZM2G321725|AC194341.4_FG002|GRMZM2G009638
M110	proton-transporting ATPase activity, rotational mechanism	5.3228e-06	0.00017901	0.0980392	0.00493735	GRMZM2G113408|GRMZM2G078839|GRMZM2G021331|GRMZM2G321725|GRMZM2G009638
M110	intracellular transport	6.0668e-06	0.00018651	0.0269608	0.00493735	GRMZM2G002440|GRMZM2G144008|GRMZM2G330772|GRMZM2G010362|GRMZM2G052435|GRMZM2G177914|GRMZM2G436835|GRMZM2G330430|GRMZM2G015642|GRMZM2G042089|GRMZM2G122805
M110	protein catabolic process	6.1293e-06	0.00018651	0.0408163	0.00493735	GRMZM2G028346|GRMZM2G017086|GRMZM2G104373|GRMZM2G035417|GRMZM2G108739|GRMZM2G036186|GRMZM2G110185|GRMZM2G037185
M110	proton-transporting two-sector ATPase complex, catalytic domain	7.0815e-06	0.0001936	0.0925926	0.00493735	GRMZM2G113408|GRMZM2G078839|GRMZM2G021331|GRMZM2G321725|GRMZM2G009638
M110	proton transport	7.2957e-06	0.0001936	0.048951	0.00493735	GRMZM2G113408|GRMZM2G078839|GRMZM2G157018|GRMZM2G021331|GRMZM2G321725|AC194341.4_FG002|GRMZM2G009638
M110	hydrogen transport	7.2957e-06	0.0001936	0.048951	0.00493735	GRMZM2G113408|GRMZM2G078839|GRMZM2G157018|GRMZM2G021331|GRMZM2G321725|AC194341.4_FG002|GRMZM2G009638
M110	nucleobase, nucleoside, nucleotide and nucleic acid biosynthetic process	7.8772e-06	0.0001936	0.0293255	0.00493735	GRMZM2G113408|GRMZM2G003875|GRMZM2G078839|GRMZM2G157018|GRMZM2G021331|GRMZM2G321725|GRMZM2G021704|AC194341.4_FG002|GRMZM5G893864|GRMZM2G009638
M110	nucleobase, nucleoside and nucleotide biosynthetic process	7.8772e-06	0.0001936	0.0293255	0.00493735	GRMZM2G113408|GRMZM2G003875|GRMZM2G078839|GRMZM2G157018|GRMZM2G021331|GRMZM2G321725|GRMZM2G021704|AC194341.4_FG002|GRMZM5G893864|GRMZM2G009638
M110	establishment of localization in cell	8.2969e-06	0.00019636	0.0237154	0.00493735	GRMZM2G002440|GRMZM2G074530|GRMZM2G144008|GRMZM2G330772|GRMZM2G010362|GRMZM2G052435|GRMZM2G177914|GRMZM2G436835|GRMZM2G330430|GRMZM2G015642|GRMZM2G042089|GRMZM2G122805
M110	cell	9.5959e-06	0.00021144	0.00753556	0.00493735	GRMZM2G114126|GRMZM2G039906|GRMZM2G130278|GRMZM2G177914|GRMZM2G009895|GRMZM2G330430|GRMZM2G426591|GRMZM2G095865|GRMZM2G042089|GRMZM2G071163|GRMZM2G000393|GRMZM2G377589|GRMZM2G150264|GRMZM2G021331|GRMZM2G136058|GRMZM2G113408|GRMZM2G028346|GRMZM2G401561|GRMZM2G069208|GRMZM2G148709|GRMZM2G135186|GRMZM2G029573|GRMZM2G153369|GRMZM2G035417|GRMZM2G072806|GRMZM2G159221|GRMZM2G120302|GRMZM2G003064|GRMZM2G…
M110	cell part	9.5959e-06	0.00021144	0.00753556	0.00493735	GRMZM2G114126|GRMZM2G039906|GRMZM2G130278|GRMZM2G177914|GRMZM2G009895|GRMZM2G330430|GRMZM2G426591|GRMZM2G095865|GRMZM2G042089|GRMZM2G071163|GRMZM2G000393|GRMZM2G377589|GRMZM2G150264|GRMZM2G021331|GRMZM2G136058|GRMZM2G113408|GRMZM2G028346|GRMZM2G401561|GRMZM2G069208|GRMZM2G148709|GRMZM2G135186|GRMZM2G029573|GRMZM2G153369|GRMZM2G035417|GRMZM2G072806|GRMZM2G159221|GRMZM2G120302|GRMZM2G003064|GRMZM2G…
M110	cellular process	1.063e-05	0.00022641	0.00738597	0.00493735	GRMZM2G114126|GRMZM2G451281|GRMZM2G052435|GRMZM2G130278|GRMZM2G074821|GRMZM2G177914|GRMZM2G165917|GRMZM2G115757|GRMZM2G086882|GRMZM2G330430|GRMZM2G095865|GRMZM2G042089|GRMZM2G017086|GRMZM2G000393|GRMZM2G377589|GRMZM2G021331|GRMZM2G036186|GRMZM2G113414|GRMZM2G028346|GRMZM2G113408|GRMZM2G154595|GRMZM2G401561|GRMZM2G021110|GRMZM2G084863|GRMZM2G037185|GRMZM2G021704|GRMZM2G148709|GRMZM2G153991|GRMZM2G…
M110	membrane part	1.1593e-05	0.00023897	0.0126454	0.00493735	GRMZM2G171031|GRMZM2G364060|GRMZM2G130278|GRMZM2G177914|GRMZM2G009895|GRMZM2G451366|GRMZM2G426591|GRMZM2G042089|GRMZM2G021331|GRMZM2G436835|GRMZM2G136058|GRMZM2G009638|GRMZM2G113408|GRMZM2G078839|GRMZM2G143714|GRMZM2G099528|GRMZM2G069208|GRMZM2G153369|GRMZM2G157018|GRMZM2G067964|GRMZM2G321725|GRMZM2G003064|AC194341.4_FG002|GRMZM2G070693|GRMZM2G016551
M110	ATP biosynthetic process	1.469e-05	0.00029334	0.0361991	0.00493735	GRMZM2G113408|GRMZM2G078839|GRMZM2G157018|GRMZM2G021331|GRMZM2G321725|AC194341.4_FG002|GRMZM5G893864|GRMZM2G009638
M110	ATP metabolic process	1.7818e-05	0.00034503	0.0352423	0.00493735	GRMZM2G113408|GRMZM2G078839|GRMZM2G157018|GRMZM2G021331|GRMZM2G321725|AC194341.4_FG002|GRMZM5G893864|GRMZM2G009638
M110	cation-transporting ATPase activity	2.2087e-05	0.00041054	0.0735294	0.00493735	GRMZM2G113408|GRMZM2G078839|GRMZM2G021331|GRMZM2G321725|GRMZM2G009638
M110	cellular_component	2.3066e-05	0.00041054	0.00732526	0.00493735	GRMZM2G114126|GRMZM2G039906|GRMZM2G130278|GRMZM2G177914|GRMZM2G009895|GRMZM2G330430|GRMZM2G426591|GRMZM2G095865|GRMZM2G042089|GRMZM2G071163|GRMZM2G000393|GRMZM2G377589|GRMZM2G150264|GRMZM2G021331|GRMZM2G136058|GRMZM2G113408|GRMZM2G028346|GRMZM2G401561|GRMZM2G069208|GRMZM2G148709|GRMZM2G135186|GRMZM2G029573|GRMZM2G153369|GRMZM2G035417|GRMZM2G072806|GRMZM2G159221|GRMZM2G120302|GRMZM2G003064|GRMZM2G…
M110	pyrophosphatase activity	2.3129e-05	0.00041054	0.0145482	0.00493735	GRMZM2G113408|GRMZM2G114126|GRMZM2G078839|GRMZM2G104373|GRMZM2G157462|GRMZM2G006178|GRMZM2G146486|GRMZM2G158021|GRMZM2G180335|GRMZM2G330430|GRMZM2G029573|GRMZM2G144008|GRMZM2G021331|GRMZM2G110185|GRMZM2G321725|GRMZM2G015642|GRMZM5G893864|GRMZM2G009638|GRMZM2G122805
M110	membrane	2.532e-05	0.00042628	0.00975738	0.00493735	GRMZM2G171031|GRMZM2G039906|GRMZM2G364060|GRMZM2G045435|GRMZM2G130278|GRMZM2G177914|GRMZM2G009895|GRMZM2G451366|GRMZM2G426591|GRMZM2G042089|GRMZM2G071163|GRMZM2G000393|GRMZM2G150264|GRMZM2G021331|GRMZM2G130987|GRMZM2G436835|GRMZM2G136058|GRMZM2G009638|GRMZM2G041050|GRMZM2G113408|GRMZM2G078839|GRMZM2G330772|GRMZM2G143714|GRMZM2G069208|GRMZM2G099528|GRMZM2G145854|GRMZM2G135186|GRMZM2G153369|GRMZM2G…
M110	ribonucleoside triphosphate biosynthetic process	2.7352e-05	0.00042628	0.033195	0.00493735	GRMZM2G113408|GRMZM2G078839|GRMZM2G157018|GRMZM2G021331|GRMZM2G321725|AC194341.4_FG002|GRMZM5G893864|GRMZM2G009638
M110	purine ribonucleoside triphosphate biosynthetic process	2.7352e-05	0.00042628	0.033195	0.00493735	GRMZM2G113408|GRMZM2G078839|GRMZM2G157018|GRMZM2G021331|GRMZM2G321725|AC194341.4_FG002|GRMZM5G893864|GRMZM2G009638
M110	purine nucleoside triphosphate biosynthetic process	2.7352e-05	0.00042628	0.033195	0.00493735	GRMZM2G113408|GRMZM2G078839|GRMZM2G157018|GRMZM2G021331|GRMZM2G321725|AC194341.4_FG002|GRMZM5G893864|GRMZM2G009638
M110	nucleoside triphosphate biosynthetic process	2.7352e-05	0.00042628	0.033195	0.00493735	GRMZM2G113408|GRMZM2G078839|GRMZM2G157018|GRMZM2G021331|GRMZM2G321725|AC194341.4_FG002|GRMZM5G893864|GRMZM2G009638
M110	generation of precursor metabolites and energy	2.8487e-05	0.00043341	0.0228216	0.00493735	GRMZM2G113408|GRMZM2G145854|GRMZM2G078839|GRMZM2G154595|GRMZM5G856653|GRMZM2G451281|GRMZM2G157018|GRMZM2G021331|GRMZM2G321725|AC194341.4_FG002|GRMZM2G009638
M110	proton-transporting ATP synthase complex, catalytic core F(1)	2.9585e-05	0.00043373	0.111111	0.00493735	GRMZM2G113408|GRMZM2G021331|GRMZM2G321725|GRMZM2G009638
M110	hydrolase activity, acting on acid anhydrides, in phosphorus-containing anhydrides	3.0279e-05	0.00043373	0.0142643	0.00493735	GRMZM2G113408|GRMZM2G114126|GRMZM2G078839|GRMZM2G104373|GRMZM2G157462|GRMZM2G006178|GRMZM2G146486|GRMZM2G158021|GRMZM2G180335|GRMZM2G330430|GRMZM2G029573|GRMZM2G144008|GRMZM2G021331|GRMZM2G110185|GRMZM2G321725|GRMZM2G015642|GRMZM5G893864|GRMZM2G009638|GRMZM2G122805
M110	hydrolase activity, acting on acid anhydrides	3.2515e-05	0.00043373	0.0141897	0.00493735	GRMZM2G113408|GRMZM2G114126|GRMZM2G078839|GRMZM2G104373|GRMZM2G157462|GRMZM2G006178|GRMZM2G146486|GRMZM2G158021|GRMZM2G180335|GRMZM2G330430|GRMZM2G029573|GRMZM2G144008|GRMZM2G021331|GRMZM2G110185|GRMZM2G321725|GRMZM2G015642|GRMZM5G893864|GRMZM2G009638|GRMZM2G122805
M110	purine ribonucleoside triphosphate metabolic process	3.2581e-05	0.00043373	0.0323887	0.00493735	GRMZM2G113408|GRMZM2G078839|GRMZM2G157018|GRMZM2G021331|GRMZM2G321725|AC194341.4_FG002|GRMZM5G893864|GRMZM2G009638
M110	ribonucleoside triphosphate metabolic process	3.2581e-05	0.00043373	0.0323887	0.00493735	GRMZM2G113408|GRMZM2G078839|GRMZM2G157018|GRMZM2G021331|GRMZM2G321725|AC194341.4_FG002|GRMZM5G893864|GRMZM2G009638
M110	purine nucleoside triphosphate metabolic process	3.2581e-05	0.00043373	0.0323887	0.00493735	GRMZM2G113408|GRMZM2G078839|GRMZM2G157018|GRMZM2G021331|GRMZM2G321725|AC194341.4_FG002|GRMZM5G893864|GRMZM2G009638
M110	nucleoside triphosphate metabolic process	3.3529e-05	0.00043724	0.0322581	0.00493735	GRMZM2G113408|GRMZM2G078839|GRMZM2G157018|GRMZM2G021331|GRMZM2G321725|AC194341.4_FG002|GRMZM5G893864|GRMZM2G009638
M110	monovalent inorganic cation transmembrane transporter activity	4.1956e-05	0.00052595	0.0271084	0.00493735	GRMZM2G113408|GRMZM2G078839|GRMZM2G451281|GRMZM2G157018|GRMZM2G021331|GRMZM2G321725|GRMZM2G152925|AC194341.4_FG002|GRMZM2G009638
M110	macromolecule catabolic process	4.1977e-05	0.00052595	0.03125	0.00493735	GRMZM2G028346|GRMZM2G017086|GRMZM2G104373|GRMZM2G035417|GRMZM2G108739|GRMZM2G036186|GRMZM2G110185|GRMZM2G037185
M110	nucleoside-triphosphatase activity	4.2902e-05	0.00052719	0.0144346	0.00493735	GRMZM2G113408|GRMZM2G078839|GRMZM2G157462|GRMZM2G104373|GRMZM2G006178|GRMZM2G146486|GRMZM2G158021|GRMZM2G180335|GRMZM2G330430|GRMZM2G029573|GRMZM2G144008|GRMZM2G021331|GRMZM2G110185|GRMZM2G321725|GRMZM2G015642|GRMZM5G893864|GRMZM2G009638|GRMZM2G122805
M110	nucleobase, nucleoside and nucleotide metabolic process	5.5816e-05	0.00066783	0.02331	0.00493735	GRMZM2G113408|GRMZM2G003875|GRMZM2G078839|GRMZM2G157018|GRMZM2G021331|GRMZM2G321725|GRMZM2G021704|AC194341.4_FG002|GRMZM5G893864|GRMZM2G009638
M110	purine ribonucleotide biosynthetic process	5.6436e-05	0.00066783	0.0299625	0.00493735	GRMZM2G113408|GRMZM2G078839|GRMZM2G157018|GRMZM2G021331|GRMZM2G321725|AC194341.4_FG002|GRMZM5G893864|GRMZM2G009638
M110	purine nucleotide biosynthetic process	6.5931e-05	0.00073912	0.029304	0.00493735	GRMZM2G113408|GRMZM2G078839|GRMZM2G157018|GRMZM2G021331|GRMZM2G321725|AC194341.4_FG002|GRMZM5G893864|GRMZM2G009638
M110	purine ribonucleotide metabolic process	6.5931e-05	0.00073912	0.029304	0.00493735	GRMZM2G113408|GRMZM2G078839|GRMZM2G157018|GRMZM2G021331|GRMZM2G321725|AC194341.4_FG002|GRMZM5G893864|GRMZM2G009638
M110	ribonucleotide biosynthetic process	6.5931e-05	0.00073912	0.029304	0.00493735	GRMZM2G113408|GRMZM2G078839|GRMZM2G157018|GRMZM2G021331|GRMZM2G321725|AC194341.4_FG002|GRMZM5G893864|GRMZM2G009638
M110	substrate-specific transporter activity	6.8569e-05	0.00075544	0.0144804	0.00493735	GRMZM2G113408|GRMZM2G078839|GRMZM2G171031|GRMZM2G010362|GRMZM2G451281|GRMZM2G052435|GRMZM2G177914|GRMZM2G157018|GRMZM2G062481|GRMZM2G021331|GRMZM2G462140|GRMZM2G130987|GRMZM2G321725|GRMZM2G152925|AC194341.4_FG002|GRMZM5G893864|GRMZM2G009638
M110	ribonucleotide metabolic process	7.6718e-05	0.00082846	0.0286738	0.00493735	GRMZM2G113408|GRMZM2G078839|GRMZM2G157018|GRMZM2G021331|GRMZM2G321725|AC194341.4_FG002|GRMZM5G893864|GRMZM2G009638
M110	small molecule biosynthetic process	7.8016e-05	0.00082846	0.0175913	0.00493735	GRMZM2G003875|GRMZM2G113408|GRMZM2G078839|GRMZM2G021704|GRMZM2G157018|GRMZM2G062481|GRMZM2G021331|GRMZM2G000531|GRMZM2G321725|GRMZM2G099696|AC194341.4_FG002|GRMZM5G893864|GRMZM2G009638
M110	heterocycle metabolic process	7.9086e-05	0.00082846	0.0203704	0.00493735	GRMZM2G113408|GRMZM2G003875|GRMZM2G078839|GRMZM2G157018|GRMZM2G021331|GRMZM2G074821|GRMZM2G321725|GRMZM2G021704|AC194341.4_FG002|GRMZM5G893864|GRMZM2G009638
M110	purine nucleotide metabolic process	8.6791e-05	0.00089451	0.028169	0.00493735	GRMZM2G113408|GRMZM2G078839|GRMZM2G157018|GRMZM2G021331|GRMZM2G321725|AC194341.4_FG002|GRMZM5G893864|GRMZM2G009638
M110	biosynthetic process	0.00010068	0.001011	0.0099359	0.00493735	GRMZM2G143071|GRMZM2G045435|GRMZM2G074821|GRMZM2G165917|GRMZM2G086882|GRMZM2G046065|GRMZM2G000393|GRMZM2G021331|GRMZM2G000531|GRMZM2G147450|GRMZM2G099696|GRMZM2G113414|GRMZM2G009638|GRMZM2G003875|GRMZM2G113408|GRMZM2G078839|GRMZM2G002687|GRMZM2G060886|GRMZM2G053999|AC214640.3_FG003|GRMZM2G021704|GRMZM2G148709|GRMZM2G029573|GRMZM2G157018|GRMZM2G062481|GRMZM2G096424|GRMZM2G143651|GRMZM5G804816|GRMZ…
M110	hydrogen ion transporting ATP synthase activity, rotational mechanism	0.00010126	0.001011	0.0816327	0.00493735	GRMZM2G113408|GRMZM2G021331|GRMZM2G321725|GRMZM2G009638
M110	ATPase activity, coupled to transmembrane movement of ions	0.00013737	0.0013505	0.0379747	0.00493735	GRMZM2G113408|GRMZM2G078839|GRMZM2G021331|GRMZM2G321725|GRMZM5G893864|GRMZM2G009638
M110	nucleotide biosynthetic process	0.00017301	0.0016751	0.0254777	0.00493735	GRMZM2G113408|GRMZM2G078839|GRMZM2G157018|GRMZM2G021331|GRMZM2G321725|AC194341.4_FG002|GRMZM5G893864|GRMZM2G009638
M110	inorganic cation transmembrane transporter activity	0.00018595	0.0017734	0.0222772	0.00493735	GRMZM2G113408|GRMZM2G078839|GRMZM2G451281|GRMZM2G157018|GRMZM2G021331|GRMZM2G321725|GRMZM2G152925|AC194341.4_FG002|GRMZM2G009638
M110	proteolysis involved in cellular protein catabolic process	0.00019183	0.0017765	0.0357143	0.00493735	GRMZM2G028346|GRMZM2G017086|GRMZM2G035417|GRMZM2G108739|GRMZM2G036186|GRMZM2G037185
M110	cellular protein catabolic process	0.00019183	0.0017765	0.0357143	0.00493735	GRMZM2G028346|GRMZM2G017086|GRMZM2G035417|GRMZM2G108739|GRMZM2G036186|GRMZM2G037185
M110	cellular macromolecule catabolic process	0.00023188	0.0021167	0.0344828	0.00493735	GRMZM2G028346|GRMZM2G017086|GRMZM2G035417|GRMZM2G108739|GRMZM2G036186|GRMZM2G037185
M110	transporter activity	0.00024142	0.0021728	0.0118203	0.00493735	GRMZM2G041050|GRMZM2G113408|GRMZM2G078839|GRMZM2G171031|GRMZM2G010362|GRMZM2G451281|GRMZM2G052435|GRMZM2G177914|GRMZM2G071163|GRMZM2G135186|GRMZM2G157018|GRMZM2G062481|GRMZM2G021331|GRMZM2G130987|GRMZM2G462140|GRMZM2G321725|GRMZM2G152925|AC194341.4_FG002|GRMZM5G893864|GRMZM2G009638
M110	cellular nitrogen compound biosynthetic process	0.00030499	0.0027068	0.0174326	0.00493735	GRMZM2G113408|GRMZM2G003875|GRMZM2G078839|GRMZM2G157018|GRMZM2G021331|GRMZM2G074821|GRMZM2G321725|GRMZM2G021704|AC194341.4_FG002|GRMZM5G893864|GRMZM2G009638
M110	cytoplasm	0.00032718	0.002864	0.0104895	0.00493735	GRMZM2G114126|GRMZM2G002687|GRMZM2G104373|AC214640.3_FG003|GRMZM2G177914|GRMZM2G148709|GRMZM2G042089|GRMZM2G038384|GRMZM2G002440|GRMZM2G071163|GRMZM2G135186|GRMZM2G074530|GRMZM2G157018|GRMZM2G377589|GRMZM2G096424|GRMZM2G000531|GRMZM2G120302|GRMZM2G462140|GRMZM2G110185|GRMZM5G804816|GRMZM2G436835|GRMZM2G152925|AC194341.4_FG002|GRMZM2G099696
M110	biological_process	0.00040547	0.0035012	0.00585324	0.00493735	GRMZM2G438673|GRMZM2G114126|GRMZM2G090338|GRMZM2G052435|GRMZM2G115757|GRMZM2G165917|GRMZM2G177914|GRMZM2G330430|GRMZM2G426591|GRMZM2G017086|GRMZM2G071163|GRMZM2G000393|GRMZM2G036186|GRMZM2G314679|GRMZM2G021110|GRMZM2G084863|GRMZM5G868767|GRMZM2G069208|GRMZM2G021704|GRMZM2G153991|GRMZM2G007721|GRMZM2G135186|GRMZM2G029573|GRMZM2G138676|GRMZM2G072806|GRMZM2G035417|GRMZM5G883149|GRMZM2G159221|GRMZM2G…
M110	nucleobase, nucleoside, nucleotide and nucleic acid metabolic process	0.00044905	0.0038259	0.0109775	0.00493735	GRMZM2G003875|GRMZM2G113408|GRMZM2G143071|GRMZM2G078839|GRMZM2G002687|GRMZM2G401561|GRMZM2G086882|GRMZM2G021704|GRMZM2G148709|GRMZM2G122841|GRMZM2G095865|GRMZM2G049902|GRMZM2G157018|GRMZM2G035417|GRMZM2G377589|GRMZM2G021331|GRMZM2G096705|GRMZM2G321725|AC194341.4_FG002|GRMZM5G893864|GRMZM2G009638
M110	cellular metabolic process	0.00047727	0.0040128	0.00735786	0.00493735	GRMZM2G114126|GRMZM2G451281|GRMZM2G074821|GRMZM2G165917|GRMZM2G115757|GRMZM2G086882|GRMZM2G095865|GRMZM2G017086|GRMZM2G000393|GRMZM2G377589|GRMZM2G021331|GRMZM2G036186|GRMZM2G113414|GRMZM2G113408|GRMZM2G028346|GRMZM2G154595|GRMZM2G401561|GRMZM2G021704|GRMZM2G037185|GRMZM2G148709|GRMZM2G153991|GRMZM2G007721|GRMZM2G029573|GRMZM2G138676|GRMZM5G856653|GRMZM2G035417|GRMZM2G120302|GRMZM2G162637|GRMZM2G…
M110	RNA splicing, via transesterification reactions	0.00049989	0.0040434	0.285714	0.00493735	GRMZM2G049902|GRMZM2G401561
M110	RNA splicing, via transesterification reactions with bulged adenosine as nucleophile	0.00049989	0.0040434	0.285714	0.00493735	GRMZM2G049902|GRMZM2G401561
M110	nuclear mRNA splicing, via spliceosome	0.00049989	0.0040434	0.285714	0.00493735	GRMZM2G049902|GRMZM2G401561
M110	primary metabolic process	0.00055638	0.0043849	0.00711069	0.00493735	GRMZM2G114126|GRMZM2G165917|GRMZM2G115757|GRMZM2G086882|GRMZM2G095865|GRMZM2G071163|GRMZM2G017086|GRMZM2G000393|GRMZM2G377589|GRMZM2G021331|GRMZM2G036186|GRMZM2G113414|GRMZM2G113408|GRMZM2G028346|GRMZM2G154595|GRMZM2G401561|GRMZM2G023289|GRMZM2G021704|GRMZM2G037185|GRMZM2G148709|GRMZM2G153991|GRMZM2G007721|GRMZM2G029573|GRMZM2G138676|GRMZM5G856653|GRMZM2G035417|GRMZM2G120302|GRMZM2G162637|GRMZM2G…
M110	P-P-bond-hydrolysis-driven transmembrane transporter activity	0.0005627	0.0043849	0.0244755	0.00493735	GRMZM2G113408|GRMZM2G078839|GRMZM2G021331|GRMZM2G130987|GRMZM2G321725|GRMZM5G893864|GRMZM2G009638
M110	primary active transmembrane transporter activity	0.0005627	0.0043849	0.0244755	0.00493735	GRMZM2G113408|GRMZM2G078839|GRMZM2G021331|GRMZM2G130987|GRMZM2G321725|GRMZM5G893864|GRMZM2G009638
M110	monovalent inorganic cation transport	0.00058594	0.004511	0.0212202	0.00493735	GRMZM2G113408|GRMZM2G078839|GRMZM2G157018|GRMZM2G021331|GRMZM2G462140|GRMZM2G321725|AC194341.4_FG002|GRMZM2G009638
M110	hydrogen-exporting ATPase activity, phosphorylative mechanism	0.00066436	0.0050539	0.25	0.00493735	GRMZM2G113408|GRMZM2G021331
M110	GTPase activity	0.0006783	0.0050992	0.028169	0.00493735	GRMZM2G144008|GRMZM2G157462|GRMZM2G180335|GRMZM2G330430|GRMZM2G015642|GRMZM2G122805
M110	cellular nitrogen compound metabolic process	0.00070786	0.0052591	0.009942	0.00493735	GRMZM2G113408|GRMZM2G003875|GRMZM2G143071|GRMZM2G078839|GRMZM2G002687|GRMZM2G401561|GRMZM2G074821|GRMZM2G086882|GRMZM2G021704|GRMZM2G148709|GRMZM2G122841|GRMZM2G095865|GRMZM2G029573|GRMZM2G049902|GRMZM2G157018|GRMZM2G035417|GRMZM2G377589|GRMZM2G021331|GRMZM2G096705|GRMZM2G147450|GRMZM2G321725|AC194341.4_FG002|GRMZM5G893864|GRMZM2G009638
M110	ubiquitin-dependent protein catabolic process	0.00073249	0.0052591	0.034965	0.00493735	GRMZM2G017086|GRMZM2G035417|GRMZM2G108739|GRMZM2G036186|GRMZM2G037185
M110	modification-dependent macromolecule catabolic process	0.00073249	0.0052591	0.034965	0.00493735	GRMZM2G017086|GRMZM2G035417|GRMZM2G108739|GRMZM2G036186|GRMZM2G037185
M110	modification-dependent protein catabolic process	0.00073249	0.0052591	0.034965	0.00493735	GRMZM2G017086|GRMZM2G035417|GRMZM2G108739|GRMZM2G036186|GRMZM2G037185
M110	nucleotide metabolic process	0.00078037	0.0054797	0.0203046	0.00493735	GRMZM2G113408|GRMZM2G078839|GRMZM2G157018|GRMZM2G021331|GRMZM2G321725|AC194341.4_FG002|GRMZM5G893864|GRMZM2G009638
M110	nucleoside phosphate metabolic process	0.00078037	0.0054797	0.0203046	0.00493735	GRMZM2G113408|GRMZM2G078839|GRMZM2G157018|GRMZM2G021331|GRMZM2G321725|AC194341.4_FG002|GRMZM5G893864|GRMZM2G009638
M110	cellular biosynthetic process	0.00080039	0.0055592	0.00935551	0.00493735	GRMZM2G143071|GRMZM2G045435|GRMZM2G074821|GRMZM2G165917|GRMZM2G086882|GRMZM2G046065|GRMZM2G000393|GRMZM2G021331|GRMZM2G000531|GRMZM2G113414|GRMZM2G099696|GRMZM2G009638|GRMZM2G003875|GRMZM2G113408|GRMZM2G078839|GRMZM2G002687|AC214640.3_FG003|GRMZM2G021704|GRMZM2G148709|GRMZM2G157018|GRMZM2G062481|GRMZM2G096424|GRMZM2G321725|GRMZM5G804816|GRMZM2G143651|AC194341.4_FG002|GRMZM5G893864
M110	ATPase activity, coupled to transmembrane movement of substances	0.00082174	0.0055861	0.0271493	0.00493735	GRMZM2G113408|GRMZM2G078839|GRMZM2G021331|GRMZM2G321725|GRMZM5G893864|GRMZM2G009638
M110	ATPase activity, coupled to movement of substances	0.00082174	0.0055861	0.0271493	0.00493735	GRMZM2G113408|GRMZM2G078839|GRMZM2G021331|GRMZM2G321725|GRMZM5G893864|GRMZM2G009638
M110	RNA splicing	0.00087462	0.005883	0.0789474	0.00493735	GRMZM2G049902|GRMZM2G401561|GRMZM2G122841
M110	cation transmembrane transporter activity	0.00093021	0.0061917	0.0152355	0.00493735	GRMZM2G113408|GRMZM2G078839|GRMZM2G171031|GRMZM2G451281|GRMZM2G157018|GRMZM2G021331|GRMZM2G462140|GRMZM2G321725|GRMZM2G152925|AC194341.4_FG002|GRMZM2G009638
M110	hydrolase activity, acting on acid anhydrides, catalyzing transmembrane movement of substances	0.00096553	0.0063606	0.0263158	0.00493735	GRMZM2G113408|GRMZM2G078839|GRMZM2G021331|GRMZM2G321725|GRMZM5G893864|GRMZM2G009638
M110	nitrogen compound metabolic process	0.0012926	0.0083626	0.00952003	0.00493735	GRMZM2G113408|GRMZM2G003875|GRMZM2G143071|GRMZM2G078839|GRMZM2G002687|GRMZM2G401561|GRMZM2G074821|GRMZM2G086882|GRMZM2G021704|GRMZM2G148709|GRMZM2G122841|GRMZM2G095865|GRMZM2G029573|GRMZM2G049902|GRMZM2G157018|GRMZM2G035417|GRMZM2G377589|GRMZM2G021331|GRMZM2G096705|GRMZM2G147450|GRMZM2G321725|AC194341.4_FG002|GRMZM5G893864|GRMZM2G009638
M110	small molecule metabolic process	0.0012956	0.0083626	0.0106027	0.00493735	GRMZM2G003875|GRMZM2G113408|GRMZM2G078839|GRMZM2G154595|GRMZM2G002687|GRMZM2G021704|GRMZM2G148709|GRMZM2G029573|GRMZM5G856653|GRMZM2G157018|GRMZM2G062481|GRMZM2G021331|GRMZM2G000531|GRMZM2G147450|GRMZM2G321725|AC194341.4_FG002|GRMZM2G099696|GRMZM5G893864|GRMZM2G009638
M110	catabolic process	0.0013639	0.0087154	0.0155521	0.00493735	GRMZM2G028346|GRMZM2G017086|GRMZM2G154595|GRMZM5G856653|GRMZM2G104373|GRMZM2G035417|GRMZM2G108739|GRMZM2G036186|GRMZM2G110185|GRMZM2G037185
M110	mitochondrial proton-transporting ATP synthase complex, coupling factor F(o)	0.0015458	0.0096843	0.166667	0.00493735	GRMZM2G157018|AC194341.4_FG002
M110	carbamoyl-phosphate synthase activity	0.0015458	0.0096843	0.166667	0.00493735	GRMZM2G029573|GRMZM2G147450
M110	cation transport	0.0015636	0.0097001	0.0152672	0.00493735	GRMZM2G113408|GRMZM2G078839|GRMZM2G171031|GRMZM2G157018|GRMZM2G021331|GRMZM2G462140|GRMZM2G321725|AC194341.4_FG002|GRMZM5G893864|GRMZM2G009638
M110	intracellular	0.0016249	0.0099836	0.00740621	0.00493735	GRMZM2G114126|GRMZM2G104373|GRMZM2G158021|GRMZM2G177914|GRMZM2G330430|GRMZM2G042089|GRMZM2G095865|GRMZM2G002440|GRMZM2G071163|GRMZM2G074530|GRMZM2G049902|GRMZM2G377589|GRMZM2G108739|GRMZM2G021331|GRMZM2G000531|GRMZM2G462140|GRMZM2G096705|GRMZM2G436835|GRMZM2G015642|GRMZM2G099696|GRMZM2G009638|GRMZM2G028346|GRMZM2G113408|GRMZM2G002687|GRMZM2G143714|GRMZM2G401561|AC214640.3_FG003|GRMZM2G148709|GRMZ…
M110	ion transmembrane transporter activity	0.0020322	0.012368	0.0130577	0.00493735	GRMZM2G113408|GRMZM2G078839|GRMZM2G171031|GRMZM2G451281|GRMZM2G157018|GRMZM2G021331|GRMZM2G462140|GRMZM2G321725|GRMZM2G152925|AC194341.4_FG002|GRMZM5G893864|GRMZM2G009638
M110	substrate-specific transmembrane transporter activity	0.0023381	0.014095	0.0122411	0.00493735	GRMZM2G113408|GRMZM2G171031|GRMZM2G078839|GRMZM2G451281|GRMZM2G157018|GRMZM2G021331|GRMZM2G462140|GRMZM2G130987|GRMZM2G321725|GRMZM2G152925|AC194341.4_FG002|GRMZM5G893864|GRMZM2G009638
M110	intracellular part	0.0024503	0.014633	0.00758006	0.00493735	GRMZM2G114126|GRMZM2G104373|GRMZM2G177914|GRMZM2G095865|GRMZM2G042089|GRMZM2G002440|GRMZM2G071163|GRMZM2G074530|GRMZM2G049902|GRMZM2G377589|GRMZM2G021331|GRMZM2G000531|GRMZM2G462140|GRMZM2G096705|GRMZM2G436835|GRMZM2G099696|GRMZM2G009638|GRMZM2G028346|GRMZM2G113408|GRMZM2G002687|GRMZM2G143714|GRMZM2G401561|AC214640.3_FG003|GRMZM2G148709|GRMZM2G122841|GRMZM2G038384|GRMZM2G135186|GRMZM2G029573|GRMZ…
M110	protein complex	0.0025493	0.015083	0.0116279	0.00493735	GRMZM2G113408|GRMZM2G028346|GRMZM2G078839|GRMZM2G143714|GRMZM2G177914|GRMZM2G042089|GRMZM2G074530|GRMZM2G157018|GRMZM2G021331|GRMZM5G853361|GRMZM2G436835|GRMZM2G321725|AC194341.4_FG002|GRMZM2G009638
M110	cellular catabolic process	0.0029741	0.017435	0.0210526	0.00493735	GRMZM2G028346|GRMZM2G017086|GRMZM2G035417|GRMZM2G108739|GRMZM2G036186|GRMZM2G037185
M110	mitochondrial proton-transporting ATP synthase complex	0.0031343	0.018208	0.117647	0.00493735	GRMZM2G157018|AC194341.4_FG002
M110	protein transporter activity	0.0033729	0.019417	0.0322581	0.00493735	GRMZM2G010362|GRMZM2G052435|GRMZM2G177914|GRMZM2G130987
M110	translational initiation	0.0034357	0.019503	0.0491803	0.00493735	GRMZM2G046065|GRMZM2G165917|GRMZM2G113414
M110	metabolic process	0.003449	0.019503	0.00633691	0.00493735	GRMZM2G438673|GRMZM2G114126|GRMZM2G090338|GRMZM2G451281|GRMZM2G074821|GRMZM2G165917|GRMZM2G115757|GRMZM2G086882|GRMZM2G095865|GRMZM2G071163|GRMZM2G017086|GRMZM2G000393|GRMZM2G377589|GRMZM2G021331|GRMZM2G036186|GRMZM2G113414|GRMZM2G113408|GRMZM2G028346|GRMZM2G154595|GRMZM2G053999|GRMZM2G401561|GRMZM2G023289|GRMZM2G021704|GRMZM2G037185|GRMZM2G148709|GRMZM2G153991|GRMZM2G007721|GRMZM2G029573|GRMZM2G…
M110	ubiquitin thiolesterase activity	0.0039349	0.021864	0.046875	0.00493735	GRMZM2G017086|GRMZM2G108739|GRMZM2G036186
M110	translation initiation factor activity	0.0039349	0.021864	0.046875	0.00493735	GRMZM2G046065|GRMZM2G165917|GRMZM2G113414
M110	ion transport	0.0049548	0.026069	0.012987	0.00493735	GRMZM2G113408|GRMZM2G078839|GRMZM2G171031|GRMZM2G157018|GRMZM2G021331|GRMZM2G462140|GRMZM2G321725|AC194341.4_FG002|GRMZM5G893864|GRMZM2G009638
M110	mitochondrion	0.0049772	0.026069	0.0225225	0.00493735	GRMZM2G002440|GRMZM2G135186|GRMZM2G157018|GRMZM2G152925|AC194341.4_FG002
M110	thiolester hydrolase activity	0.0050601	0.026288	0.0428571	0.00493735	GRMZM2G017086|GRMZM2G108739|GRMZM2G036186
M110	nucleobase biosynthetic process	0.0052385	0.026995	0.0909091	0.00493735	GRMZM2G003875|GRMZM2G021704
M110	iron-sulfur cluster binding	0.0058684	0.029761	0.0275862	0.00493735	GRMZM2G145854|GRMZM2G090338|GRMZM2G006178|GRMZM2G072806
M110	metal cluster binding	0.0058684	0.029761	0.0275862	0.00493735	GRMZM2G145854|GRMZM2G090338|GRMZM2G006178|GRMZM2G072806
M110	transmembrane transporter activity	0.006156	0.030974	0.010906	0.00493735	GRMZM2G113408|GRMZM2G171031|GRMZM2G078839|GRMZM2G451281|GRMZM2G157018|GRMZM2G021331|GRMZM2G462140|GRMZM2G130987|GRMZM2G321725|GRMZM2G152925|AC194341.4_FG002|GRMZM5G893864|GRMZM2G009638
M110	nucleobase metabolic process	0.0062188	0.031046	0.0833333	0.00493735	GRMZM2G003875|GRMZM2G021704
M110	nuclear transport	0.0070788	0.034795	0.0379747	0.00493735	GRMZM2G144008|GRMZM2G330430|GRMZM2G122805
M110	nucleocytoplasmic transport	0.0070788	0.034795	0.0379747	0.00493735	GRMZM2G144008|GRMZM2G330430|GRMZM2G122805
M110	transmembrane transport	0.0083061	0.039506	0.0114226	0.00493735	GRMZM2G041050|GRMZM2G002440|GRMZM2G113408|GRMZM2G135186|GRMZM2G078839|GRMZM2G171031|GRMZM2G157018|GRMZM2G021331|GRMZM2G321725|AC194341.4_FG002|GRMZM2G009638
M110	guanyl ribonucleotide binding	0.0083527	0.039506	0.0150862	0.00493735	GRMZM2G144008|GRMZM2G157462|GRMZM2G158021|GRMZM2G180335|GRMZM2G330430|GRMZM2G015642|GRMZM2G122805
M110	GTP binding	0.0083527	0.039506	0.0150862	0.00493735	GRMZM2G144008|GRMZM2G157462|GRMZM2G158021|GRMZM2G180335|GRMZM2G330430|GRMZM2G015642|GRMZM2G122805
M110	vesicle-mediated transport	0.0083951	0.039506	0.0198413	0.00493735	GRMZM2G074530|GRMZM2G330772|GRMZM2G177914|GRMZM2G436835|GRMZM2G042089
M110	clathrin adaptor complex	0.0084082	0.039506	0.0714286	0.00493735	GRMZM2G436835|GRMZM2G042089
M110	AP-type membrane coat adaptor complex	0.0084082	0.039506	0.0714286	0.00493735	GRMZM2G436835|GRMZM2G042089
M110	guanyl nucleotide binding	0.0094265	0.043113	0.0147368	0.00493735	GRMZM2G144008|GRMZM2G157462|GRMZM2G158021|GRMZM2G180335|GRMZM2G330430|GRMZM2G015642|GRMZM2G122805
M110	small GTPase mediated signal transduction	0.0095594	0.043113	0.0239521	0.00493735	GRMZM2G144008|GRMZM2G330430|GRMZM2G015642|GRMZM2G122805
M110	intracellular signal transduction	0.0097559	0.043113	0.0238095	0.00493735	GRMZM2G144008|GRMZM2G330430|GRMZM2G015642|GRMZM2G122805
M110	membrane coat	0.0098102	0.043113	0.0337079	0.00493735	GRMZM2G177914|GRMZM2G436835|GRMZM2G042089
M110	coated membrane	0.0098102	0.043113	0.0337079	0.00493735	GRMZM2G177914|GRMZM2G436835|GRMZM2G042089
M110	mitochondrial membrane part	0.010244	0.044531	0.0645161	0.00493735	GRMZM2G157018|AC194341.4_FG002
M110	cytoplasmic part	0.010517	0.04541	0.00932945	0.00493735	AC214640.3_FG003|GRMZM2G177914|GRMZM2G038384|GRMZM2G042089|GRMZM2G071163|GRMZM2G002440|GRMZM2G135186|GRMZM2G074530|GRMZM2G157018|GRMZM2G096424|GRMZM2G000531|GRMZM2G436835|GRMZM5G804816|GRMZM2G152925|AC194341.4_FG002|GRMZM2G099696
M110	active transmembrane transporter activity	0.010868	0.046093	0.0131363	0.00493735	GRMZM2G113408|GRMZM2G078839|GRMZM2G171031|GRMZM2G021331|GRMZM2G130987|GRMZM2G321725|GRMZM5G893864|GRMZM2G009638
M110	clathrin coat	0.010892	0.046093	0.0625	0.00493735	GRMZM2G436835|GRMZM2G042089
M110	proton-transporting ATP synthase complex, coupling factor F(o)	0.010892	0.046093	0.0625	0.00493735	GRMZM2G157018|AC194341.4_FG002
M110	macromolecular complex	0.011315	0.04757	0.00851789	0.00493735	GRMZM2G113408|GRMZM2G028346|GRMZM2G078839|GRMZM2G143714|AC214640.3_FG003|GRMZM2G177914|GRMZM2G122841|GRMZM2G042089|GRMZM2G074530|GRMZM2G157018|GRMZM2G096424|GRMZM2G021331|GRMZM5G853361|GRMZM2G436835|GRMZM5G804816|GRMZM2G321725|GRMZM2G096705|AC194341.4_FG002|GRMZM2G099696|GRMZM2G009638
M110	glutamine metabolic process	0.011558	0.04827	0.0606061	0.00493735	GRMZM2G029573|GRMZM2G147450
M112	glyceraldehyde-3-phosphate dehydrogenase activity	8.4476e-06	0.0010813	0.181818	0.000411446	GRMZM2G039723|GRMZM5G821433
M112	oxidoreductase activity, acting on the aldehyde or oxo group of donors, NAD or NADP as acceptor	5.3718e-05	0.0034379	0.0740741	0.000411446	GRMZM2G039723|GRMZM5G821433
M112	oxidoreductase activity, acting on the aldehyde or oxo group of donors	0.0001017	0.0043391	0.0540541	0.000411446	GRMZM2G039723|GRMZM5G821433
M112	NAD or NADH binding	0.0005143	0.016458	0.0240964	0.000411446	GRMZM2G039723|GRMZM5G821433
M113	copper-exporting ATPase activity	6.0831e-08	5.2923e-06	0.176471	0.000486254	GRMZM2G144083|GRMZM2G143512|GRMZM2G404702
M113	copper-transporting ATPase activity	6.0831e-08	5.2923e-06	0.176471	0.000486254	GRMZM2G144083|GRMZM2G143512|GRMZM2G404702
M113	copper ion transmembrane transporter activity	1.1885e-07	6.893e-06	0.142857	0.000486254	GRMZM2G144083|GRMZM2G143512|GRMZM2G404702
M113	ATPase activity, coupled to transmembrane movement of ions, phosphorylative mechanism	2.2541e-07	9.8055e-06	0.0347826	0.000486254	GRMZM2G151406|GRMZM2G144083|GRMZM2G143512|GRMZM2G404702
M113	ATPase activity, coupled to transmembrane movement of ions	8.0547e-07	2.803e-05	0.0253165	0.000486254	GRMZM2G151406|GRMZM2G144083|GRMZM2G143512|GRMZM2G404702
M113	transition metal ion transport	1.347e-06	3.5754e-05	0.0652174	0.000486254	GRMZM2G144083|GRMZM2G143512|GRMZM2G404702
M113	transition metal ion transmembrane transporter activity	1.4384e-06	3.5754e-05	0.0638298	0.000486254	GRMZM2G144083|GRMZM2G143512|GRMZM2G404702
M113	ATPase activity, coupled to movement of substances	3.0645e-06	4.0091e-05	0.0180995	0.000486254	GRMZM2G151406|GRMZM2G144083|GRMZM2G143512|GRMZM2G404702
M113	ATPase activity, coupled to transmembrane movement of substances	3.0645e-06	4.0091e-05	0.0180995	0.000486254	GRMZM2G151406|GRMZM2G144083|GRMZM2G143512|GRMZM2G404702
M113	ATP biosynthetic process	3.0645e-06	4.0091e-05	0.0180995	0.000486254	GRMZM2G151406|GRMZM2G144083|GRMZM2G143512|GRMZM2G404702
M113	ATP metabolic process	3.408e-06	4.0091e-05	0.0176211	0.000486254	GRMZM2G151406|GRMZM2G144083|GRMZM2G143512|GRMZM2G404702
M113	hydrolase activity, acting on acid anhydrides, catalyzing transmembrane movement of substances	3.4679e-06	4.0091e-05	0.0175439	0.000486254	GRMZM2G151406|GRMZM2G144083|GRMZM2G143512|GRMZM2G404702
M113	di-, tri-valent inorganic cation transmembrane transporter activity	3.5069e-06	4.0091e-05	0.047619	0.000486254	GRMZM2G144083|GRMZM2G143512|GRMZM2G404702
M113	ribonucleoside triphosphate biosynthetic process	4.3201e-06	4.0091e-05	0.0165975	0.000486254	GRMZM2G151406|GRMZM2G144083|GRMZM2G143512|GRMZM2G404702
M113	purine ribonucleoside triphosphate biosynthetic process	4.3201e-06	4.0091e-05	0.0165975	0.000486254	GRMZM2G151406|GRMZM2G144083|GRMZM2G143512|GRMZM2G404702
M113	purine nucleoside triphosphate biosynthetic process	4.3201e-06	4.0091e-05	0.0165975	0.000486254	GRMZM2G151406|GRMZM2G144083|GRMZM2G143512|GRMZM2G404702
M113	nucleoside triphosphate biosynthetic process	4.3201e-06	4.0091e-05	0.0165975	0.000486254	GRMZM2G151406|GRMZM2G144083|GRMZM2G143512|GRMZM2G404702
M113	purine ribonucleoside triphosphate metabolic process	4.7618e-06	4.0091e-05	0.0161943	0.000486254	GRMZM2G151406|GRMZM2G144083|GRMZM2G143512|GRMZM2G404702
M113	ribonucleoside triphosphate metabolic process	4.7618e-06	4.0091e-05	0.0161943	0.000486254	GRMZM2G151406|GRMZM2G144083|GRMZM2G143512|GRMZM2G404702
M113	purine nucleoside triphosphate metabolic process	4.7618e-06	4.0091e-05	0.0161943	0.000486254	GRMZM2G151406|GRMZM2G144083|GRMZM2G143512|GRMZM2G404702
M113	nucleoside triphosphate metabolic process	4.8386e-06	4.0091e-05	0.016129	0.000486254	GRMZM2G151406|GRMZM2G144083|GRMZM2G143512|GRMZM2G404702
M113	purine ribonucleotide biosynthetic process	6.4785e-06	4.9227e-05	0.0149813	0.000486254	GRMZM2G151406|GRMZM2G144083|GRMZM2G143512|GRMZM2G404702
M113	ribonucleotide biosynthetic process	7.0728e-06	4.9227e-05	0.014652	0.000486254	GRMZM2G151406|GRMZM2G144083|GRMZM2G143512|GRMZM2G404702
M113	purine nucleotide biosynthetic process	7.0728e-06	4.9227e-05	0.014652	0.000486254	GRMZM2G151406|GRMZM2G144083|GRMZM2G143512|GRMZM2G404702
M113	purine ribonucleotide metabolic process	7.0728e-06	4.9227e-05	0.014652	0.000486254	GRMZM2G151406|GRMZM2G144083|GRMZM2G143512|GRMZM2G404702
M113	ribonucleotide metabolic process	7.7065e-06	5.0988e-05	0.0143369	0.000486254	GRMZM2G151406|GRMZM2G144083|GRMZM2G143512|GRMZM2G404702
M113	purine nucleotide metabolic process	8.266e-06	5.0988e-05	0.0140845	0.000486254	GRMZM2G151406|GRMZM2G144083|GRMZM2G143512|GRMZM2G404702
M113	P-P-bond-hydrolysis-driven transmembrane transporter activity	8.4979e-06	5.0988e-05	0.013986	0.000486254	GRMZM2G151406|GRMZM2G144083|GRMZM2G143512|GRMZM2G404702
M113	primary active transmembrane transporter activity	8.4979e-06	5.0988e-05	0.013986	0.000486254	GRMZM2G151406|GRMZM2G144083|GRMZM2G143512|GRMZM2G404702
M113	nucleotide biosynthetic process	1.2277e-05	7.1207e-05	0.0127389	0.000486254	GRMZM2G151406|GRMZM2G144083|GRMZM2G143512|GRMZM2G404702
M113	nucleobase, nucleoside and nucleotide biosynthetic process	1.6978e-05	9.2315e-05	0.0117302	0.000486254	GRMZM2G151406|GRMZM2G144083|GRMZM2G143512|GRMZM2G404702
M113	nucleobase, nucleoside, nucleotide and nucleic acid biosynthetic process	1.6978e-05	9.2315e-05	0.0117302	0.000486254	GRMZM2G151406|GRMZM2G144083|GRMZM2G143512|GRMZM2G404702
M113	nucleotide metabolic process	2.9897e-05	0.00014834	0.0101523	0.000486254	GRMZM2G151406|GRMZM2G144083|GRMZM2G143512|GRMZM2G404702
M113	nucleoside phosphate metabolic process	2.9897e-05	0.00014834	0.0101523	0.000486254	GRMZM2G151406|GRMZM2G144083|GRMZM2G143512|GRMZM2G404702
M113	mercury ion transmembrane transporter activity	3.3248e-05	0.00014834	0.111111	0.000486254	GRMZM2G144083|GRMZM2G143512
M113	response to mercury ion	3.3248e-05	0.00014834	0.111111	0.000486254	GRMZM2G144083|GRMZM2G143512
M113	detoxification of mercury ion	3.3248e-05	0.00014834	0.111111	0.000486254	GRMZM2G144083|GRMZM2G143512
M113	response to toxin	3.3248e-05	0.00014834	0.111111	0.000486254	GRMZM2G144083|GRMZM2G143512
M113	mercury ion transport	3.3248e-05	0.00014834	0.111111	0.000486254	GRMZM2G144083|GRMZM2G143512
M113	cation channel activity	3.626e-05	0.00015773	0.0218978	0.000486254	GRMZM2G144083|GRMZM2G143512|GRMZM2G404702
M113	ATPase activity, coupled	3.9815e-05	0.00016897	0.00943396	0.000486254	GRMZM2G151406|GRMZM2G144083|GRMZM2G143512|GRMZM2G404702
M113	nucleobase, nucleoside and nucleotide metabolic process	4.1676e-05	0.00017266	0.00932401	0.000486254	GRMZM2G151406|GRMZM2G144083|GRMZM2G143512|GRMZM2G404702
M113	response to metal ion	5.4903e-05	0.00022217	0.0869565	0.000486254	GRMZM2G144083|GRMZM2G143512
M113	response to inorganic substance	7.6087e-05	0.00030089	0.0740741	0.000486254	GRMZM2G144083|GRMZM2G143512
M113	heterocycle metabolic process	0.00010181	0.00039366	0.00740741	0.000486254	GRMZM2G151406|GRMZM2G144083|GRMZM2G143512|GRMZM2G404702
M113	ATPase activity	0.00012374	0.00046808	0.00704225	0.000486254	GRMZM2G151406|GRMZM2G144083|GRMZM2G143512|GRMZM2G404702
M113	metal ion transmembrane transporter activity	0.000156	0.00055711	0.0133929	0.000486254	GRMZM2G144083|GRMZM2G143512|GRMZM2G404702
M113	active transmembrane transporter activity	0.00016183	0.00055711	0.00656814	0.000486254	GRMZM2G151406|GRMZM2G144083|GRMZM2G143512|GRMZM2G404702
M113	ion channel activity	0.00016649	0.00055711	0.0131004	0.000486254	GRMZM2G144083|GRMZM2G143512|GRMZM2G404702
M113	substrate-specific channel activity	0.00016649	0.00055711	0.0131004	0.000486254	GRMZM2G144083|GRMZM2G143512|GRMZM2G404702
M113	passive transmembrane transporter activity	0.00016649	0.00055711	0.0131004	0.000486254	GRMZM2G144083|GRMZM2G143512|GRMZM2G404702
M113	channel activity	0.00016649	0.00055711	0.0131004	0.000486254	GRMZM2G144083|GRMZM2G143512|GRMZM2G404702
M113	hydrolase activity	0.00018241	0.0005976	0.00196078	0.000486254	GRMZM2G004835|GRMZM2G151406|GRMZM2G161274|GRMZM2G144083|GRMZM2G422670|GRMZM2G020146|GRMZM2G143512|GRMZM2G404702
M113	cellular nitrogen compound biosynthetic process	0.00018546	0.0005976	0.00633914	0.000486254	GRMZM2G151406|GRMZM2G144083|GRMZM2G143512|GRMZM2G404702
M113	small molecule biosynthetic process	0.00033924	0.0010732	0.00541272	0.000486254	GRMZM2G151406|GRMZM2G144083|GRMZM2G143512|GRMZM2G404702
M113	di-, tri-valent inorganic cation transport	0.00046003	0.0014294	0.030303	0.000486254	GRMZM2G144083|GRMZM2G143512
M113	ion transmembrane transporter activity	0.00077355	0.0023614	0.00435256	0.000486254	GRMZM2G151406|GRMZM2G144083|GRMZM2G143512|GRMZM2G404702
M113	inorganic cation transmembrane transporter activity	0.00087521	0.0026256	0.00742574	0.000486254	GRMZM2G144083|GRMZM2G143512|GRMZM2G404702
M113	metal ion transport	0.0011495	0.0033901	0.00675676	0.000486254	GRMZM2G144083|GRMZM2G143512|GRMZM2G404702
M113	substrate-specific transmembrane transporter activity	0.0013276	0.0038499	0.00376648	0.000486254	GRMZM2G151406|GRMZM2G144083|GRMZM2G143512|GRMZM2G404702
M113	substrate-specific transporter activity	0.0019234	0.0054865	0.00340716	0.000486254	GRMZM2G151406|GRMZM2G144083|GRMZM2G143512|GRMZM2G404702
M113	transmembrane transporter activity	0.0020342	0.0057088	0.0033557	0.000486254	GRMZM2G151406|GRMZM2G144083|GRMZM2G143512|GRMZM2G404702
M113	nucleoside-triphosphatase activity	0.0024002	0.0066292	0.0032077	0.000486254	GRMZM2G151406|GRMZM2G144083|GRMZM2G143512|GRMZM2G404702
M113	pyrophosphatase activity	0.0028417	0.0077259	0.00306279	0.000486254	GRMZM2G151406|GRMZM2G144083|GRMZM2G143512|GRMZM2G404702
M113	hydrolase activity, acting on acid anhydrides, in phosphorus-containing anhydrides	0.0030531	0.008173	0.003003	0.000486254	GRMZM2G151406|GRMZM2G144083|GRMZM2G143512|GRMZM2G404702
M113	hydrolase activity, acting on acid anhydrides	0.0031119	0.008204	0.0029873	0.000486254	GRMZM2G151406|GRMZM2G144083|GRMZM2G143512|GRMZM2G404702
M113	cation transport	0.0034848	0.00905	0.00458015	0.000486254	GRMZM2G144083|GRMZM2G143512|GRMZM2G404702
M113	cation transmembrane transporter activity	0.0045817	0.011554	0.00415512	0.000486254	GRMZM2G144083|GRMZM2G143512|GRMZM2G404702
M113	ion transport	0.0054841	0.013253	0.0038961	0.000486254	GRMZM2G144083|GRMZM2G143512|GRMZM2G404702
M113	transporter activity	0.007201	0.016706	0.00236407	0.000486254	GRMZM2G151406|GRMZM2G144083|GRMZM2G143512|GRMZM2G404702
M113	small molecule metabolic process	0.0088132	0.020178	0.00223214	0.000486254	GRMZM2G151406|GRMZM2G144083|GRMZM2G143512|GRMZM2G404702
M113	hydrolase activity, acting on ester bonds	0.0089441	0.020211	0.00326442	0.000486254	GRMZM2G004835|GRMZM2G161274|GRMZM2G422670
M113	nucleobase, nucleoside, nucleotide and nucleic acid metabolic process	0.011068	0.02469	0.00209096	0.000486254	GRMZM2G151406|GRMZM2G144083|GRMZM2G143512|GRMZM2G404702
M113	response to chemical stimulus	0.019098	0.041936	0.00449438	0.000486254	GRMZM2G144083|GRMZM2G143512
M118	cis-trans isomerase activity	7.2304e-05	0.011376	0.0888889	0.00493735	GRMZM2G139210|GRMZM2G329306|GRMZM2G007486|GRMZM2G078638
M118	peptidyl-prolyl cis-trans isomerase activity	7.2304e-05	0.011376	0.0888889	0.00493735	GRMZM2G139210|GRMZM2G329306|GRMZM2G007486|GRMZM2G078638
M118	vacuolar transport	7.2346e-05	0.011376	0.666667	0.00493735	GRMZM2G121948|GRMZM2G140737
M118	retromer complex	7.2346e-05	0.011376	0.666667	0.00493735	GRMZM2G121948|GRMZM2G140737
M118	glycine biosynthetic process	0.00023959	0.014083	0.4	0.00493735	GRMZM2G139880|GRMZM2G005990
M118	dihydrofolate reductase activity	0.00023959	0.014083	0.4	0.00493735	GRMZM2G139880|GRMZM2G005990
M118	vesicle-mediated transport	0.00026367	0.014083	0.0277778	0.00493735	GRMZM2G097568|GRMZM2G111214|GRMZM2G051327|GRMZM2G072690|GRMZM2G149843|GRMZM2G005339|GRMZM2G178278
M118	cellular localization	0.00027108	0.014083	0.0191939	0.00493735	GRMZM2G055880|GRMZM2G147459|GRMZM2G157596|GRMZM2G015159|GRMZM2G176677|GRMZM2G097568|GRMZM2G121948|GRMZM2G051327|GRMZM2G140737|GRMZM2G005339
M118	pyrimidine deoxyribonucleoside monophosphate metabolic process	0.00035822	0.014083	0.333333	0.00493735	GRMZM2G139880|GRMZM2G005990
M118	pyrimidine deoxyribonucleoside monophosphate biosynthetic process	0.00035822	0.014083	0.333333	0.00493735	GRMZM2G139880|GRMZM2G005990
M118	dTMP metabolic process	0.00035822	0.014083	0.333333	0.00493735	GRMZM2G139880|GRMZM2G005990
M118	deoxyribonucleoside monophosphate metabolic process	0.00035822	0.014083	0.333333	0.00493735	GRMZM2G139880|GRMZM2G005990
M118	deoxyribonucleoside monophosphate biosynthetic process	0.00035822	0.014083	0.333333	0.00493735	GRMZM2G139880|GRMZM2G005990
M118	dTMP biosynthetic process	0.00035822	0.014083	0.333333	0.00493735	GRMZM2G139880|GRMZM2G005990
M118	5,10-methylenetetrahydrofolate-dependent methyltransferase activity	0.00035822	0.014083	0.333333	0.00493735	GRMZM2G139880|GRMZM2G005990
M118	thymidylate synthase activity	0.00035822	0.014083	0.333333	0.00493735	GRMZM2G139880|GRMZM2G005990
M118	oxidoreductase activity, acting on the CH-NH group of donors, NAD or NADP as acceptor	0.00066436	0.024581	0.25	0.00493735	GRMZM2G139880|GRMZM2G005990
M118	intracellular transport	0.00097685	0.033363	0.0196078	0.00493735	GRMZM2G157596|GRMZM2G015159|GRMZM2G176677|GRMZM2G097568|GRMZM2G121948|GRMZM2G051327|GRMZM2G140737|GRMZM2G005339
M118	pyrimidine nucleoside monophosphate biosynthetic process	0.0010608	0.033363	0.2	0.00493735	GRMZM2G139880|GRMZM2G005990
M118	pyrimidine nucleoside monophosphate metabolic process	0.0010608	0.033363	0.2	0.00493735	GRMZM2G139880|GRMZM2G005990
M118	cellular process	0.0012415	0.037185	0.00668729	0.00493735	GRMZM2G045753|GRMZM2G139210|GRMZM2G025294|GRMZM2G113696|GRMZM2G030646|GRMZM2G057084|GRMZM2G007486|GRMZM2G359365|GRMZM2G061105|GRMZM2G033283|GRMZM2G366935|GRMZM2G055880|GRMZM2G093902|GRMZM2G150166|GRMZM2G154278|GRMZM2G300944|GRMZM2G085600|GRMZM2G096596|GRMZM2G008093|GRMZM2G157596|GRMZM2G015159|GRMZM2G140577|GRMZM2G125494|GRMZM5G828302|GRMZM2G111214|GRMZM2G146818|GRMZM2G140737|GRMZM2G005990|GRMZM2G…
M118	pyrimidine deoxyribonucleotide biosynthetic process	0.001821	0.047726	0.153846	0.00493735	GRMZM2G139880|GRMZM2G005990
M118	deoxyribonucleotide biosynthetic process	0.001821	0.047726	0.153846	0.00493735	GRMZM2G139880|GRMZM2G005990
M118	2'-deoxyribonucleotide biosynthetic process	0.001821	0.047726	0.153846	0.00493735	GRMZM2G139880|GRMZM2G005990
M125	integral to membrane	2.2313e-05	0.0077367	0.012955	0.00471292	GRMZM2G153766|GRMZM2G181192|GRMZM2G441722|GRMZM2G045257|GRMZM2G086116|GRMZM2G059703|GRMZM2G108225|GRMZM2G165351|GRMZM2G162776|GRMZM2G059018|GRMZM2G012216|GRMZM2G122869|GRMZM2G127683|GRMZM5G891295|GRMZM2G004140|GRMZM2G444808|GRMZM2G330229|GRMZM2G028721|GRMZM2G093278|GRMZM2G073959|GRMZM2G040945
M125	intrinsic to membrane	2.6497e-05	0.0077367	0.0128049	0.00471292	GRMZM2G153766|GRMZM2G181192|GRMZM2G441722|GRMZM2G045257|GRMZM2G086116|GRMZM2G059703|GRMZM2G108225|GRMZM2G165351|GRMZM2G162776|GRMZM2G059018|GRMZM2G012216|GRMZM2G122869|GRMZM2G127683|GRMZM5G891295|GRMZM2G004140|GRMZM2G444808|GRMZM2G330229|GRMZM2G028721|GRMZM2G093278|GRMZM2G073959|GRMZM2G040945
M125	N-methyltransferase activity	4.5825e-05	0.0077367	0.0952381	0.00471292	GRMZM5G858310|GRMZM2G033694|GRMZM2G117458|GRMZM2G034288
M125	membrane part	4.6889e-05	0.0077367	0.0116338	0.00471292	GRMZM2G181192|GRMZM2G153766|GRMZM2G441722|GRMZM2G045257|GRMZM2G086116|GRMZM2G059703|GRMZM2G108225|GRMZM2G165351|GRMZM2G361220|GRMZM2G162776|GRMZM2G059018|GRMZM2G012216|GRMZM2G122869|GRMZM2G127683|GRMZM5G891295|GRMZM2G004140|GRMZM2G444808|GRMZM2G138220|GRMZM2G330229|GRMZM2G028721|GRMZM2G093278|GRMZM2G073959|GRMZM2G040945
M125	farnesyltranstransferase activity	0.0001314	0.01598	0.5	0.00471292	GRMZM2G108225|GRMZM2G162776
M125	protein-lysine N-methyltransferase activity	0.00021791	0.01598	0.12	0.00471292	GRMZM2G033694|GRMZM2G117458|GRMZM2G034288
M125	lysine N-methyltransferase activity	0.00021791	0.01598	0.12	0.00471292	GRMZM2G033694|GRMZM2G117458|GRMZM2G034288
M125	histone-lysine N-methyltransferase activity	0.00021791	0.01598	0.12	0.00471292	GRMZM2G033694|GRMZM2G117458|GRMZM2G034288
M125	histone methyltransferase activity	0.00021791	0.01598	0.12	0.00471292	GRMZM2G033694|GRMZM2G117458|GRMZM2G034288
M125	S-adenosylmethionine-dependent methyltransferase activity	0.00030335	0.020021	0.0588235	0.00471292	GRMZM5G858310|GRMZM2G033694|GRMZM2G117458|GRMZM2G034288
M125	protein methyltransferase activity	0.00045875	0.023341	0.09375	0.00471292	GRMZM2G033694|GRMZM2G117458|GRMZM2G034288
M125	cell	0.00045974	0.023341	0.00668648	0.00471292	GRMZM2G045257|GRMZM2G060702|GRMZM2G059703|GRMZM2G038279|GRMZM2G173660|GRMZM2G034288|GRMZM2G427031|GRMZM2G122869|GRMZM2G080174|GRMZM2G018417|GRMZM2G444808|GRMZM2G129817|GRMZM2G157749|GRMZM2G093278|GRMZM2G073959|GRMZM5G857992|GRMZM2G153766|GRMZM2G181192|AC197578.4_FG001|GRMZM2G108225|GRMZM2G322047|GRMZM2G154890|GRMZM2G059018|GRMZM2G012216|GRMZM2G022019|GRMZM5G850019|GRMZM5G814985|GRMZM2G004140|GRMZ…
M125	cell part	0.00045974	0.023341	0.00668648	0.00471292	GRMZM2G045257|GRMZM2G060702|GRMZM2G059703|GRMZM2G038279|GRMZM2G173660|GRMZM2G034288|GRMZM2G427031|GRMZM2G122869|GRMZM2G080174|GRMZM2G018417|GRMZM2G444808|GRMZM2G129817|GRMZM2G157749|GRMZM2G093278|GRMZM2G073959|GRMZM5G857992|GRMZM2G153766|GRMZM2G181192|AC197578.4_FG001|GRMZM2G108225|GRMZM2G322047|GRMZM2G154890|GRMZM2G059018|GRMZM2G012216|GRMZM2G022019|GRMZM5G850019|GRMZM5G814985|GRMZM2G004140|GRMZ…
M139	copper ion binding	2.3969e-09	1.1625e-06	0.0576923	0.00329157	GRMZM2G167578|GRMZM2G013206|GRMZM2G139193|GRMZM2G101916|GRMZM2G339943|GRMZM2G388587|GRMZM2G085392|GRMZM2G150450|AC210013.4_FG002
M139	response to chemical stimulus	1.6169e-05	0.003921	0.0202247	0.00329157	GRMZM2G057283|GRMZM2G107228|GRMZM2G085198|GRMZM2G061910|GRMZM2G080689|GRMZM2G078013|GRMZM2G032594|GRMZM2G150450|GRMZM2G023840
M139	sucrose synthase activity	0.00010643	0.015838	0.4	0.00329157	GRMZM2G060659|GRMZM2G045171
M139	death	0.00016327	0.015838	0.0322581	0.00329157	GRMZM2G333659|GRMZM2G437314|GRMZM2G078013|GRMZM2G032751|GRMZM2G416887
M139	cell death	0.00016327	0.015838	0.0322581	0.00329157	GRMZM2G333659|GRMZM2G437314|GRMZM2G078013|GRMZM2G032751|GRMZM2G416887
M139	anion transmembrane transporter activity	0.00037004	0.029911	0.027027	0.00329157	GRMZM2G075710|GRMZM2G139193|GRMZM2G010433|GRMZM2G096247|GRMZM2G416887
M139	response to stimulus	0.00077743	0.04376	0.00723534	0.00329157	GRMZM2G057283|GRMZM2G013206|GRMZM2G333659|GRMZM2G031615|GRMZM2G437314|GRMZM2G440452|GRMZM2G085198|GRMZM2G061910|GRMZM2G080689|GRMZM2G044359|GRMZM2G057459|GRMZM2G107228|GRMZM2G331638|GRMZM2G099626|GRMZM2G032594|GRMZM2G078013|GRMZM2G150450|GRMZM2G023840|GRMZM2G032751
M139	integral to membrane	0.00080581	0.04376	0.00863664	0.00329157	GRMZM2G057283|GRMZM2G146130|GRMZM2G101916|GRMZM2G149184|GRMZM2G341442|GRMZM2G416625|GRMZM2G177076|GRMZM2G154628|GRMZM2G057459|GRMZM2G119894|GRMZM2G421579|GRMZM2G032594|GRMZM2G416887|GRMZM2G432926
M139	ion transmembrane transporter activity	0.00087772	0.04376	0.0108814	0.00329157	GRMZM2G057459|GRMZM2G075710|GRMZM2G057283|GRMZM2G139193|GRMZM2G010433|GRMZM2G032594|GRMZM2G096247|GRMZM2G428628|GRMZM2G150450|GRMZM2G416887
M139	intrinsic to membrane	0.00090228	0.04376	0.00853659	0.00329157	GRMZM2G057283|GRMZM2G146130|GRMZM2G101916|GRMZM2G149184|GRMZM2G341442|GRMZM2G416625|GRMZM2G177076|GRMZM2G154628|GRMZM2G057459|GRMZM2G119894|GRMZM2G421579|GRMZM2G032594|GRMZM2G416887|GRMZM2G432926
M139	apoptosis	0.0011029	0.044575	0.0291971	0.00329157	GRMZM2G333659|GRMZM2G437314|GRMZM2G078013|GRMZM2G032751
M139	programmed cell death	0.0011029	0.044575	0.0291971	0.00329157	GRMZM2G333659|GRMZM2G437314|GRMZM2G078013|GRMZM2G032751
M139	sucrose metabolic process	0.0012474	0.046538	0.125	0.00329157	GRMZM2G060659|GRMZM2G045171
M139	response to antibiotic	0.0013575	0.047027	0.0454545	0.00329157	GRMZM2G057283|GRMZM2G078013|GRMZM2G032594
M14	adenyl nucleotide binding	2.8016e-15	1.5647e-12	0.0761076	0.0486254	GRMZM5G840699|GRMZM2G149277|GRMZM2G324781|GRMZM2G152889|GRMZM2G108829|GRMZM2G126860|GRMZM2G128877|GRMZM2G131785|GRMZM2G055807|GRMZM2G034779|GRMZM2G005869|GRMZM2G073668|GRMZM2G154960|GRMZM2G149281|GRMZM2G147430|AC199782.5_FG001|GRMZM2G056612|GRMZM2G397557|GRMZM2G094664|GRMZM5G892495|GRMZM2G385931|GRMZM2G058155|GRMZM2G479163|GRMZM2G331833|GRMZM2G103070|GRMZM2G305822|GRMZM2G361049|GRMZM2G180065|GRMZ…
M14	purine nucleoside binding	2.8016e-15	1.5647e-12	0.0761076	0.0486254	GRMZM5G840699|GRMZM2G149277|GRMZM2G324781|GRMZM2G152889|GRMZM2G108829|GRMZM2G126860|GRMZM2G128877|GRMZM2G131785|GRMZM2G055807|GRMZM2G034779|GRMZM2G005869|GRMZM2G073668|GRMZM2G154960|GRMZM2G149281|GRMZM2G147430|AC199782.5_FG001|GRMZM2G056612|GRMZM2G397557|GRMZM2G094664|GRMZM5G892495|GRMZM2G385931|GRMZM2G058155|GRMZM2G479163|GRMZM2G331833|GRMZM2G103070|GRMZM2G305822|GRMZM2G361049|GRMZM2G180065|GRMZ…
M14	nucleoside binding	2.8994e-15	1.5647e-12	0.076087	0.0486254	GRMZM5G840699|GRMZM2G149277|GRMZM2G324781|GRMZM2G152889|GRMZM2G108829|GRMZM2G126860|GRMZM2G128877|GRMZM2G131785|GRMZM2G055807|GRMZM2G034779|GRMZM2G005869|GRMZM2G073668|GRMZM2G154960|GRMZM2G149281|GRMZM2G147430|AC199782.5_FG001|GRMZM2G056612|GRMZM2G397557|GRMZM2G094664|GRMZM5G892495|GRMZM2G385931|GRMZM2G058155|GRMZM2G479163|GRMZM2G331833|GRMZM2G103070|GRMZM2G305822|GRMZM2G361049|GRMZM2G180065|GRMZ…
M14	adenyl ribonucleotide binding	5.4702e-15	2.214e-12	0.0767683	0.0486254	GRMZM5G840699|GRMZM2G149277|GRMZM2G324781|GRMZM2G152889|GRMZM2G108829|GRMZM2G126860|GRMZM2G128877|GRMZM2G131785|GRMZM2G055807|GRMZM2G034779|GRMZM2G005869|GRMZM2G073668|GRMZM2G154960|GRMZM2G149281|GRMZM2G147430|AC199782.5_FG001|GRMZM2G056612|GRMZM2G397557|GRMZM2G094664|GRMZM5G892495|GRMZM2G385931|GRMZM2G058155|GRMZM2G479163|GRMZM2G331833|GRMZM2G103070|GRMZM2G305822|GRMZM2G361049|GRMZM2G180065|GRMZ…
M14	ATP binding	8.5642e-15	2.5739e-12	0.0765688	0.0486254	GRMZM5G840699|GRMZM2G149277|GRMZM2G324781|GRMZM2G152889|GRMZM2G108829|GRMZM2G126860|GRMZM2G128877|GRMZM2G131785|GRMZM2G055807|GRMZM2G034779|GRMZM2G005869|GRMZM2G073668|GRMZM2G154960|GRMZM2G149281|GRMZM2G147430|AC199782.5_FG001|GRMZM2G056612|GRMZM2G397557|GRMZM2G094664|GRMZM5G892495|GRMZM2G385931|GRMZM2G058155|GRMZM2G479163|GRMZM2G331833|GRMZM2G103070|GRMZM2G305822|GRMZM2G361049|GRMZM2G180065|GRMZ…
M14	macromolecule localization	9.5389e-15	2.5739e-12	0.126829	0.0486254	GRMZM2G048377|GRMZM2G031360|GRMZM5G840699|GRMZM2G051866|GRMZM2G153138|GRMZM2G095124|GRMZM2G168096|GRMZM2G312026|GRMZM2G098496|GRMZM2G044805|GRMZM2G085295|GRMZM2G017421|GRMZM2G357399|GRMZM2G079257|GRMZM2G431900|GRMZM2G133421|GRMZM2G169773|GRMZM2G093186|GRMZM2G154960|GRMZM2G135256|GRMZM2G101274|GRMZM2G331032|GRMZM2G111611|GRMZM2G078641|GRMZM2G107757|GRMZM2G141587|GRMZM2G060870|GRMZM2G090020|GRMZM2G…
M14	nucleotide binding	5.1941e-14	1.2013e-11	0.0722416	0.0486254	GRMZM5G840699|GRMZM2G149277|GRMZM2G324781|GRMZM2G152889|GRMZM2G108829|GRMZM2G126860|GRMZM2G128877|GRMZM2G131785|GRMZM2G055807|GRMZM2G034779|GRMZM2G005869|GRMZM2G073668|GRMZM2G154960|GRMZM2G149281|GRMZM2G147430|AC199782.5_FG001|GRMZM2G397557|GRMZM2G056612|GRMZM2G094664|GRMZM5G892495|GRMZM2G385931|GRMZM2G058155|GRMZM2G479163|GRMZM2G331833|GRMZM2G103070|GRMZM2G305822|GRMZM2G361049|GRMZM2G180065|GRMZ…
M14	purine nucleotide binding	6.8526e-14	1.3868e-11	0.0729141	0.0486254	GRMZM5G840699|GRMZM2G149277|GRMZM2G324781|GRMZM2G152889|GRMZM2G108829|GRMZM2G126860|GRMZM2G128877|GRMZM2G131785|GRMZM2G055807|GRMZM2G034779|GRMZM2G005869|GRMZM2G073668|GRMZM2G154960|GRMZM2G149281|GRMZM2G147430|AC199782.5_FG001|GRMZM2G056612|GRMZM2G397557|GRMZM2G094664|GRMZM5G892495|GRMZM2G385931|GRMZM2G058155|GRMZM2G479163|GRMZM2G331833|GRMZM2G103070|GRMZM2G305822|GRMZM2G361049|GRMZM2G180065|GRMZ…
M14	purine ribonucleotide binding	9.2285e-14	1.4941e-11	0.0736244	0.0486254	GRMZM5G840699|GRMZM2G149277|GRMZM2G324781|GRMZM2G152889|GRMZM2G108829|GRMZM2G126860|GRMZM2G128877|GRMZM2G131785|GRMZM2G055807|GRMZM2G034779|GRMZM2G005869|GRMZM2G073668|GRMZM2G154960|GRMZM2G149281|GRMZM2G147430|AC199782.5_FG001|GRMZM2G056612|GRMZM2G397557|GRMZM2G094664|GRMZM5G892495|GRMZM2G385931|GRMZM2G058155|GRMZM2G479163|GRMZM2G331833|GRMZM2G103070|GRMZM2G305822|GRMZM2G361049|GRMZM2G180065|GRMZ…
M14	ribonucleotide binding	9.2285e-14	1.4941e-11	0.0736244	0.0486254	GRMZM5G840699|GRMZM2G149277|GRMZM2G324781|GRMZM2G152889|GRMZM2G108829|GRMZM2G126860|GRMZM2G128877|GRMZM2G131785|GRMZM2G055807|GRMZM2G034779|GRMZM2G005869|GRMZM2G073668|GRMZM2G154960|GRMZM2G149281|GRMZM2G147430|AC199782.5_FG001|GRMZM2G056612|GRMZM2G397557|GRMZM2G094664|GRMZM5G892495|GRMZM2G385931|GRMZM2G058155|GRMZM2G479163|GRMZM2G331833|GRMZM2G103070|GRMZM2G305822|GRMZM2G361049|GRMZM2G180065|GRMZ…
M14	protein transport	2.4684e-13	3.1714e-11	0.128788	0.0486254	GRMZM2G048377|GRMZM2G031360|GRMZM2G051866|GRMZM2G153138|GRMZM2G095124|GRMZM2G168096|GRMZM2G312026|GRMZM2G098496|GRMZM2G044805|GRMZM2G085295|GRMZM2G017421|GRMZM2G357399|GRMZM2G079257|GRMZM2G431900|GRMZM2G169773|GRMZM2G093186|GRMZM2G154960|GRMZM2G135256|GRMZM2G331032|GRMZM2G111611|GRMZM2G101274|GRMZM2G078641|GRMZM2G107757|GRMZM2G141587|GRMZM2G090020|GRMZM2G097728|GRMZM2G178618|GRMZM2G079226|GRMZM2G…
M14	establishment of protein localization	2.4684e-13	3.1714e-11	0.128788	0.0486254	GRMZM2G048377|GRMZM2G031360|GRMZM2G051866|GRMZM2G153138|GRMZM2G095124|GRMZM2G168096|GRMZM2G312026|GRMZM2G098496|GRMZM2G044805|GRMZM2G085295|GRMZM2G017421|GRMZM2G357399|GRMZM2G079257|GRMZM2G431900|GRMZM2G169773|GRMZM2G093186|GRMZM2G154960|GRMZM2G135256|GRMZM2G331032|GRMZM2G111611|GRMZM2G101274|GRMZM2G078641|GRMZM2G107757|GRMZM2G141587|GRMZM2G090020|GRMZM2G097728|GRMZM2G178618|GRMZM2G079226|GRMZM2G…
M14	nucleoside-triphosphatase activity	2.5466e-13	3.1714e-11	0.0970329	0.0486254	GRMZM2G172829|GRMZM5G840699|GRMZM2G324781|GRMZM2G047949|GRMZM2G126860|GRMZM2G396922|GRMZM2G168096|GRMZM2G128877|GRMZM2G131785|GRMZM2G055807|GRMZM2G141704|GRMZM2G028713|GRMZM2G093186|GRMZM2G154960|GRMZM2G397557|AC199782.5_FG001|GRMZM2G147430|GRMZM2G169462|GRMZM2G027860|GRMZM2G019361|GRMZM2G058155|GRMZM2G385931|GRMZM5G892495|GRMZM2G090887|GRMZM2G479163|GRMZM2G051782|GRMZM2G331833|GRMZM2G122061|GRMZ…
M14	protein localization	9.3209e-13	1.0779e-10	0.12523	0.0486254	GRMZM2G048377|GRMZM2G031360|GRMZM2G051866|GRMZM2G153138|GRMZM2G095124|GRMZM2G168096|GRMZM2G312026|GRMZM2G098496|GRMZM2G044805|GRMZM2G085295|GRMZM2G017421|GRMZM2G357399|GRMZM2G079257|GRMZM2G431900|GRMZM2G169773|GRMZM2G093186|GRMZM2G154960|GRMZM2G135256|GRMZM2G331032|GRMZM2G111611|GRMZM2G101274|GRMZM2G078641|GRMZM2G107757|GRMZM2G141587|GRMZM2G090020|GRMZM2G097728|GRMZM2G178618|GRMZM2G079226|GRMZM2G…
M14	pyrophosphatase activity	5.7738e-12	6.2319e-10	0.0926493	0.0486254	GRMZM2G172829|GRMZM5G840699|GRMZM2G324781|GRMZM2G047949|GRMZM2G126860|GRMZM2G396922|GRMZM2G168096|GRMZM2G128877|GRMZM2G131785|GRMZM2G055807|GRMZM2G141704|GRMZM2G028713|GRMZM2G093186|GRMZM2G154960|GRMZM2G397557|AC199782.5_FG001|GRMZM2G147430|GRMZM2G169462|GRMZM2G027860|GRMZM2G019361|GRMZM2G058155|GRMZM2G385931|GRMZM5G892495|GRMZM2G090887|GRMZM2G479163|GRMZM2G051782|GRMZM2G331833|GRMZM2G122061|GRMZ…
M14	hydrolase activity, acting on acid anhydrides	6.7284e-12	6.8083e-10	0.0918596	0.0486254	GRMZM2G172829|GRMZM5G840699|GRMZM2G324781|GRMZM2G047949|GRMZM2G126860|GRMZM2G396922|GRMZM2G168096|GRMZM2G128877|GRMZM2G131785|GRMZM2G055807|GRMZM2G141704|GRMZM2G028713|GRMZM2G093186|GRMZM2G154960|GRMZM2G397557|AC199782.5_FG001|GRMZM2G147430|GRMZM2G169462|GRMZM2G027860|GRMZM2G019361|GRMZM2G058155|GRMZM2G385931|GRMZM5G892495|GRMZM2G090887|GRMZM2G479163|GRMZM2G144372|GRMZM2G051782|GRMZM2G331833|GRMZ…
M14	intracellular protein transport	7.7093e-12	7.3086e-10	0.143266	0.0486254	GRMZM2G031360|GRMZM2G048377|GRMZM2G051866|GRMZM2G153138|GRMZM2G095124|GRMZM2G168096|GRMZM2G312026|GRMZM2G098496|GRMZM2G085295|GRMZM2G017421|GRMZM2G357399|GRMZM2G079257|GRMZM2G093186|GRMZM2G154960|GRMZM2G331032|GRMZM2G111611|GRMZM2G135256|GRMZM2G078641|GRMZM2G141587|GRMZM2G090020|GRMZM2G097728|GRMZM2G178618|GRMZM2G079226|GRMZM2G003022|AC155622.2_FG001|GRMZM2G152929|GRMZM2G443953|GRMZM5G836182|GRMZ…
M14	intracellular transport	8.1257e-12	7.3086e-10	0.134804	0.0486254	GRMZM2G031360|GRMZM2G048377|GRMZM2G051866|GRMZM2G153138|GRMZM2G095124|GRMZM2G168096|GRMZM2G312026|GRMZM2G098496|GRMZM2G085295|GRMZM2G017421|GRMZM2G357399|GRMZM2G079257|GRMZM2G137984|GRMZM2G093186|GRMZM2G154960|GRMZM2G331032|GRMZM2G111611|GRMZM2G135256|GRMZM2G078641|GRMZM2G128016|GRMZM2G141587|GRMZM2G090020|GRMZM2G097728|GRMZM2G178618|GRMZM2G079226|GRMZM2G003022|GRMZM2G136563|GRMZM2G178460|AC15562…
M14	hydrolase activity, acting on acid anhydrides, in phosphorus-containing anhydrides	2.0893e-11	1.7803e-09	0.0908408	0.0486254	GRMZM2G172829|GRMZM5G840699|GRMZM2G324781|GRMZM2G047949|GRMZM2G126860|GRMZM2G396922|GRMZM2G168096|GRMZM2G128877|GRMZM2G131785|GRMZM2G055807|GRMZM2G141704|GRMZM2G028713|GRMZM2G093186|GRMZM2G154960|GRMZM2G397557|AC199782.5_FG001|GRMZM2G147430|GRMZM2G169462|GRMZM2G027860|GRMZM2G019361|GRMZM2G058155|GRMZM2G385931|GRMZM5G892495|GRMZM2G090887|GRMZM2G479163|GRMZM2G051782|GRMZM2G331833|GRMZM2G122061|GRMZ…
M14	cellular macromolecule localization	3.3048e-11	2.5478e-09	0.137741	0.0486254	GRMZM2G031360|GRMZM2G048377|GRMZM2G051866|GRMZM2G153138|GRMZM2G095124|GRMZM2G168096|GRMZM2G312026|GRMZM2G098496|GRMZM2G085295|GRMZM2G017421|GRMZM2G357399|GRMZM2G079257|GRMZM2G093186|GRMZM2G154960|GRMZM2G331032|GRMZM2G111611|GRMZM2G135256|GRMZM2G078641|GRMZM2G141587|GRMZM2G090020|GRMZM2G097728|GRMZM2G178618|GRMZM2G079226|GRMZM2G003022|AC155622.2_FG001|GRMZM2G152929|GRMZM2G443953|GRMZM5G836182|GRMZ…
M14	cellular protein localization	3.3048e-11	2.5478e-09	0.137741	0.0486254	GRMZM2G031360|GRMZM2G048377|GRMZM2G051866|GRMZM2G153138|GRMZM2G095124|GRMZM2G168096|GRMZM2G312026|GRMZM2G098496|GRMZM2G085295|GRMZM2G017421|GRMZM2G357399|GRMZM2G079257|GRMZM2G093186|GRMZM2G154960|GRMZM2G331032|GRMZM2G111611|GRMZM2G135256|GRMZM2G078641|GRMZM2G141587|GRMZM2G090020|GRMZM2G097728|GRMZM2G178618|GRMZM2G079226|GRMZM2G003022|AC155622.2_FG001|GRMZM2G152929|GRMZM2G443953|GRMZM5G836182|GRMZ…
M14	establishment of localization	5.1926e-11	3.6551e-09	0.0767724	0.0486254	GRMZM5G840699|GRMZM2G161299|GRMZM2G095124|GRMZM2G128877|GRMZM2G079889|GRMZM2G154960|GRMZM2G141587|GRMZM2G090020|GRMZM2G178618|GRMZM2G144372|GRMZM2G167868|GRMZM2G115775|GRMZM2G136563|GRMZM2G165631|GRMZM2G375807|GRMZM2G008232|GRMZM2G126235|GRMZM2G063262|GRMZM2G128995|GRMZM5G886913|GRMZM2G311883|GRMZM5G867390|GRMZM2G109405|GRMZM2G118363|GRMZM2G176735|GRMZM2G029077|GRMZM2G097768|GRMZM2G069005|GRMZM2G…
M14	transport	5.1926e-11	3.6551e-09	0.0767724	0.0486254	GRMZM5G840699|GRMZM2G161299|GRMZM2G095124|GRMZM2G128877|GRMZM2G079889|GRMZM2G154960|GRMZM2G141587|GRMZM2G090020|GRMZM2G178618|GRMZM2G144372|GRMZM2G167868|GRMZM2G115775|GRMZM2G136563|GRMZM2G165631|GRMZM2G375807|GRMZM2G008232|GRMZM2G126235|GRMZM2G063262|GRMZM2G128995|GRMZM5G886913|GRMZM2G311883|GRMZM5G867390|GRMZM2G109405|GRMZM2G118363|GRMZM2G176735|GRMZM2G029077|GRMZM2G097768|GRMZM2G069005|GRMZM2G…
M14	proton-transporting V-type ATPase, V1 domain	7.4484e-11	5.0246e-09	0.818182	0.0486254	GRMZM2G421857|GRMZM2G128995|GRMZM2G144372|GRMZM2G094497|GRMZM2G008232|GRMZM2G019999|GRMZM2G158766|GRMZM2G181151|GRMZM2G128877
M14	localization	1.5022e-10	9.7284e-09	0.0758221	0.0486254	GRMZM5G840699|GRMZM2G161299|GRMZM2G095124|GRMZM2G128877|GRMZM2G079889|GRMZM2G154960|GRMZM2G141587|GRMZM2G090020|GRMZM2G178618|GRMZM2G144372|GRMZM2G167868|GRMZM2G115775|GRMZM2G136563|GRMZM2G165631|GRMZM2G375807|GRMZM2G008232|GRMZM2G126235|GRMZM2G063262|GRMZM2G128995|GRMZM5G886913|GRMZM2G311883|GRMZM5G867390|GRMZM2G109405|GRMZM2G118363|GRMZM2G176735|GRMZM2G029077|GRMZM2G097768|GRMZM2G069005|GRMZM2G…
M14	establishment of localization in cell	1.9048e-10	1.1861e-08	0.118577	0.0486254	GRMZM2G031360|GRMZM2G048377|GRMZM2G051866|GRMZM2G052670|GRMZM2G153138|GRMZM2G095124|GRMZM2G111657|GRMZM2G168096|GRMZM2G312026|GRMZM2G098496|GRMZM2G085295|GRMZM2G017421|GRMZM2G357399|GRMZM2G079257|GRMZM2G137984|GRMZM2G003518|GRMZM2G093186|GRMZM2G154960|GRMZM2G135256|GRMZM2G331032|GRMZM2G114332|GRMZM2G111611|GRMZM2G078641|GRMZM2G128016|GRMZM2G141587|GRMZM2G090020|GRMZM2G097728|GRMZM2G178618|GRMZM2G…
M14	cellular localization	6.0427e-10	3.6234e-08	0.115163	0.0486254	GRMZM2G031360|GRMZM2G048377|GRMZM2G051866|GRMZM2G052670|GRMZM2G153138|GRMZM2G095124|GRMZM2G111657|GRMZM2G168096|GRMZM2G312026|GRMZM2G098496|GRMZM2G085295|GRMZM2G017421|GRMZM2G357399|GRMZM2G079257|GRMZM2G137984|GRMZM2G003518|GRMZM2G093186|GRMZM2G154960|GRMZM2G135256|GRMZM2G331032|GRMZM2G114332|GRMZM2G111611|GRMZM2G078641|GRMZM2G128016|GRMZM2G141587|GRMZM2G090020|GRMZM2G097728|GRMZM2G178618|GRMZM2G…
M14	cellular nitrogen compound biosynthetic process	4.5068e-09	2.6059e-07	0.104596	0.0486254	GRMZM5G840699|GRMZM5G865576|GRMZM2G573867|GRMZM2G077215|GRMZM2G134797|GRMZM2G170101|GRMZM2G364901|GRMZM2G046583|GRMZM2G128877|GRMZM2G010152|GRMZM2G038791|GRMZM2G141704|GRMZM2G164562|GRMZM2G178859|GRMZM2G077054|GRMZM2G147430|GRMZM2G411940|GRMZM2G027860|GRMZM2G421857|GRMZM5G892495|GRMZM2G070360|GRMZM2G479163|GRMZM2G144372|GRMZM2G027115|GRMZM2G085078|GRMZM2G086365|GRMZM2G534116|GRMZM2G181151|GRMZM2G…
M14	ATPase activity	6.493e-09	3.6249e-07	0.107394	0.0486254	GRMZM5G840699|GRMZM5G865576|AC209460.3_FG002|AC198169.4_FG004|GRMZM2G047949|GRMZM2G035807|GRMZM2G463032|GRMZM2G128877|GRMZM2G131785|GRMZM2G010152|GRMZM2G055807|GRMZM2G141704|GRMZM2G018074|GRMZM2G411940|GRMZM2G027860|GRMZM2G421857|AC234203.1_FG004|GRMZM5G892495|GRMZM2G070360|GRMZM2G123922|GRMZM2G175867|GRMZM2G066440|GRMZM2G479163|GRMZM2G401769|GRMZM2G158136|GRMZM2G534116|GRMZM2G181151|GRMZM2G13523…
M14	hydrolase activity, acting on acid anhydrides, catalyzing transmembrane movement of substances	2.1184e-08	1.1432e-06	0.144737	0.0486254	AC209460.3_FG002|GRMZM5G865576|GRMZM5G840699|GRMZM2G162426|GRMZM2G128995|GRMZM2G398288|GRMZM2G128877|GRMZM2G010152|GRMZM2G055209|GRMZM2G141704|GRMZM2G069458|GRMZM2G411940|GRMZM2G027860|GRMZM2G421857|GRMZM2G070360|AC234203.1_FG004|GRMZM5G892495|GRMZM2G479163|GRMZM2G144372|GRMZM2G401769|GRMZM2G143234|GRMZM2G411916|GRMZM2G158766|GRMZM2G019999|GRMZM2G181151|GRMZM2G135236|GRMZM5G820122|GRMZM2G094497|G…
M14	ribonucleoside triphosphate biosynthetic process	8.2323e-08	3.8606e-06	0.136929	0.0486254	GRMZM5G865576|GRMZM5G840699|GRMZM2G162426|GRMZM2G128995|GRMZM2G134797|GRMZM2G058910|GRMZM2G398288|GRMZM2G128877|GRMZM2G010152|GRMZM2G055209|GRMZM2G141704|GRMZM2G069458|GRMZM2G411940|GRMZM2G093855|GRMZM2G027860|GRMZM2G421857|GRMZM2G070360|GRMZM5G892495|GRMZM5G879240|GRMZM2G479163|GRMZM2G144372|GRMZM2G143234|GRMZM2G411916|GRMZM2G158766|GRMZM2G019999|GRMZM2G181151|GRMZM2G135236|GRMZM2G125893|GRMZM2G…
M14	purine ribonucleoside triphosphate biosynthetic process	8.2323e-08	3.8606e-06	0.136929	0.0486254	GRMZM5G865576|GRMZM5G840699|GRMZM2G162426|GRMZM2G128995|GRMZM2G134797|GRMZM2G058910|GRMZM2G398288|GRMZM2G128877|GRMZM2G010152|GRMZM2G055209|GRMZM2G141704|GRMZM2G069458|GRMZM2G411940|GRMZM2G093855|GRMZM2G027860|GRMZM2G421857|GRMZM2G070360|GRMZM5G892495|GRMZM5G879240|GRMZM2G479163|GRMZM2G144372|GRMZM2G143234|GRMZM2G411916|GRMZM2G158766|GRMZM2G019999|GRMZM2G181151|GRMZM2G135236|GRMZM2G125893|GRMZM2G…
M14	purine nucleoside triphosphate biosynthetic process	8.2323e-08	3.8606e-06	0.136929	0.0486254	GRMZM5G865576|GRMZM5G840699|GRMZM2G162426|GRMZM2G128995|GRMZM2G134797|GRMZM2G058910|GRMZM2G398288|GRMZM2G128877|GRMZM2G010152|GRMZM2G055209|GRMZM2G141704|GRMZM2G069458|GRMZM2G411940|GRMZM2G093855|GRMZM2G027860|GRMZM2G421857|GRMZM2G070360|GRMZM5G892495|GRMZM5G879240|GRMZM2G479163|GRMZM2G144372|GRMZM2G143234|GRMZM2G411916|GRMZM2G158766|GRMZM2G019999|GRMZM2G181151|GRMZM2G135236|GRMZM2G125893|GRMZM2G…
M14	nucleoside triphosphate biosynthetic process	8.2323e-08	3.8606e-06	0.136929	0.0486254	GRMZM5G865576|GRMZM5G840699|GRMZM2G162426|GRMZM2G128995|GRMZM2G134797|GRMZM2G058910|GRMZM2G398288|GRMZM2G128877|GRMZM2G010152|GRMZM2G055209|GRMZM2G141704|GRMZM2G069458|GRMZM2G411940|GRMZM2G093855|GRMZM2G027860|GRMZM2G421857|GRMZM2G070360|GRMZM5G892495|GRMZM5G879240|GRMZM2G479163|GRMZM2G144372|GRMZM2G143234|GRMZM2G411916|GRMZM2G158766|GRMZM2G019999|GRMZM2G181151|GRMZM2G135236|GRMZM2G125893|GRMZM2G…
M14	nucleotide biosynthetic process	8.3459e-08	3.8606e-06	0.124204	0.0486254	GRMZM5G865576|GRMZM5G840699|GRMZM2G162426|GRMZM2G128995|GRMZM2G134797|GRMZM2G058910|GRMZM2G398288|GRMZM2G046583|GRMZM2G128877|GRMZM2G010152|GRMZM2G055209|GRMZM2G038791|GRMZM2G141704|GRMZM2G069458|GRMZM2G147430|GRMZM2G411940|GRMZM2G093855|GRMZM2G181505|GRMZM2G027860|GRMZM2G421857|GRMZM2G070360|GRMZM5G892495|GRMZM5G879240|GRMZM2G479163|GRMZM2G144372|GRMZM2G143234|GRMZM2G411916|GRMZM2G158766|GRMZM2G…
M14	ATPase activity, coupled to movement of substances	1.1616e-07	4.9491e-06	0.140271	0.0486254	GRMZM5G865576|GRMZM5G840699|AC209460.3_FG002|GRMZM2G162426|GRMZM2G398288|GRMZM2G128877|GRMZM2G010152|GRMZM2G055209|GRMZM2G141704|GRMZM2G069458|GRMZM2G411940|GRMZM2G027860|GRMZM2G421857|AC234203.1_FG004|GRMZM5G892495|GRMZM2G070360|GRMZM2G479163|GRMZM2G401769|GRMZM2G143234|GRMZM2G411916|GRMZM2G158766|GRMZM2G019999|GRMZM2G181151|GRMZM2G135236|GRMZM5G820122|GRMZM2G094497|GRMZM2G081573|GRMZM2G127396|G…
M14	ATP biosynthetic process	1.1616e-07	4.9491e-06	0.140271	0.0486254	GRMZM5G865576|GRMZM5G840699|GRMZM2G162426|GRMZM2G128995|GRMZM2G058910|GRMZM2G398288|GRMZM2G128877|GRMZM2G010152|GRMZM2G055209|GRMZM2G141704|GRMZM2G069458|GRMZM2G411940|GRMZM2G093855|GRMZM2G027860|GRMZM2G421857|GRMZM5G892495|GRMZM2G070360|GRMZM5G879240|GRMZM2G479163|GRMZM2G144372|GRMZM2G143234|GRMZM2G411916|GRMZM2G158766|GRMZM2G019999|GRMZM2G181151|GRMZM2G135236|GRMZM2G094497|GRMZM2G127396|GRMZM2G…
M14	ATPase activity, coupled to transmembrane movement of substances	1.1616e-07	4.9491e-06	0.140271	0.0486254	GRMZM5G865576|GRMZM5G840699|AC209460.3_FG002|GRMZM2G162426|GRMZM2G398288|GRMZM2G128877|GRMZM2G010152|GRMZM2G055209|GRMZM2G141704|GRMZM2G069458|GRMZM2G411940|GRMZM2G027860|GRMZM2G421857|AC234203.1_FG004|GRMZM5G892495|GRMZM2G070360|GRMZM2G479163|GRMZM2G401769|GRMZM2G143234|GRMZM2G411916|GRMZM2G158766|GRMZM2G019999|GRMZM2G181151|GRMZM2G135236|GRMZM5G820122|GRMZM2G094497|GRMZM2G081573|GRMZM2G127396|G…
M14	cellular process	1.3743e-07	5.7049e-06	0.0574908	0.0486254	GRMZM5G840699|GRMZM2G053574|GRMZM2G064031|GRMZM2G108829|GRMZM2G128876|GRMZM2G128877|GRMZM2G040441|GRMZM2G073668|GRMZM2G128171|GRMZM2G147430|AC199782.5_FG001|GRMZM2G056612|GRMZM5G842517|GRMZM2G171111|GRMZM2G090020|GRMZM2G064023|GRMZM2G178618|GRMZM2G091558|GRMZM2G144372|GRMZM2G027115|GRMZM2G167868|GRMZM2G361049|GRMZM2G180065|AC177936.6_FG008|GRMZM2G115775|GRMZM2G039419|GRMZM2G136563|GRMZM2G125893|G…
M14	purine ribonucleoside triphosphate metabolic process	1.4828e-07	5.7157e-06	0.133603	0.0486254	GRMZM5G865576|GRMZM5G840699|GRMZM2G162426|GRMZM2G128995|GRMZM2G134797|GRMZM2G058910|GRMZM2G398288|GRMZM2G128877|GRMZM2G010152|GRMZM2G055209|GRMZM2G141704|GRMZM2G069458|GRMZM2G411940|GRMZM2G093855|GRMZM2G027860|GRMZM2G421857|GRMZM2G070360|GRMZM5G892495|GRMZM5G879240|GRMZM2G479163|GRMZM2G144372|GRMZM2G143234|GRMZM2G411916|GRMZM2G158766|GRMZM2G019999|GRMZM2G181151|GRMZM2G135236|GRMZM2G125893|GRMZM2G…
M14	ribonucleoside triphosphate metabolic process	1.4828e-07	5.7157e-06	0.133603	0.0486254	GRMZM5G865576|GRMZM5G840699|GRMZM2G162426|GRMZM2G128995|GRMZM2G134797|GRMZM2G058910|GRMZM2G398288|GRMZM2G128877|GRMZM2G010152|GRMZM2G055209|GRMZM2G141704|GRMZM2G069458|GRMZM2G411940|GRMZM2G093855|GRMZM2G027860|GRMZM2G421857|GRMZM2G070360|GRMZM5G892495|GRMZM5G879240|GRMZM2G479163|GRMZM2G144372|GRMZM2G143234|GRMZM2G411916|GRMZM2G158766|GRMZM2G019999|GRMZM2G181151|GRMZM2G135236|GRMZM2G125893|GRMZM2G…
M14	purine nucleoside triphosphate metabolic process	1.4828e-07	5.7157e-06	0.133603	0.0486254	GRMZM5G865576|GRMZM5G840699|GRMZM2G162426|GRMZM2G128995|GRMZM2G134797|GRMZM2G058910|GRMZM2G398288|GRMZM2G128877|GRMZM2G010152|GRMZM2G055209|GRMZM2G141704|GRMZM2G069458|GRMZM2G411940|GRMZM2G093855|GRMZM2G027860|GRMZM2G421857|GRMZM2G070360|GRMZM5G892495|GRMZM5G879240|GRMZM2G479163|GRMZM2G144372|GRMZM2G143234|GRMZM2G411916|GRMZM2G158766|GRMZM2G019999|GRMZM2G181151|GRMZM2G135236|GRMZM2G125893|GRMZM2G…
M14	nucleoside triphosphate metabolic process	1.632e-07	6.1445e-06	0.133065	0.0486254	GRMZM5G865576|GRMZM5G840699|GRMZM2G162426|GRMZM2G128995|GRMZM2G134797|GRMZM2G058910|GRMZM2G398288|GRMZM2G128877|GRMZM2G010152|GRMZM2G055209|GRMZM2G141704|GRMZM2G069458|GRMZM2G411940|GRMZM2G093855|GRMZM2G027860|GRMZM2G421857|GRMZM2G070360|GRMZM5G892495|GRMZM5G879240|GRMZM2G479163|GRMZM2G144372|GRMZM2G143234|GRMZM2G411916|GRMZM2G158766|GRMZM2G019999|GRMZM2G181151|GRMZM2G135236|GRMZM2G125893|GRMZM2G…
M14	ribonucleotide biosynthetic process	1.7528e-07	6.4495e-06	0.128205	0.0486254	GRMZM5G865576|GRMZM5G840699|GRMZM2G162426|GRMZM2G128995|GRMZM2G134797|GRMZM2G058910|GRMZM2G398288|GRMZM2G128877|GRMZM2G010152|GRMZM2G055209|GRMZM2G038791|GRMZM2G141704|GRMZM2G069458|GRMZM2G411940|GRMZM2G093855|GRMZM2G181505|GRMZM2G027860|GRMZM2G421857|GRMZM2G070360|GRMZM5G892495|GRMZM5G879240|GRMZM2G479163|GRMZM2G144372|GRMZM2G143234|GRMZM2G411916|GRMZM2G158766|GRMZM2G019999|GRMZM2G181151|GRMZM2G…
M14	ATPase activity, coupled to transmembrane movement of ions	1.8852e-07	6.7334e-06	0.158228	0.0486254	GRMZM2G027860|GRMZM5G840699|GRMZM5G865576|GRMZM2G421857|GRMZM2G070360|GRMZM5G892495|GRMZM2G162426|GRMZM2G479163|GRMZM2G143234|GRMZM2G398288|GRMZM2G019999|GRMZM2G158766|GRMZM2G411916|GRMZM2G181151|GRMZM2G128877|GRMZM2G135236|GRMZM2G010152|GRMZM2G055209|GRMZM2G141704|GRMZM2G094497|GRMZM2G069458|GRMZM2G127396|GRMZM2G169788|GRMZM2G008232|GRMZM2G411940
M14	proton-transporting V-type ATPase complex	1.9131e-07	6.7334e-06	0.307692	0.0486254	GRMZM2G421857|GRMZM2G128995|GRMZM2G144372|GRMZM2G094497|GRMZM2G467992|GRMZM2G008232|GRMZM2G019999|GRMZM2G158766|GRMZM2G093855|GRMZM2G181151|GRMZM2G128877|GRMZM2G052088
M14	ATP metabolic process	2.1388e-07	7.3676e-06	0.136564	0.0486254	GRMZM5G865576|GRMZM5G840699|GRMZM2G162426|GRMZM2G128995|GRMZM2G058910|GRMZM2G398288|GRMZM2G128877|GRMZM2G010152|GRMZM2G055209|GRMZM2G141704|GRMZM2G069458|GRMZM2G411940|GRMZM2G093855|GRMZM2G027860|GRMZM2G421857|GRMZM5G892495|GRMZM2G070360|GRMZM5G879240|GRMZM2G479163|GRMZM2G144372|GRMZM2G143234|GRMZM2G411916|GRMZM2G158766|GRMZM2G019999|GRMZM2G181151|GRMZM2G135236|GRMZM2G094497|GRMZM2G127396|GRMZM2G…
M14	membrane coat	2.331e-07	7.7017e-06	0.202247	0.0486254	GRMZM2G048377|GRMZM2G031360|GRMZM2G178618|GRMZM2G124886|GRMZM2G045987|GRMZM2G095124|AC205677.3_FG001|GRMZM2G003022|GRMZM2G017421|GRMZM2G085295|GRMZM2G700148|GRMZM2G036034|AC155622.2_FG001|GRMZM2G443953|GRMZM2G029077|GRMZM2G331032|GRMZM2G078641|GRMZM2G141587
M14	coated membrane	2.331e-07	7.7017e-06	0.202247	0.0486254	GRMZM2G048377|GRMZM2G031360|GRMZM2G178618|GRMZM2G124886|GRMZM2G045987|GRMZM2G095124|AC205677.3_FG001|GRMZM2G003022|GRMZM2G017421|GRMZM2G085295|GRMZM2G700148|GRMZM2G036034|AC155622.2_FG001|GRMZM2G443953|GRMZM2G029077|GRMZM2G331032|GRMZM2G078641|GRMZM2G141587
M14	vesicle-mediated transport	2.3802e-07	7.707e-06	0.130952	0.0486254	GRMZM2G048377|GRMZM2G031360|GRMZM2G051866|GRMZM2G052670|AC205677.3_FG001|GRMZM2G095124|GRMZM2G111657|GRMZM2G085295|GRMZM2G017421|GRMZM2G700148|GRMZM2G176735|GRMZM2G137984|GRMZM2G145024|GRMZM2G003518|GRMZM2G029077|GRMZM2G331032|GRMZM2G114332|GRMZM2G078641|GRMZM2G141587|GRMZM2G011219|GRMZM2G178618|GRMZM2G040247|GRMZM2G124886|GRMZM2G045987|GRMZM2G115775|GRMZM2G108087|GRMZM2G003022|GRMZM2G036034|AC15…
M14	nucleobase, nucleoside, nucleotide and nucleic acid biosynthetic process	2.6712e-07	8.3165e-06	0.117302	0.0486254	GRMZM5G865576|GRMZM5G840699|GRMZM2G162426|GRMZM2G128995|GRMZM2G134797|GRMZM2G170101|GRMZM2G058910|GRMZM2G398288|GRMZM2G046583|GRMZM2G128877|GRMZM2G010152|GRMZM2G055209|GRMZM2G038791|GRMZM2G141704|GRMZM2G069458|GRMZM2G147430|GRMZM2G411940|GRMZM2G093855|GRMZM2G181505|GRMZM2G027860|GRMZM2G421857|GRMZM2G070360|GRMZM5G892495|GRMZM5G879240|GRMZM2G479163|GRMZM2G144372|GRMZM2G143234|GRMZM2G411916|GRMZM2G…
M14	nucleobase, nucleoside and nucleotide biosynthetic process	2.6712e-07	8.3165e-06	0.117302	0.0486254	GRMZM5G865576|GRMZM5G840699|GRMZM2G162426|GRMZM2G128995|GRMZM2G134797|GRMZM2G170101|GRMZM2G058910|GRMZM2G398288|GRMZM2G046583|GRMZM2G128877|GRMZM2G010152|GRMZM2G055209|GRMZM2G038791|GRMZM2G141704|GRMZM2G069458|GRMZM2G147430|GRMZM2G411940|GRMZM2G093855|GRMZM2G181505|GRMZM2G027860|GRMZM2G421857|GRMZM2G070360|GRMZM5G892495|GRMZM5G879240|GRMZM2G479163|GRMZM2G144372|GRMZM2G143234|GRMZM2G411916|GRMZM2G…
M14	ribonucleotide metabolic process	2.9789e-07	9.0997e-06	0.125448	0.0486254	GRMZM5G865576|GRMZM5G840699|GRMZM2G162426|GRMZM2G128995|GRMZM2G134797|GRMZM2G058910|GRMZM2G398288|GRMZM2G128877|GRMZM2G010152|GRMZM2G055209|GRMZM2G038791|GRMZM2G141704|GRMZM2G069458|GRMZM2G411940|GRMZM2G093855|GRMZM2G181505|GRMZM2G027860|GRMZM2G421857|GRMZM2G070360|GRMZM5G892495|GRMZM5G879240|GRMZM2G479163|GRMZM2G144372|GRMZM2G143234|GRMZM2G411916|GRMZM2G158766|GRMZM2G019999|GRMZM2G181151|GRMZM2G…
M14	ATPase activity, coupled	3.4817e-07	1.0439e-05	0.108491	0.0486254	AC209460.3_FG002|GRMZM5G865576|GRMZM5G840699|AC198169.4_FG004|GRMZM2G162426|GRMZM2G123459|GRMZM2G047949|GRMZM2G012453|GRMZM2G035807|GRMZM2G398288|GRMZM2G128877|GRMZM2G055807|GRMZM2G010152|GRMZM2G055209|GRMZM2G141704|GRMZM2G003984|GRMZM2G069458|GRMZM2G414002|GRMZM2G411940|GRMZM2G027860|GRMZM2G421857|GRMZM2G070360|AC234203.1_FG004|GRMZM5G892495|GRMZM2G175867|GRMZM2G066440|GRMZM2G479163|GRMZM2G40176…
M14	protein complex	4.007e-07	1.1795e-05	0.0813953	0.0486254	GRMZM2G048377|GRMZM2G031360|GRMZM5G833774|GRMZM2G385050|GRMZM2G164185|GRMZM5G891266|GRMZM2G103721|GRMZM2G150608|GRMZM2G004908|GRMZM2G095124|GRMZM2G452016|GRMZM2G111657|GRMZM2G166694|GRMZM2G128877|GRMZM2G380184|GRMZM2G073571|GRMZM2G017421|GRMZM2G085295|GRMZM2G177432|GRMZM2G003518|GRMZM2G177263|GRMZM2G063394|GRMZM2G467992|GRMZM2G331032|GRMZM2G151254|GRMZM2G078641|GRMZM2G141587|GRMZM2G149230|GRMZM2G…
M14	purine nucleotide biosynthetic process	5.1911e-07	1.5008e-05	0.124542	0.0486254	GRMZM5G865576|GRMZM5G840699|GRMZM2G162426|GRMZM2G128995|GRMZM2G134797|GRMZM2G058910|GRMZM2G398288|GRMZM2G128877|GRMZM2G010152|GRMZM2G055209|GRMZM2G141704|GRMZM2G069458|GRMZM2G147430|GRMZM2G411940|GRMZM2G093855|GRMZM2G027860|GRMZM2G421857|GRMZM2G070360|GRMZM5G892495|GRMZM5G879240|GRMZM2G479163|GRMZM2G144372|GRMZM2G143234|GRMZM2G411916|GRMZM2G158766|GRMZM2G019999|GRMZM2G181151|GRMZM2G135236|GRMZM2G…
M14	phosphate metabolic process	7.2164e-07	2.0497e-05	0.0725	0.0486254	GRMZM2G156035|GRMZM2G061681|GRMZM2G149277|GRMZM5G891266|GRMZM2G150608|GRMZM2G152889|GRMZM2G108829|GRMZM2G116086|GRMZM2G128877|GRMZM2G034779|GRMZM2G124550|GRMZM2G005869|GRMZM2G013236|GRMZM2G073668|GRMZM2G043799|GRMZM2G056612|GRMZM2G174170|GRMZM2G108694|GRMZM2G144372|GRMZM2G019267|GRMZM2G400470|GRMZM2G103070|GRMZM2G305822|GRMZM2G180065|GRMZM2G001668|GRMZM2G095588|GRMZM2G068192|GRMZM2G045366|GRMZM2G…
M14	phosphorus metabolic process	7.4236e-07	2.0722e-05	0.0724638	0.0486254	GRMZM2G156035|GRMZM2G061681|GRMZM2G149277|GRMZM5G891266|GRMZM2G150608|GRMZM2G152889|GRMZM2G108829|GRMZM2G116086|GRMZM2G128877|GRMZM2G034779|GRMZM2G124550|GRMZM2G005869|GRMZM2G013236|GRMZM2G073668|GRMZM2G043799|GRMZM2G056612|GRMZM2G174170|GRMZM2G108694|GRMZM2G144372|GRMZM2G019267|GRMZM2G400470|GRMZM2G103070|GRMZM2G305822|GRMZM2G180065|GRMZM2G001668|GRMZM2G095588|GRMZM2G068192|GRMZM2G045366|GRMZM2G…
M14	small molecule biosynthetic process	7.8093e-07	2.1429e-05	0.0906631	0.0486254	GRMZM5G840699|GRMZM5G865576|GRMZM2G573867|GRMZM2G077215|GRMZM2G176301|GRMZM2G134797|GRMZM2G170101|GRMZM2G046583|GRMZM2G128877|GRMZM2G010152|GRMZM2G141704|GRMZM2G038791|GRMZM2G164562|GRMZM2G077054|GRMZM2G147430|GRMZM2G411940|AC215690.3_FG002|GRMZM2G027860|GRMZM2G421857|GRMZM5G892495|GRMZM2G070360|GRMZM2G479163|GRMZM2G144372|GRMZM2G027115|GRMZM2G085078|GRMZM2G086365|GRMZM2G181151|GRMZM2G095400|GRMZ…
M14	purine ribonucleotide biosynthetic process	9.0287e-07	2.4362e-05	0.123596	0.0486254	GRMZM5G865576|GRMZM5G840699|GRMZM2G162426|GRMZM2G128995|GRMZM2G134797|GRMZM2G058910|GRMZM2G398288|GRMZM2G128877|GRMZM2G010152|GRMZM2G055209|GRMZM2G141704|GRMZM2G069458|GRMZM2G411940|GRMZM2G093855|GRMZM2G027860|GRMZM2G421857|GRMZM2G070360|GRMZM5G892495|GRMZM5G879240|GRMZM2G479163|GRMZM2G144372|GRMZM2G143234|GRMZM2G411916|GRMZM2G158766|GRMZM2G019999|GRMZM2G181151|GRMZM2G135236|GRMZM2G125893|GRMZM2G…
M14	heterocycle metabolic process	1.0846e-06	2.8787e-05	0.0981481	0.0486254	GRMZM5G840699|GRMZM5G865576|GRMZM2G134797|GRMZM2G170101|GRMZM2G364901|GRMZM2G128877|GRMZM2G010152|GRMZM2G141704|GRMZM2G178859|GRMZM2G411940|GRMZM2G147430|GRMZM2G027860|GRMZM2G421857|GRMZM5G892495|GRMZM2G070360|GRMZM2G479163|GRMZM2G144372|GRMZM2G534116|GRMZM2G135236|GRMZM2G095400|GRMZM2G181151|GRMZM2G138342|GRMZM2G125893|GRMZM2G094497|GRMZM2G127396|GRMZM5G824944|GRMZM2G008232|GRMZM2G052088|GRMZM2G…
M14	purine nucleotide metabolic process	1.2945e-06	3.3804e-05	0.119718	0.0486254	GRMZM5G865576|GRMZM5G840699|GRMZM2G162426|GRMZM2G128995|GRMZM2G134797|GRMZM2G058910|GRMZM2G398288|GRMZM2G128877|GRMZM2G010152|GRMZM2G055209|GRMZM2G141704|GRMZM2G069458|GRMZM2G147430|GRMZM2G411940|GRMZM2G093855|GRMZM2G027860|GRMZM2G421857|GRMZM2G070360|GRMZM5G892495|GRMZM5G879240|GRMZM2G479163|GRMZM2G144372|GRMZM2G143234|GRMZM2G411916|GRMZM2G158766|GRMZM2G019999|GRMZM2G181151|GRMZM2G135236|GRMZM2G…
M14	purine ribonucleotide metabolic process	1.4878e-06	3.7831e-05	0.120879	0.0486254	GRMZM5G865576|GRMZM5G840699|GRMZM2G162426|GRMZM2G128995|GRMZM2G134797|GRMZM2G058910|GRMZM2G398288|GRMZM2G128877|GRMZM2G010152|GRMZM2G055209|GRMZM2G141704|GRMZM2G069458|GRMZM2G411940|GRMZM2G093855|GRMZM2G027860|GRMZM2G421857|GRMZM2G070360|GRMZM5G892495|GRMZM5G879240|GRMZM2G479163|GRMZM2G144372|GRMZM2G143234|GRMZM2G411916|GRMZM2G158766|GRMZM2G019999|GRMZM2G181151|GRMZM2G135236|GRMZM2G125893|GRMZM2G…
M14	P-P-bond-hydrolysis-driven transmembrane transporter activity	1.5189e-06	3.7831e-05	0.118881	0.0486254	AC209460.3_FG002|GRMZM5G865576|GRMZM5G840699|GRMZM2G162426|GRMZM2G398288|GRMZM2G128877|GRMZM2G010152|GRMZM2G055209|GRMZM2G141704|GRMZM2G069458|GRMZM2G097768|GRMZM2G411940|GRMZM2G027860|GRMZM2G421857|GRMZM2G070360|AC234203.1_FG004|GRMZM5G892495|GRMZM2G479163|GRMZM2G177659|GRMZM2G401769|GRMZM2G143234|GRMZM2G411916|GRMZM2G158766|GRMZM2G019999|GRMZM2G181151|GRMZM2G135236|GRMZM5G820122|GRMZM2G094497|G…
M14	primary active transmembrane transporter activity	1.5189e-06	3.7831e-05	0.118881	0.0486254	AC209460.3_FG002|GRMZM5G865576|GRMZM5G840699|GRMZM2G162426|GRMZM2G398288|GRMZM2G128877|GRMZM2G010152|GRMZM2G055209|GRMZM2G141704|GRMZM2G069458|GRMZM2G097768|GRMZM2G411940|GRMZM2G027860|GRMZM2G421857|GRMZM2G070360|AC234203.1_FG004|GRMZM5G892495|GRMZM2G479163|GRMZM2G177659|GRMZM2G401769|GRMZM2G143234|GRMZM2G411916|GRMZM2G158766|GRMZM2G019999|GRMZM2G181151|GRMZM2G135236|GRMZM5G820122|GRMZM2G094497|G…
M14	phosphorylation	1.9636e-06	4.8167e-05	0.0725108	0.0486254	GRMZM2G156035|GRMZM2G061681|GRMZM2G149277|GRMZM2G152889|GRMZM2G108829|GRMZM2G116086|GRMZM2G128877|GRMZM2G124550|GRMZM2G034779|GRMZM2G005869|GRMZM2G013236|GRMZM2G073668|GRMZM2G043799|GRMZM2G056612|GRMZM2G108694|GRMZM2G144372|GRMZM2G019267|GRMZM2G400470|GRMZM2G103070|GRMZM2G305822|GRMZM2G180065|GRMZM2G001668|GRMZM2G095588|GRMZM2G068192|GRMZM2G045366|GRMZM2G156251|GRMZM2G085038|GRMZM2G008232|GRMZM2G…
M14	signal transmission	2.7141e-06	6.4618e-05	0.105943	0.0486254	GRMZM2G125656|GRMZM2G106141|GRMZM2G164185|GRMZM2G103721|GRMZM5G836182|GRMZM2G425377|GRMZM2G061912|GRMZM2G036872|GRMZM2G460594|GRMZM2G357399|GRMZM2G013236|GRMZM2G146553|GRMZM2G073668|GRMZM2G037204|GRMZM2G181081|GRMZM2G093186|GRMZM2G154960|GRMZM2G099797|GRMZM2G033962|GRMZM2G012958|GRMZM2G147885|GRMZM2G115975|GRMZM2G097728|GRMZM2G131939|GRMZM2G021517|GRMZM2G108694|GRMZM2G131254|GRMZM2G383240|GRMZM2G…
M14	signaling process	2.7141e-06	6.4618e-05	0.105943	0.0486254	GRMZM2G125656|GRMZM2G106141|GRMZM2G164185|GRMZM2G103721|GRMZM5G836182|GRMZM2G425377|GRMZM2G061912|GRMZM2G036872|GRMZM2G460594|GRMZM2G357399|GRMZM2G013236|GRMZM2G146553|GRMZM2G073668|GRMZM2G037204|GRMZM2G181081|GRMZM2G093186|GRMZM2G154960|GRMZM2G099797|GRMZM2G033962|GRMZM2G012958|GRMZM2G147885|GRMZM2G115975|GRMZM2G097728|GRMZM2G131939|GRMZM2G021517|GRMZM2G108694|GRMZM2G131254|GRMZM2G383240|GRMZM2G…
M14	phosphotransferase activity, alcohol group as acceptor	3.2643e-06	7.6593e-05	0.071209	0.0486254	GRMZM2G156035|GRMZM2G061681|GRMZM2G149277|GRMZM2G152889|GRMZM2G108829|GRMZM2G043414|GRMZM2G116086|GRMZM2G124550|GRMZM2G034779|GRMZM2G005869|GRMZM2G013236|GRMZM2G073668|GRMZM2G147430|GRMZM2G043799|GRMZM2G056612|GRMZM2G169462|GRMZM2G108694|GRMZM2G027115|GRMZM2G019267|GRMZM2G400470|GRMZM2G103070|GRMZM2G305822|GRMZM2G180065|GRMZM2G001668|GRMZM2G095588|GRMZM2G138342|GRMZM2G068192|GRMZM2G052844|GRMZM2G…
M14	signal transduction	3.3597e-06	7.7705e-05	0.110119	0.0486254	GRMZM2G125656|GRMZM2G106141|GRMZM2G164185|GRMZM2G103721|GRMZM5G836182|GRMZM2G425377|GRMZM2G061912|GRMZM2G036872|GRMZM2G357399|GRMZM2G013236|GRMZM2G146553|GRMZM2G073668|GRMZM2G181081|GRMZM2G037204|GRMZM2G093186|GRMZM2G154960|GRMZM2G012958|GRMZM2G147885|GRMZM2G115975|GRMZM2G097728|GRMZM2G131939|GRMZM2G021517|GRMZM2G108694|GRMZM2G131254|GRMZM2G383240|GRMZM2G432480|GRMZM5G878008|GRMZM2G079226|GRMZM2G…
M14	lipid transporter activity	3.5269e-06	8.0423e-05	0.380952	0.0486254	GRMZM2G027860|GRMZM2G055209|GRMZM5G840699|GRMZM2G133421|GRMZM2G398288|GRMZM2G125556|GRMZM2G135236|GRMZM2G060870
M14	nucleotide metabolic process	4.2413e-06	9.4064e-05	0.104061	0.0486254	GRMZM5G865576|GRMZM5G840699|GRMZM2G162426|GRMZM2G127798|GRMZM2G128995|GRMZM2G134797|GRMZM2G058910|GRMZM2G398288|GRMZM2G046583|GRMZM2G128877|GRMZM2G010152|GRMZM2G055209|GRMZM2G038791|GRMZM2G141704|GRMZM2G069458|GRMZM2G128016|GRMZM2G147430|GRMZM2G411940|GRMZM2G093855|GRMZM2G181505|GRMZM2G027860|GRMZM2G421857|GRMZM2G070360|GRMZM5G892495|GRMZM5G879240|GRMZM2G479163|GRMZM2G144372|GRMZM2G143234|GRMZM2G…
M14	nucleoside phosphate metabolic process	4.2413e-06	9.4064e-05	0.104061	0.0486254	GRMZM5G865576|GRMZM5G840699|GRMZM2G162426|GRMZM2G127798|GRMZM2G128995|GRMZM2G134797|GRMZM2G058910|GRMZM2G398288|GRMZM2G046583|GRMZM2G128877|GRMZM2G010152|GRMZM2G055209|GRMZM2G038791|GRMZM2G141704|GRMZM2G069458|GRMZM2G128016|GRMZM2G147430|GRMZM2G411940|GRMZM2G093855|GRMZM2G181505|GRMZM2G027860|GRMZM2G421857|GRMZM2G070360|GRMZM5G892495|GRMZM5G879240|GRMZM2G479163|GRMZM2G144372|GRMZM2G143234|GRMZM2G…
M14	kinase activity	4.3656e-06	9.5512e-05	0.070374	0.0486254	GRMZM2G156035|GRMZM2G061681|GRMZM2G149277|GRMZM2G134797|GRMZM2G152889|GRMZM2G108829|GRMZM2G043414|GRMZM2G116086|GRMZM2G034779|GRMZM2G124550|GRMZM2G005869|GRMZM2G013236|GRMZM2G073668|GRMZM2G149281|GRMZM2G147430|GRMZM2G043799|GRMZM2G056612|GRMZM2G169462|GRMZM2G108694|GRMZM2G027115|GRMZM2G019267|GRMZM2G400470|GRMZM2G103070|GRMZM2G305822|GRMZM2G180065|GRMZM2G001668|GRMZM2G095588|GRMZM2G138342|GRMZM2G…
M14	helicase activity	5.8503e-06	0.00012629	0.126168	0.0486254	AC198169.4_FG004|GRMZM2G138230|GRMZM2G123459|GRMZM2G324781|GRMZM2G047949|GRMZM2G012453|GRMZM2G035807|GRMZM2G467799|GRMZM2G168096|GRMZM2G055807|GRMZM2G385931|GRMZM2G049168|GRMZM2G175867|GRMZM2G066440|GRMZM2G057394|GRMZM2G362850|GRMZM2G040762|GRMZM2G010342|GRMZM2G000823|GRMZM2G070264|GRMZM2G151944|GRMZM2G430362|GRMZM2G097289|GRMZM2G117060|GRMZM2G076730|GRMZM2G451856|GRMZM2G469162
M14	nucleobase, nucleoside and nucleotide metabolic process	6.4914e-06	0.00013828	0.100233	0.0486254	GRMZM5G865576|GRMZM5G840699|GRMZM2G162426|GRMZM2G127798|GRMZM2G128995|GRMZM2G134797|GRMZM2G170101|GRMZM2G058910|GRMZM2G398288|GRMZM2G046583|GRMZM2G128877|GRMZM2G010152|GRMZM2G055209|GRMZM2G038791|GRMZM2G141704|GRMZM2G069458|GRMZM2G128016|GRMZM2G147430|GRMZM2G411940|GRMZM2G093855|GRMZM2G181505|GRMZM2G171111|GRMZM2G027860|GRMZM2G421857|GRMZM2G070360|GRMZM5G892495|GRMZM5G879240|GRMZM2G144372|GRMZM2G…
M14	proton-transporting two-sector ATPase complex, catalytic domain	8.5332e-06	0.00017942	0.222222	0.0486254	GRMZM2G421857|GRMZM2G070360|GRMZM2G128995|GRMZM2G144372|GRMZM2G094497|GRMZM2G069458|GRMZM2G143234|GRMZM2G008232|GRMZM2G019999|GRMZM2G158766|GRMZM2G181151|GRMZM2G128877
M14	protein serine/threonine phosphatase complex	9.8537e-06	0.00019695	0.172043	0.0486254	GRMZM5G833774|GRMZM2G125656|GRMZM2G042627|GRMZM2G106141|GRMZM5G891266|GRMZM2G164185|GRMZM2G150608|GRMZM2G425377|GRMZM2G058525|GRMZM2G165418|AC155624.2_FG006|GRMZM2G006416|GRMZM2G151254|GRMZM2G093720|GRMZM2G009661|GRMZM2G147885
M14	regulation of signal transduction	9.8537e-06	0.00019695	0.172043	0.0486254	GRMZM2G047223|GRMZM2G095868|GRMZM2G054821|GRMZM2G082916|GRMZM2G031043|GRMZM2G145008|GRMZM2G134045|GRMZM2G150876|GRMZM2G156320|GRMZM2G119886|GRMZM2G365185|GRMZM2G045366|GRMZM5G872204|GRMZM2G335287|GRMZM2G155337|GRMZM2G129354
M14	regulation of cell communication	9.8537e-06	0.00019695	0.172043	0.0486254	GRMZM2G047223|GRMZM2G095868|GRMZM2G054821|GRMZM2G082916|GRMZM2G031043|GRMZM2G145008|GRMZM2G134045|GRMZM2G150876|GRMZM2G156320|GRMZM2G119886|GRMZM2G365185|GRMZM2G045366|GRMZM5G872204|GRMZM2G335287|GRMZM2G155337|GRMZM2G129354
M14	regulation of signaling process	9.8537e-06	0.00019695	0.172043	0.0486254	GRMZM2G047223|GRMZM2G095868|GRMZM2G054821|GRMZM2G082916|GRMZM2G031043|GRMZM2G145008|GRMZM2G134045|GRMZM2G150876|GRMZM2G156320|GRMZM2G119886|GRMZM2G365185|GRMZM2G045366|GRMZM5G872204|GRMZM2G335287|GRMZM2G155337|GRMZM2G129354
M14	Golgi apparatus	1.2379e-05	0.0002444	0.2	0.0486254	GRMZM2G048377|GRMZM2G011219|GRMZM2G085295|GRMZM2G017421|GRMZM2G025236|GRMZM2G011559|GRMZM2G178618|GRMZM2G036034|AC155622.2_FG001|GRMZM5G825854|GRMZM2G173341|GRMZM2G073725|GRMZM2G098496
M14	regulation of small GTPase mediated signal transduction	1.3504e-05	0.00026027	0.176471	0.0486254	GRMZM2G047223|GRMZM2G095868|GRMZM2G054821|GRMZM2G082916|GRMZM2G031043|GRMZM2G145008|GRMZM2G134045|GRMZM2G150876|GRMZM2G156320|GRMZM2G119886|GRMZM2G365185|GRMZM5G872204|GRMZM2G335287|GRMZM2G155337|GRMZM2G129354
M14	regulation of Ras protein signal transduction	1.3504e-05	0.00026027	0.176471	0.0486254	GRMZM2G047223|GRMZM2G095868|GRMZM2G054821|GRMZM2G082916|GRMZM2G031043|GRMZM2G145008|GRMZM2G134045|GRMZM2G150876|GRMZM2G156320|GRMZM2G119886|GRMZM2G365185|GRMZM5G872204|GRMZM2G335287|GRMZM2G155337|GRMZM2G129354
M14	catalytic activity	1.7702e-05	0.00033718	0.054853	0.0486254	GRMZM5G840699|AC234154.1_FG007|GRMZM2G108829|GRMZM2G091563|GRMZM2G126860|GRMZM2G107854|GRMZM2G128876|GRMZM2G128877|GRMZM2G135195|GRMZM2G073668|GRMZM2G087312|GRMZM2G346639|GRMZM2G128171|GRMZM2G066485|GRMZM2G147430|AC199782.5_FG001|GRMZM2G056612|GRMZM2G057674|GRMZM2G171111|GRMZM2G064023|GRMZM2G091558|GRMZM2G144372|GRMZM2G027115|GRMZM2G331833|GRMZM2G180065|GRMZM2G122061|GRMZM2G028774|GRMZM2G039419|G…
M14	regulation of signaling pathway	1.8045e-05	0.00033971	0.172414	0.0486254	GRMZM2G047223|GRMZM2G095868|GRMZM2G054821|GRMZM2G082916|GRMZM2G031043|GRMZM2G145008|GRMZM2G134045|GRMZM2G150876|GRMZM2G156320|GRMZM2G119886|GRMZM2G365185|GRMZM5G872204|GRMZM2G335287|GRMZM2G155337|GRMZM2G129354
M14	post-translational protein modification	2.5577e-05	0.00046773	0.0688592	0.0486254	GRMZM2G156035|GRMZM2G061681|GRMZM2G149277|GRMZM5G891266|GRMZM2G150608|GRMZM2G152889|GRMZM2G108829|GRMZM2G116086|GRMZM2G312693|GRMZM2G124550|GRMZM2G034779|GRMZM2G005869|GRMZM2G013236|GRMZM2G043799|GRMZM2G056612|GRMZM2G174170|GRMZM2G019267|GRMZM2G400470|GRMZM2G103070|GRMZM2G305822|GRMZM2G180065|GRMZM2G001668|GRMZM2G095588|GRMZM2G068192|GRMZM2G045366|GRMZM2G156251|GRMZM2G012052|GRMZM2G085038|GRMZM2G…
M14	protein phosphatase type 2A complex	2.5712e-05	0.00046773	0.264706	0.0486254	GRMZM2G058525|GRMZM2G125656|GRMZM2G164185|GRMZM2G106141|GRMZM2G165418|GRMZM2G425377|GRMZM2G093720|GRMZM2G009661|GRMZM2G147885
M14	protein phosphatase type 2A regulator activity	2.5712e-05	0.00046773	0.264706	0.0486254	GRMZM2G058525|GRMZM2G125656|GRMZM2G164185|GRMZM2G106141|GRMZM2G165418|GRMZM2G425377|GRMZM2G093720|GRMZM2G009661|GRMZM2G147885
M14	phospholipid transporter activity	2.8843e-05	0.00050758	0.555556	0.0486254	GRMZM2G027860|GRMZM2G055209|GRMZM5G840699|GRMZM2G398288|GRMZM2G135236
M14	phospholipid transport	2.8843e-05	0.00050758	0.555556	0.0486254	GRMZM2G027860|GRMZM2G055209|GRMZM5G840699|GRMZM2G398288|GRMZM2G135236
M14	phospholipid-translocating ATPase activity	2.8843e-05	0.00050758	0.555556	0.0486254	GRMZM2G027860|GRMZM2G055209|GRMZM5G840699|GRMZM2G398288|GRMZM2G135236
M14	protein phosphatase regulator activity	3.3125e-05	0.00057053	0.257143	0.0486254	GRMZM2G058525|GRMZM2G125656|GRMZM2G164185|GRMZM2G106141|GRMZM2G165418|GRMZM2G425377|GRMZM2G093720|GRMZM2G009661|GRMZM2G147885
M14	phosphatase regulator activity	3.3125e-05	0.00057053	0.257143	0.0486254	GRMZM2G058525|GRMZM2G125656|GRMZM2G164185|GRMZM2G106141|GRMZM2G165418|GRMZM2G425377|GRMZM2G093720|GRMZM2G009661|GRMZM2G147885
M14	membrane	3.7207e-05	0.00063409	0.0619726	0.0486254	GRMZM2G126447|GRMZM5G840699|GRMZM2G126865|GRMZM2G161299|GRMZM2G095124|GRMZM2G018126|GRMZM2G128877|GRMZM2G082580|GRMZM2G040441|GRMZM2G079889|GRMZM2G073668|GRMZM2G087312|GRMZM2G113137|AC195340.3_FG002|GRMZM2G103628|GRMZM2G141587|GRMZM2G090020|GRMZM5G892495|GRMZM2G178618|GRMZM2G091558|GRMZM2G479163|GRMZM2G144372|GRMZM2G165901|GRMZM2G167868|GRMZM2G115775|GRMZM2G026013|GRMZM2G136563|GRMZM2G165631|GRMZ…
M14	ion transmembrane transport	4.5815e-05	0.00077266	0.146552	0.0486254	GRMZM2G421857|GRMZM2G070360|GRMZM5G879240|GRMZM2G128995|GRMZM2G144372|GRMZM2G058910|GRMZM2G143234|GRMZM2G158766|GRMZM2G019999|GRMZM2G181151|GRMZM2G128877|GRMZM2G094497|GRMZM2G069458|GRMZM2G467992|GRMZM2G008232|GRMZM2G093855|GRMZM2G052088
M14	transporter activity	4.6688e-05	0.00077925	0.06974	0.0486254	GRMZM5G840699|GRMZM2G161299|GRMZM2G095124|GRMZM2G072892|GRMZM2G150691|GRMZM2G312026|GRMZM2G128877|GRMZM2G043030|GRMZM2G145104|GRMZM2G141704|GRMZM2G177432|GRMZM2G079889|GRMZM2G311165|GRMZM2G143356|GRMZM2G027860|GRMZM5G892495|GRMZM2G479163|GRMZM2G144372|GRMZM2G167868|GRMZM2G157043|GRMZM2G393146|GRMZM2G135236|GRMZM2G165631|GRMZM2G473463|GRMZM2G127396|GRMZM2G375807|GRMZM2G008232|GRMZM2G126235|GRMZM2G…
M14	carbohydrate biosynthetic process	5.4963e-05	0.00090802	0.118227	0.0486254	GRMZM2G055489|GRMZM2G040397|GRMZM2G044281|GRMZM2G169326|GRMZM2G112336|GRMZM2G073725|GRMZM2G031311|GRMZM2G028353|GRMZM2G129451|GRMZM2G133966|GRMZM2G082580|GRMZM2G119256|GRMZM2G001304|GRMZM5G840560|GRMZM2G032852|GRMZM2G133421|GRMZM2G359234|GRMZM2G027723|GRMZM2G165535|GRMZM2G173341|GRMZM2G113137|GRMZM2G084802|GRMZM2G065083|GRMZM2G166767
M14	hydrolase activity	5.8263e-05	0.0009528	0.0610294	0.0486254	GRMZM2G126447|GRMZM5G840699|GRMZM2G081970|GRMZM2G140587|GRMZM2G324781|GRMZM2G150608|GRMZM2G091563|GRMZM2G126860|GRMZM2G128876|GRMZM2G128877|GRMZM2G131785|GRMZM2G055807|GRMZM2G154960|GRMZM2G397557|AC199782.5_FG001|GRMZM2G147430|GRMZM2G057674|GRMZM2G058155|GRMZM2G385931|GRMZM5G892495|GRMZM2G091558|GRMZM2G479163|GRMZM2G144372|GRMZM2G027115|GRMZM2G331833|GRMZM2G122061|GRMZM2G086365|GRMZM2G534116|GRMZ…
M14	substrate-specific transporter activity	6.2349e-05	0.0010094	0.0741056	0.0486254	GRMZM5G865576|GRMZM5G840699|AC210023.3_FG014|GRMZM2G095124|GRMZM2G072892|GRMZM2G312026|GRMZM2G043030|GRMZM2G128877|GRMZM2G010152|GRMZM2G017421|GRMZM2G141704|GRMZM2G177432|GRMZM2G133421|GRMZM2G005304|GRMZM2G119725|GRMZM2G467992|GRMZM2G311165|GRMZM2G083173|GRMZM2G101928|GRMZM2G411940|GRMZM2G060870|GRMZM2G143356|GRMZM2G027860|GRMZM2G421857|GRMZM2G070360|GRMZM5G892495|AC214350.3_FG007|GRMZM2G479163|G…
M14	macromolecule modification	6.3034e-05	0.0010104	0.0667921	0.0486254	GRMZM2G156035|GRMZM2G061681|GRMZM2G149277|GRMZM2G065552|GRMZM5G891266|GRMZM2G150608|GRMZM2G152889|GRMZM2G108829|GRMZM2G116086|GRMZM2G312693|GRMZM2G034622|GRMZM2G124550|GRMZM2G034779|GRMZM2G005869|GRMZM2G013236|GRMZM2G043799|GRMZM2G056612|GRMZM2G174170|GRMZM2G019267|GRMZM2G400470|GRMZM2G103070|GRMZM2G305822|GRMZM2G180065|GRMZM2G001668|GRMZM2G095588|GRMZM2G068192|GRMZM2G045366|GRMZM2G156251|GRMZM2G…
M14	small molecule metabolic process	6.4168e-05	0.0010185	0.0686384	0.0486254	GRMZM2G331105|GRMZM5G840699|GRMZM2G077215|GRMZM2G176301|GRMZM2G134797|GRMZM2G170101|GRMZM2G128877|GRMZM2G141704|GRMZM2G038791|GRMZM2G003692|GRMZM2G147430|GRMZM2G077415|GRMZM2G171111|GRMZM2G027860|GRMZM2G093359|GRMZM5G892495|GRMZM2G479163|GRMZM2G144372|GRMZM2G027115|GRMZM2G086365|GRMZM2G135236|GRMZM2G138342|GRMZM2G125893|GRMZM2G052844|GRMZM2G127396|GRMZM5G824944|GRMZM2G165535|GRMZM2G008232|GRMZM2G…
M14	membrane part	7.9471e-05	0.0012492	0.0672736	0.0486254	GRMZM2G126447|GRMZM5G840699|GRMZM2G126865|GRMZM2G064898|GRMZM2G095124|GRMZM2G072892|GRMZM2G018126|GRMZM2G128877|GRMZM2G177432|GRMZM2G040441|GRMZM2G169773|GRMZM2G311165|GRMZM2G078641|GRMZM2G141587|GRMZM2G143356|GRMZM2G027860|GRMZM2G178618|GRMZM2G091558|GRMZM2G144372|GRMZM2G063806|GRMZM2G073725|GRMZM2G146951|GRMZM2G135236|GRMZM2G003022|GRMZM2G136563|GRMZM2G165631|GRMZM2G375807|GRMZM2G173341|GRMZM2G…
M14	ion transmembrane transporter activity	8.4809e-05	0.0013203	0.0772579	0.0486254	GRMZM5G840699|GRMZM5G865576|AC210023.3_FG014|GRMZM2G072892|GRMZM2G043030|GRMZM2G128877|GRMZM2G010152|GRMZM2G141704|GRMZM2G177432|GRMZM2G133421|GRMZM2G005304|GRMZM2G119725|GRMZM2G467992|GRMZM2G311165|GRMZM2G101928|GRMZM2G411940|GRMZM2G143356|GRMZM2G027860|GRMZM2G421857|GRMZM5G892495|GRMZM2G070360|AC214350.3_FG007|GRMZM2G479163|GRMZM2G113409|GRMZM2G167868|GRMZM2G093313|GRMZM2G063492|GRMZM2G181151|G…
M14	protein binding	8.5988e-05	0.0013259	0.062011	0.0486254	GRMZM2G056419|GRMZM2G324781|GRMZM2G064031|GRMZM2G095124|GRMZM2G380184|GRMZM2G082580|GRMZM2G082302|GRMZM5G872204|GRMZM2G154960|GRMZM2G113137|GRMZM2G358693|GRMZM2G397557|GRMZM2G141587|GRMZM5G864001|GRMZM2G055785|GRMZM2G178618|GRMZM2G103070|GRMZM2G167868|GRMZM2G065292|GRMZM2G155123|GRMZM2G173770|GRMZM2G115775|AC177936.6_FG008|GRMZM2G473367|GRMZM2G151616|GRMZM2G132810|GRMZM2G069603|GRMZM2G022711|AC19…
M14	coenzyme metabolic process	8.8831e-05	0.0013568	0.130137	0.0486254	GRMZM2G064023|GRMZM2G063851|GRMZM2G127798|GRMZM2G064799|AC233922.1_FG005|GRMZM2G063909|GRMZM2G473001|GRMZM2G046583|GRMZM2G344476|GRMZM2G402319|GRMZM2G393334|GRMZM2G049588|GRMZM2G135588|GRMZM5G824944|GRMZM5G806449|GRMZM2G055458|GRMZM2G381933|GRMZM2G128016|GRMZM2G379252
M14	cellular carbohydrate biosynthetic process	9.441e-05	0.001426	0.116751	0.0486254	GRMZM2G055489|GRMZM2G040397|GRMZM2G044281|GRMZM2G169326|GRMZM2G112336|GRMZM2G073725|GRMZM2G031311|GRMZM2G028353|GRMZM2G129451|GRMZM2G133966|GRMZM2G082580|GRMZM2G119256|GRMZM2G001304|GRMZM5G840560|GRMZM2G032852|GRMZM2G359234|GRMZM2G027723|GRMZM2G165535|GRMZM2G173341|GRMZM2G113137|GRMZM2G084802|GRMZM2G065083|GRMZM2G166767
M14	protein modification process	9.5123e-05	0.001426	0.0666342	0.0486254	GRMZM2G156035|GRMZM2G061681|GRMZM2G149277|GRMZM5G891266|GRMZM2G150608|GRMZM2G152889|GRMZM2G108829|GRMZM2G116086|GRMZM2G312693|GRMZM2G034622|GRMZM2G124550|GRMZM2G034779|GRMZM2G005869|GRMZM2G013236|GRMZM2G043799|GRMZM2G056612|GRMZM2G174170|GRMZM2G019267|GRMZM2G400470|GRMZM2G103070|GRMZM2G305822|GRMZM2G180065|GRMZM2G001668|GRMZM2G095588|GRMZM2G068192|GRMZM2G045366|GRMZM2G156251|GRMZM2G012052|GRMZM2G…
M14	small GTPase regulator activity	9.6995e-05	0.0014276	0.138211	0.0486254	GRMZM2G047223|GRMZM2G095868|GRMZM2G054821|GRMZM2G082916|GRMZM2G031043|GRMZM2G145008|GRMZM2G134045|GRMZM2G150876|GRMZM2G156320|GRMZM2G176735|GRMZM2G119886|GRMZM2G047431|GRMZM2G365185|GRMZM5G872204|GRMZM2G335287|GRMZM2G155337|GRMZM2G129354
M14	proton-transporting two-sector ATPase complex	9.6995e-05	0.0014276	0.138211	0.0486254	GRMZM2G421857|GRMZM2G070360|GRMZM5G879240|GRMZM2G128995|GRMZM2G144372|GRMZM2G058910|GRMZM2G143234|GRMZM2G158766|GRMZM2G019999|GRMZM2G181151|GRMZM2G128877|GRMZM2G094497|GRMZM2G069458|GRMZM2G467992|GRMZM2G008232|GRMZM2G093855|GRMZM2G052088
M14	transferase activity, transferring phosphorus-containing groups	0.00010514	0.0015335	0.0646987	0.0486254	GRMZM2G156035|GRMZM2G061681|GRMZM2G149277|GRMZM2G134797|GRMZM2G152889|GRMZM2G043414|GRMZM2G108829|GRMZM2G116086|GRMZM2G132898|GRMZM2G034779|GRMZM2G124550|GRMZM2G038791|GRMZM2G005869|GRMZM2G013236|GRMZM2G073668|GRMZM2G346639|GRMZM2G149281|GRMZM2G147430|GRMZM2G043799|GRMZM2G056612|GRMZM2G169462|GRMZM2G108694|GRMZM2G385182|GRMZM2G027115|GRMZM2G019267|GRMZM2G400470|GRMZM2G103070|GRMZM2G305822|GRMZM2G…
M14	citrate (Si)-synthase activity	0.00011472	0.0016436	1	0.0486254	GRMZM2G064023|GRMZM2G063851|GRMZM2G135588
M14	glutamate synthase activity, NADH or NADPH as acceptor	0.00011472	0.0016436	1	0.0486254	GRMZM2G375064|GRMZM2G077054|GRMZM2G085078
M14	protein serine/threonine kinase activity	0.00011947	0.0016967	0.0695257	0.0486254	GRMZM2G156035|GRMZM2G149277|GRMZM2G061681|GRMZM2G152889|GRMZM2G108829|GRMZM2G116086|GRMZM2G124550|GRMZM2G034779|GRMZM2G005869|GRMZM2G013236|GRMZM2G043799|GRMZM2G056612|GRMZM2G019267|GRMZM2G400470|GRMZM2G103070|GRMZM2G305822|GRMZM2G001668|GRMZM2G180065|GRMZM2G095588|GRMZM2G068192|GRMZM2G045366|GRMZM2G156251|GRMZM2G085038|GRMZM2G375904|GRMZM2G027756|GRMZM2G051079|GRMZM2G386991|GRMZM5G864414|GRMZM2G…
M14	energy coupled proton transport, down electrochemical gradient	0.00012813	0.0017883	0.140351	0.0486254	GRMZM2G421857|GRMZM2G070360|GRMZM5G879240|GRMZM2G128995|GRMZM2G144372|GRMZM2G058910|GRMZM2G143234|GRMZM2G158766|GRMZM2G019999|GRMZM2G181151|GRMZM2G128877|GRMZM2G094497|GRMZM2G069458|GRMZM2G008232|GRMZM2G093855|GRMZM2G052088
M14	ATP synthesis coupled proton transport	0.00012813	0.0017883	0.140351	0.0486254	GRMZM2G421857|GRMZM2G070360|GRMZM5G879240|GRMZM2G128995|GRMZM2G144372|GRMZM2G058910|GRMZM2G143234|GRMZM2G158766|GRMZM2G019999|GRMZM2G181151|GRMZM2G128877|GRMZM2G094497|GRMZM2G069458|GRMZM2G008232|GRMZM2G093855|GRMZM2G052088
M14	proton-transporting ATPase activity, rotational mechanism	0.00014723	0.0020373	0.196078	0.0486254	GRMZM2G421857|GRMZM2G070360|GRMZM2G094497|GRMZM2G069458|GRMZM2G143234|GRMZM2G008232|GRMZM2G019999|GRMZM2G158766|GRMZM2G181151|GRMZM2G128877
M14	polysaccharide biosynthetic process	0.00015739	0.0021594	0.128571	0.0486254	GRMZM2G040397|GRMZM2G044281|GRMZM2G112336|GRMZM2G073725|GRMZM2G031311|GRMZM2G028353|GRMZM2G129451|GRMZM2G082580|GRMZM2G119256|GRMZM5G840560|GRMZM2G032852|GRMZM2G133421|GRMZM2G359234|GRMZM2G027723|GRMZM2G173341|GRMZM2G113137|GRMZM2G084802|GRMZM2G166767
M14	UDP-glucosyltransferase activity	0.00022277	0.0030308	0.162162	0.0486254	GRMZM2G082580|GRMZM2G140107|GRMZM2G471083|GRMZM5G840560|GRMZM2G462613|GRMZM2G027723|GRMZM2G112336|GRMZM2G173341|GRMZM2G113137|GRMZM2G084802|GRMZM2G073725|GRMZM2G028353
M14	glucosyltransferase activity	0.00025491	0.0034392	0.151163	0.0486254	GRMZM2G140107|GRMZM2G471083|GRMZM2G462613|GRMZM2G112336|GRMZM2G073725|GRMZM2G028353|GRMZM2G129451|GRMZM2G082580|GRMZM5G840560|GRMZM2G027723|GRMZM2G173341|GRMZM2G113137|GRMZM2G084802
M14	GTPase regulator activity	0.00033229	0.0044096	0.125	0.0486254	GRMZM2G047223|GRMZM2G095868|GRMZM2G054821|GRMZM2G082916|GRMZM2G031043|GRMZM2G145008|GRMZM2G134045|GRMZM2G150876|GRMZM2G156320|GRMZM2G176735|GRMZM2G119886|GRMZM2G047431|GRMZM2G365185|GRMZM5G872204|GRMZM2G335287|GRMZM2G155337|GRMZM2G129354
M14	cellular polysaccharide biosynthetic process	0.00033229	0.0044096	0.125	0.0486254	GRMZM2G040397|GRMZM2G044281|GRMZM2G112336|GRMZM2G073725|GRMZM2G031311|GRMZM2G028353|GRMZM2G129451|GRMZM2G082580|GRMZM2G119256|GRMZM5G840560|GRMZM2G032852|GRMZM2G359234|GRMZM2G027723|GRMZM2G173341|GRMZM2G113137|GRMZM2G084802|GRMZM2G166767
M14	protein kinase activity	0.0003365	0.0044292	0.0671506	0.0486254	GRMZM2G156035|GRMZM2G149277|GRMZM2G061681|GRMZM2G152889|GRMZM2G108829|GRMZM2G116086|GRMZM2G124550|GRMZM2G034779|GRMZM2G005869|GRMZM2G013236|GRMZM2G073668|GRMZM2G043799|GRMZM2G056612|GRMZM2G108694|GRMZM2G019267|GRMZM2G400470|GRMZM2G103070|GRMZM2G305822|GRMZM2G001668|GRMZM2G180065|GRMZM2G095588|GRMZM2G068192|GRMZM2G045366|GRMZM2G156251|GRMZM2G085038|GRMZM2G375904|GRMZM2G027756|GRMZM2G051079|GRMZM2G…
M14	regulation of Ras GTPase activity	0.00036883	0.0048156	0.153846	0.0486254	GRMZM2G047223|GRMZM2G095868|GRMZM2G156320|GRMZM2G054821|GRMZM2G031043|GRMZM2G119886|GRMZM5G872204|GRMZM2G134045|GRMZM2G155337|GRMZM2G145008|GRMZM2G129354|GRMZM2G150876
M14	protein amino acid phosphorylation	0.00040467	0.005091	0.0670357	0.0486254	GRMZM2G156035|GRMZM2G149277|GRMZM2G061681|GRMZM2G152889|GRMZM2G108829|GRMZM2G116086|GRMZM2G124550|GRMZM2G034779|GRMZM2G005869|GRMZM2G013236|GRMZM2G043799|GRMZM2G056612|GRMZM2G019267|GRMZM2G400470|GRMZM2G103070|GRMZM2G305822|GRMZM2G001668|GRMZM2G180065|GRMZM2G095588|GRMZM2G068192|GRMZM2G045366|GRMZM2G156251|GRMZM2G085038|GRMZM2G375904|GRMZM2G027756|GRMZM2G051079|GRMZM2G386991|GRMZM5G864414|GRMZM2G…
M14	cation-transporting ATPase activity	0.00041176	0.005091	0.161765	0.0486254	GRMZM2G421857|GRMZM2G070360|GRMZM2G162426|GRMZM2G094497|GRMZM2G069458|GRMZM2G143234|GRMZM2G008232|GRMZM2G019999|GRMZM2G158766|GRMZM2G181151|GRMZM2G128877
M14	regulation of GTPase activity	0.00041822	0.005091	0.137255	0.0486254	GRMZM2G047223|GRMZM2G095868|GRMZM2G054821|GRMZM2G031043|GRMZM2G128895|GRMZM2G145008|GRMZM2G134045|GRMZM2G150876|GRMZM2G156320|GRMZM2G119886|GRMZM2G047431|GRMZM5G872204|GRMZM2G155337|GRMZM2G129354
M14	regulation of hydrolase activity	0.00041822	0.005091	0.137255	0.0486254	GRMZM2G047223|GRMZM2G095868|GRMZM2G054821|GRMZM2G031043|GRMZM2G128895|GRMZM2G145008|GRMZM2G134045|GRMZM2G150876|GRMZM2G156320|GRMZM2G119886|GRMZM2G047431|GRMZM5G872204|GRMZM2G155337|GRMZM2G129354
M14	regulation of nucleotide metabolic process	0.00041822	0.005091	0.137255	0.0486254	GRMZM2G047223|GRMZM2G095868|GRMZM2G054821|GRMZM2G031043|GRMZM2G128895|GRMZM2G145008|GRMZM2G134045|GRMZM2G150876|GRMZM2G156320|GRMZM2G119886|GRMZM2G047431|GRMZM5G872204|GRMZM2G155337|GRMZM2G129354
M14	regulation of GTP catabolic process	0.00041822	0.005091	0.137255	0.0486254	GRMZM2G047223|GRMZM2G095868|GRMZM2G054821|GRMZM2G031043|GRMZM2G128895|GRMZM2G145008|GRMZM2G134045|GRMZM2G150876|GRMZM2G156320|GRMZM2G119886|GRMZM2G047431|GRMZM5G872204|GRMZM2G155337|GRMZM2G129354
M14	regulation of purine nucleotide catabolic process	0.00041822	0.005091	0.137255	0.0486254	GRMZM2G047223|GRMZM2G095868|GRMZM2G054821|GRMZM2G031043|GRMZM2G128895|GRMZM2G145008|GRMZM2G134045|GRMZM2G150876|GRMZM2G156320|GRMZM2G119886|GRMZM2G047431|GRMZM5G872204|GRMZM2G155337|GRMZM2G129354
M14	regulation of cellular catabolic process	0.00041822	0.005091	0.137255	0.0486254	GRMZM2G047223|GRMZM2G095868|GRMZM2G054821|GRMZM2G031043|GRMZM2G128895|GRMZM2G145008|GRMZM2G134045|GRMZM2G150876|GRMZM2G156320|GRMZM2G119886|GRMZM2G047431|GRMZM5G872204|GRMZM2G155337|GRMZM2G129354
M14	regulation of nucleotide catabolic process	0.00041822	0.005091	0.137255	0.0486254	GRMZM2G047223|GRMZM2G095868|GRMZM2G054821|GRMZM2G031043|GRMZM2G128895|GRMZM2G145008|GRMZM2G134045|GRMZM2G150876|GRMZM2G156320|GRMZM2G119886|GRMZM2G047431|GRMZM5G872204|GRMZM2G155337|GRMZM2G129354
M14	glutamate synthase activity	0.00044218	0.0053424	0.75	0.0486254	GRMZM2G375064|GRMZM2G077054|GRMZM2G085078
M14	ATPase activity, coupled to transmembrane movement of ions, phosphorylative mechanism	0.00046177	0.0055378	0.130435	0.0486254	GRMZM2G027860|GRMZM5G840699|GRMZM5G865576|GRMZM5G892495|GRMZM2G162426|GRMZM2G479163|GRMZM2G398288|GRMZM2G411916|GRMZM2G135236|GRMZM2G010152|GRMZM2G055209|GRMZM2G141704|GRMZM2G127396|GRMZM2G169788|GRMZM2G411940
M14	cellular carbohydrate metabolic process	0.00055725	0.0066338	0.0794165	0.0486254	GRMZM2G055489|GRMZM2G153274|GRMZM2G028353|GRMZM2G128876|GRMZM2G082580|GRMZM2G133966|GRMZM2G005304|GRMZM2G027723|GRMZM2G113137|GRMZM2G064023|GRMZM2G471083|GRMZM2G040397|GRMZM2G462613|GRMZM2G177077|GRMZM2G073725|GRMZM2G005955|GRMZM2G031311|GRMZM2G129451|GRMZM2G138342|GRMZM2G069195|GRMZM5G840560|GRMZM2G359234|GRMZM2G052844|GRMZM2G165535|GRMZM2G173341|GRMZM2G166767|GRMZM2G127798|GRMZM2G063851|GRMZM2G…
M14	hydrogen transport	0.00059839	0.0070203	0.118881	0.0486254	GRMZM2G421857|GRMZM2G070360|GRMZM5G879240|GRMZM2G128995|GRMZM2G144372|GRMZM2G058910|GRMZM2G143234|GRMZM2G158766|GRMZM2G019999|GRMZM2G181151|GRMZM2G128877|GRMZM2G094497|GRMZM2G069458|GRMZM2G467992|GRMZM2G008232|GRMZM2G093855|GRMZM2G052088
M14	proton transport	0.00059839	0.0070203	0.118881	0.0486254	GRMZM2G421857|GRMZM2G070360|GRMZM5G879240|GRMZM2G128995|GRMZM2G144372|GRMZM2G058910|GRMZM2G143234|GRMZM2G158766|GRMZM2G019999|GRMZM2G181151|GRMZM2G128877|GRMZM2G094497|GRMZM2G069458|GRMZM2G467992|GRMZM2G008232|GRMZM2G093855|GRMZM2G052088
M14	regulation of ARF protein signal transduction	0.00061001	0.0071051	0.18	0.0486254	GRMZM2G082916|GRMZM2G054821|GRMZM2G119886|GRMZM2G365185|GRMZM5G872204|GRMZM2G335287|GRMZM2G134045|GRMZM2G145008|GRMZM2G129354
M14	transmembrane transporter activity	0.00065398	0.0075629	0.0696309	0.0486254	AC209460.3_FG002|GRMZM5G865576|GRMZM5G840699|AC210023.3_FG014|GRMZM2G072892|GRMZM2G043030|GRMZM2G128877|GRMZM2G010152|GRMZM2G141704|GRMZM2G177432|GRMZM2G133421|GRMZM2G005304|GRMZM2G119725|GRMZM2G467992|GRMZM2G311165|GRMZM2G083173|GRMZM2G101928|GRMZM2G411940|GRMZM2G143356|GRMZM2G027860|GRMZM2G421857|GRMZM2G070360|AC234203.1_FG004|GRMZM5G892495|AC214350.3_FG007|GRMZM2G479163|GRMZM2G144372|GRMZM2G40…
M14	voltage-gated chloride channel activity	0.00069607	0.0079925	0.195122	0.0486254	AC210023.3_FG014|GRMZM2G071119|GRMZM5G886913|GRMZM2G113409|GRMZM2G113911|GRMZM2G043030|GRMZM2G067638|GRMZM2G096365
M14	nucleoside-triphosphatase regulator activity	0.00070188	0.0080025	0.117241	0.0486254	GRMZM2G047223|GRMZM2G095868|GRMZM2G054821|GRMZM2G082916|GRMZM2G031043|GRMZM2G145008|GRMZM2G134045|GRMZM2G150876|GRMZM2G156320|GRMZM2G176735|GRMZM2G119886|GRMZM2G047431|GRMZM2G365185|GRMZM5G872204|GRMZM2G335287|GRMZM2G155337|GRMZM2G129354
M14	clathrin coat	0.00072938	0.0082578	0.21875	0.0486254	GRMZM2G031360|GRMZM2G048377|GRMZM2G085295|GRMZM2G017421|GRMZM2G029077|GRMZM2G095124|GRMZM2G331032
M14	regulation of catabolic process	0.00075054	0.0084384	0.12963	0.0486254	GRMZM2G047223|GRMZM2G095868|GRMZM2G054821|GRMZM2G031043|GRMZM2G128895|GRMZM2G145008|GRMZM2G134045|GRMZM2G150876|GRMZM2G156320|GRMZM2G119886|GRMZM2G047431|GRMZM5G872204|GRMZM2G155337|GRMZM2G129354
M14	substrate-specific transmembrane transporter activity	0.0007955	0.0088822	0.0706215	0.0486254	GRMZM5G865576|GRMZM5G840699|AC210023.3_FG014|GRMZM2G072892|GRMZM2G043030|GRMZM2G128877|GRMZM2G010152|GRMZM2G141704|GRMZM2G177432|GRMZM2G133421|GRMZM2G005304|GRMZM2G119725|GRMZM2G467992|GRMZM2G311165|GRMZM2G083173|GRMZM2G101928|GRMZM2G411940|GRMZM2G143356|GRMZM2G027860|GRMZM2G421857|GRMZM5G892495|GRMZM2G070360|AC214350.3_FG007|GRMZM2G479163|GRMZM2G113409|GRMZM2G167868|GRMZM2G093313|GRMZM2G063492|G…
M14	transferase activity	0.00081526	0.0090038	0.0590198	0.0486254	GRMZM2G076276|GRMZM2G149277|GRMZM2G077215|GRMZM2G152888|GRMZM2G152889|GRMZM2G108829|GRMZM2G107854|GRMZM2G128876|GRMZM2G082580|GRMZM2G135195|GRMZM2G034779|GRMZM2G005869|GRMZM2G073668|GRMZM2G346639|GRMZM2G149281|GRMZM2G113137|GRMZM2G056612|GRMZM2G147430|GRMZM2G103628|GRMZM2G064023|GRMZM2G027115|GRMZM2G103070|GRMZM2G305822|GRMZM2G180065|GRMZM2G028774|GRMZM2G125893|GRMZM2G045366|GRMZM2G173341|GRMZM2G…
M14	hydrogen ion transmembrane transporter activity	0.00081752	0.0090038	0.106952	0.0486254	GRMZM5G815839|GRMZM2G421857|GRMZM2G070360|AC214350.3_FG007|GRMZM5G879240|GRMZM2G058910|GRMZM2G143234|GRMZM2G063492|GRMZM2G158766|GRMZM2G019999|GRMZM2G181151|GRMZM2G128877|GRMZM2G177432|GRMZM2G094497|GRMZM2G069458|GRMZM2G467992|GRMZM2G311165|GRMZM2G008232|GRMZM2G093855|GRMZM2G052088
M14	chloride channel activity	0.00082364	0.0090099	0.190476	0.0486254	AC210023.3_FG014|GRMZM2G071119|GRMZM5G886913|GRMZM2G113409|GRMZM2G113911|GRMZM2G043030|GRMZM2G067638|GRMZM2G096365
M14	phosphoribulokinase activity	0.00092283	0.010027	0.4	0.0486254	GRMZM2G169462|GRMZM2G432480|GRMZM2G034143|GRMZM2G147430
M14	cofactor metabolic process	0.0010001	0.010795	0.0931034	0.0486254	GRMZM2G063851|GRMZM2G127798|AC233922.1_FG005|GRMZM2G064799|GRMZM2G063909|GRMZM2G473001|GRMZM2G000739|GRMZM2G046583|GRMZM2G364901|GRMZM2G393334|GRMZM2G178859|GRMZM2G135588|GRMZM2G003692|GRMZM2G381933|GRMZM2G128016|GRMZM2G064023|GRMZM2G071987|GRMZM2G047095|GRMZM2G534116|GRMZM2G095400|GRMZM2G344476|GRMZM2G402319|GRMZM2G049588|GRMZM5G824944|GRMZM5G806449|GRMZM2G055458|GRMZM2G379252
M14	oxidoreductase activity, acting on the CH-NH2 group of donors, NAD or NADP as acceptor	0.0010653	0.011422	0.6	0.0486254	GRMZM2G375064|GRMZM2G077054|GRMZM2G085078
M14	transcription factor binding	0.0010881	0.011589	0.166667	0.0486254	GRMZM2G097728|GRMZM2G020920|GRMZM2G037204|GRMZM2G061912|GRMZM2G093186|GRMZM2G154960|GRMZM2G012958|GRMZM5G878008|GRMZM2G069886
M14	GTPase activator activity	0.0012358	0.013077	0.134831	0.0486254	GRMZM2G047223|GRMZM2G095868|GRMZM2G156320|GRMZM2G054821|GRMZM2G031043|GRMZM2G119886|GRMZM5G872204|GRMZM2G134045|GRMZM2G155337|GRMZM2G145008|GRMZM2G129354|GRMZM2G150876
M14	voltage-gated anion channel activity	0.0012457	0.013096	0.163636	0.0486254	AC210023.3_FG014|GRMZM2G071119|GRMZM2G059937|GRMZM5G886913|GRMZM2G113409|GRMZM2G113911|GRMZM2G043030|GRMZM2G067638|GRMZM2G096365
M14	regulation of catalytic activity	0.0012742	0.01323	0.105556	0.0486254	GRMZM2G047223|GRMZM2G095868|GRMZM2G054821|GRMZM2G031043|GRMZM2G128895|GRMZM2G043414|GRMZM2G134045|GRMZM2G145008|GRMZM2G345725|GRMZM2G150876|GRMZM2G076911|GRMZM5G827286|GRMZM2G156320|GRMZM2G047431|GRMZM2G119886|GRMZM5G872204|GRMZM2G155337|GRMZM2G129354|GRMZM2G019562
M14	FMN binding	0.0012832	0.01323	0.2	0.0486254	GRMZM2G104294|GRMZM2G375064|GRMZM2G077054|GRMZM2G086489|GRMZM2G031850|GRMZM2G024484|GRMZM2G085078
M14	coenzyme catabolic process	0.0012993	0.01323	0.230769	0.0486254	GRMZM2G064023|GRMZM2G063851|GRMZM2G064799|GRMZM2G135588|GRMZM2G063909|GRMZM2G473001
M14	tricarboxylic acid cycle	0.0012993	0.01323	0.230769	0.0486254	GRMZM2G064023|GRMZM2G063851|GRMZM2G064799|GRMZM2G135588|GRMZM2G063909|GRMZM2G473001
M14	acetyl-CoA catabolic process	0.0012993	0.01323	0.230769	0.0486254	GRMZM2G064023|GRMZM2G063851|GRMZM2G064799|GRMZM2G135588|GRMZM2G063909|GRMZM2G473001
M14	regulation of molecular function	0.0013603	0.013764	0.104972	0.0486254	GRMZM2G047223|GRMZM2G095868|GRMZM2G054821|GRMZM2G031043|GRMZM2G128895|GRMZM2G043414|GRMZM2G134045|GRMZM2G145008|GRMZM2G345725|GRMZM2G150876|GRMZM2G076911|GRMZM5G827286|GRMZM2G156320|GRMZM2G047431|GRMZM2G119886|GRMZM5G872204|GRMZM2G155337|GRMZM2G129354|GRMZM2G019562
M14	anion channel activity	0.0014212	0.014291	0.160714	0.0486254	AC210023.3_FG014|GRMZM2G071119|GRMZM2G059937|GRMZM5G886913|GRMZM2G113409|GRMZM2G113911|GRMZM2G043030|GRMZM2G067638|GRMZM2G096365
M14	acetyl-CoA metabolic process	0.0016025	0.016015	0.222222	0.0486254	GRMZM2G064023|GRMZM2G063851|GRMZM2G064799|GRMZM2G135588|GRMZM2G063909|GRMZM2G473001
M14	cellular catabolic process	0.0016396	0.016285	0.0912281	0.0486254	GRMZM2G126447|GRMZM2G106222|GRMZM2G053574|GRMZM2G138230|GRMZM2G063851|GRMZM2G064799|GRMZM2G473001|GRMZM2G063909|GRMZM2G166694|GRMZM2G330690|GRMZM2G380184|GRMZM2G138165|GRMZM2G073571|GRMZM2G135588|GRMZM2G116314|GRMZM2G014805|GRMZM5G842517|GRMZM2G055785|GRMZM2G064023|GRMZM2G041394|GRMZM2G142825|GRMZM2G376074|AC177936.6_FG008|GRMZM2G076730|GRMZM2G014136|GRMZM2G114220
M14	cellular polysaccharide metabolic process	0.0017404	0.016569	0.105263	0.0486254	GRMZM2G040397|GRMZM2G044281|GRMZM2G112336|GRMZM2G073725|GRMZM2G031311|GRMZM2G128876|GRMZM2G028353|GRMZM2G129451|GRMZM2G082580|GRMZM2G119256|GRMZM5G840560|GRMZM2G032852|GRMZM2G359234|GRMZM2G027723|GRMZM2G173341|GRMZM2G113137|GRMZM2G084802|GRMZM2G166767
M14	diacylglycerol kinase activity	0.0017705	0.016569	0.263158	0.0486254	GRMZM2G076911|GRMZM5G827286|GRMZM2G043414|GRMZM2G345725|GRMZM2G019562
M14	regulation of kinase activity	0.0017705	0.016569	0.263158	0.0486254	GRMZM2G076911|GRMZM5G827286|GRMZM2G043414|GRMZM2G345725|GRMZM2G019562
M14	positive regulation of transferase activity	0.0017705	0.016569	0.263158	0.0486254	GRMZM2G076911|GRMZM5G827286|GRMZM2G043414|GRMZM2G345725|GRMZM2G019562
M14	regulation of transferase activity	0.0017705	0.016569	0.263158	0.0486254	GRMZM2G076911|GRMZM5G827286|GRMZM2G043414|GRMZM2G345725|GRMZM2G019562
M14	positive regulation of protein kinase activity	0.0017705	0.016569	0.263158	0.0486254	GRMZM2G076911|GRMZM5G827286|GRMZM2G043414|GRMZM2G345725|GRMZM2G019562
M14	regulation of protein kinase activity	0.0017705	0.016569	0.263158	0.0486254	GRMZM2G076911|GRMZM5G827286|GRMZM2G043414|GRMZM2G345725|GRMZM2G019562
M14	activation of protein kinase activity	0.0017705	0.016569	0.263158	0.0486254	GRMZM2G076911|GRMZM5G827286|GRMZM2G043414|GRMZM2G345725|GRMZM2G019562
M14	positive regulation of kinase activity	0.0017705	0.016569	0.263158	0.0486254	GRMZM2G076911|GRMZM5G827286|GRMZM2G043414|GRMZM2G345725|GRMZM2G019562
M14	activation of protein kinase C activity by G-protein coupled receptor protein signaling pathway	0.0017705	0.016569	0.263158	0.0486254	GRMZM2G076911|GRMZM5G827286|GRMZM2G043414|GRMZM2G345725|GRMZM2G019562
M14	monovalent inorganic cation transmembrane transporter activity	0.0017808	0.016569	0.0873494	0.0486254	GRMZM2G350626|GRMZM2G058910|GRMZM2G128877|GRMZM2G177432|GRMZM2G139931|GRMZM2G133421|GRMZM2G069458|GRMZM2G119725|GRMZM2G311165|GRMZM2G467992|GRMZM2G097768|GRMZM2G093855|GRMZM5G815839|GRMZM2G421857|GRMZM2G070360|AC214350.3_FG007|GRMZM5G879240|GRMZM2G177659|GRMZM2G167868|GRMZM2G143234|GRMZM2G158766|GRMZM2G063492|GRMZM2G019999|GRMZM2G181151|GRMZM2G094497|GRMZM2G160460|GRMZM2G008232|GRMZM2G396550|GRMZ…
M14	ligase activity	0.0018011	0.016663	0.0803383	0.0486254	GRMZM5G819320|GRMZM2G331105|AC197705.4_FG006|GRMZM2G438938|GRMZM2G312693|GRMZM2G452016|GRMZM2G029027|GRMZM2G027546|GRMZM2G034622|GRMZM2G374574|GRMZM2G123519|GRMZM2G027378|GRMZM2G438602|GRMZM2G393334|GRMZM2G166713|GRMZM2G063394|GRMZM2G100349|GRMZM2G011169|AY542798.1_FG003|GRMZM2G305822|GRMZM2G378717|GRMZM2G113396|GRMZM2G534116|GRMZM2G092550|GRMZM2G349344|GRMZM2G146374|GRMZM2G033521|GRMZM2G461948|G…
M14	lipid localization	0.0019845	0.018152	0.142857	0.0486254	GRMZM2G027860|GRMZM2G055209|GRMZM5G840699|GRMZM2G126397|GRMZM2G133421|GRMZM2G116167|GRMZM2G398288|GRMZM2G125556|GRMZM2G135236|GRMZM2G060870
M14	lipid transport	0.0019845	0.018152	0.142857	0.0486254	GRMZM2G027860|GRMZM2G055209|GRMZM5G840699|GRMZM2G126397|GRMZM2G133421|GRMZM2G116167|GRMZM2G398288|GRMZM2G125556|GRMZM2G135236|GRMZM2G060870
M14	acid-amino acid ligase activity	0.002003	0.018218	0.0956522	0.0486254	AC197705.4_FG006|AY542798.1_FG003|GRMZM2G438938|GRMZM2G305822|GRMZM2G452016|GRMZM2G312693|GRMZM2G027546|GRMZM2G113396|GRMZM2G034622|GRMZM2G374574|GRMZM2G092550|GRMZM2G349344|GRMZM2G146374|GRMZM2G123519|GRMZM2G027378|GRMZM2G393334|GRMZM2G033521|GRMZM2G461948|GRMZM2G012052|GRMZM2G063394|GRMZM2G379252|GRMZM2G071010
M14	chloride transport	0.0020353	0.018409	0.166667	0.0486254	AC210023.3_FG014|GRMZM2G071119|GRMZM5G886913|GRMZM2G113409|GRMZM2G113911|GRMZM2G043030|GRMZM2G067638|GRMZM2G096365
M14	glutamate biosynthetic process	0.0020535	0.01847	0.5	0.0486254	GRMZM2G375064|GRMZM2G077054|GRMZM2G085078
M14	vitamin B6 binding	0.0020796	0.018499	0.112782	0.0486254	GRMZM2G360835|GRMZM2G151440|GRMZM2G152888|GRMZM5G817886|GRMZM2G451314|GRMZM2G005887|GRMZM2G144985|GRMZM2G036708|GRMZM2G093900|GRMZM2G010328|GRMZM2G029135|GRMZM2G146677|GRMZM2G080828|GRMZM2G400604|GRMZM2G135283
M14	pyridoxal phosphate binding	0.0020796	0.018499	0.112782	0.0486254	GRMZM2G360835|GRMZM2G151440|GRMZM2G152888|GRMZM5G817886|GRMZM2G451314|GRMZM2G005887|GRMZM2G144985|GRMZM2G036708|GRMZM2G093900|GRMZM2G010328|GRMZM2G029135|GRMZM2G146677|GRMZM2G080828|GRMZM2G400604|GRMZM2G135283
M14	enzyme activator activity	0.002181	0.019296	0.126316	0.0486254	GRMZM2G047223|GRMZM2G095868|GRMZM2G156320|GRMZM2G054821|GRMZM2G031043|GRMZM2G119886|GRMZM5G872204|GRMZM2G134045|GRMZM2G155337|GRMZM2G145008|GRMZM2G129354|GRMZM2G150876
M14	myosin complex	0.002267	0.019923	0.25	0.0486254	GRMZM2G058155|AC155377.1_FG001|GRMZM2G113319|GRMZM2G034362|GRMZM2G332687
M14	water-soluble vitamin metabolic process	0.0023305	0.019923	0.163265	0.0486254	GRMZM2G402319|GRMZM2G166931|GRMZM2G049588|GRMZM2G027115|GRMZM2G055458|GRMZM2G086365|GRMZM2G046583|GRMZM2G095400
M14	hydrogen ion transporting ATP synthase activity, rotational mechanism	0.0023305	0.019923	0.163265	0.0486254	GRMZM2G421857|GRMZM2G094497|GRMZM2G069458|GRMZM2G143234|GRMZM2G008232|GRMZM2G158766|GRMZM2G181151|GRMZM2G128877
M14	water-soluble vitamin biosynthetic process	0.0023305	0.019923	0.163265	0.0486254	GRMZM2G402319|GRMZM2G166931|GRMZM2G049588|GRMZM2G027115|GRMZM2G055458|GRMZM2G086365|GRMZM2G046583|GRMZM2G095400
M14	coenzyme biosynthetic process	0.0023319	0.019923	0.15	0.0486254	GRMZM2G402319|GRMZM2G393334|GRMZM2G049588|AC233922.1_FG005|GRMZM5G824944|GRMZM2G381933|GRMZM2G055458|GRMZM2G379252|GRMZM2G046583
M14	nuclear-transcribed mRNA catabolic process, nonsense-mediated decay	0.0023627	0.019923	1	0.0486254	GRMZM2G138230|GRMZM2G076730
M14	nuclear-transcribed mRNA catabolic process	0.0023627	0.019923	1	0.0486254	GRMZM2G138230|GRMZM2G076730
M14	mRNA catabolic process	0.0023627	0.019923	1	0.0486254	GRMZM2G138230|GRMZM2G076730
M14	RNA catabolic process	0.0023627	0.019923	1	0.0486254	GRMZM2G138230|GRMZM2G076730
M14	intracellular signaling pathway	0.0024272	0.020361	0.0958904	0.0486254	GRMZM2G097728|GRMZM2G131939|GRMZM2G103721|GRMZM5G836182|GRMZM2G061912|GRMZM2G131254|GRMZM2G432480|GRMZM5G878008|GRMZM2G079226|GRMZM2G076911|GRMZM2G132994|GRMZM5G827286|GRMZM2G357399|GRMZM2G395844|GRMZM2G048324|GRMZM2G037204|GRMZM2G152929|GRMZM2G093186|GRMZM2G154960|GRMZM2G082180|GRMZM2G012958
M14	vitamin biosynthetic process	0.0026582	0.021958	0.16	0.0486254	GRMZM2G402319|GRMZM2G166931|GRMZM2G049588|GRMZM2G027115|GRMZM2G055458|GRMZM2G086365|GRMZM2G046583|GRMZM2G095400
M14	Golgi apparatus part	0.0026582	0.021958	0.16	0.0486254	GRMZM2G048377|GRMZM2G011219|GRMZM2G085295|GRMZM2G025236|GRMZM2G178618|GRMZM2G036034|AC155622.2_FG001|GRMZM5G825854
M14	vitamin metabolic process	0.0026582	0.021958	0.16	0.0486254	GRMZM2G402319|GRMZM2G166931|GRMZM2G049588|GRMZM2G027115|GRMZM2G055458|GRMZM2G086365|GRMZM2G046583|GRMZM2G095400
M14	inorganic cation transmembrane transporter activity	0.0026799	0.022024	0.0816832	0.0486254	GRMZM2G350626|GRMZM2G162426|GRMZM2G094742|GRMZM2G058910|GRMZM2G128877|GRMZM2G010152|GRMZM2G177432|GRMZM2G139931|GRMZM2G133421|GRMZM2G119725|GRMZM2G069458|GRMZM2G467992|GRMZM2G311165|GRMZM2G097768|GRMZM2G093855|GRMZM5G815839|GRMZM2G421857|GRMZM2G070360|AC214350.3_FG007|GRMZM5G879240|GRMZM2G177659|GRMZM2G167868|GRMZM2G143234|GRMZM2G158766|GRMZM2G063492|GRMZM2G019999|GRMZM2G181151|GRMZM2G094497|GRMZ…
M14	positive regulation of catalytic activity	0.0028575	0.023197	0.238095	0.0486254	GRMZM2G076911|GRMZM5G827286|GRMZM2G043414|GRMZM2G345725|GRMZM2G019562
M14	positive regulation of molecular function	0.0028575	0.023197	0.238095	0.0486254	GRMZM2G076911|GRMZM5G827286|GRMZM2G043414|GRMZM2G345725|GRMZM2G019562
M14	cellular metabolic process	0.0028656	0.023197	0.0545819	0.0486254	GRMZM5G840699|GRMZM2G053574|GRMZM2G064031|GRMZM2G108829|GRMZM2G128876|GRMZM2G128877|GRMZM2G073668|GRMZM2G056612|GRMZM2G147430|GRMZM5G842517|GRMZM2G171111|GRMZM2G064023|GRMZM2G091558|GRMZM2G144372|GRMZM2G027115|GRMZM2G167868|GRMZM2G361049|GRMZM2G180065|AC177936.6_FG008|GRMZM2G125893|GRMZM2G165535|GRMZM2G375904|GRMZM2G027756|GRMZM2G071010|GRMZM2G135283|AC197705.4_FG006|GRMZM2G307088|GRMZM2G128995|G…
M14	hydrolase activity, acting on carbon-nitrogen (but not peptide) bonds	0.0030904	0.024892	0.121212	0.0486254	GRMZM2G172883|GRMZM2G122267|GRMZM2G156486|GRMZM2G049588|GRMZM2G169365|GRMZM2G178517|GRMZM2G180982|GRMZM2G179693|GRMZM2G130034|GRMZM2G145578|GRMZM2G086365|GRMZM2G077673
M14	vitamin binding	0.0031758	0.025454	0.09375	0.0486254	GRMZM2G360835|GRMZM2G151440|GRMZM2G152888|GRMZM5G817886|AC234203.1_FG011|GRMZM2G451314|GRMZM2G005887|GRMZM2G393146|GRMZM2G144985|GRMZM5G855891|GRMZM2G036708|GRMZM2G010328|GRMZM2G093900|GRMZM2G151041|GRMZM2G029135|GRMZM2G080828|GRMZM2G146677|GRMZM2G142863|GRMZM2G110166|GRMZM2G135283|GRMZM2G400604
M14	ligase activity, forming carbon-nitrogen bonds	0.0033143	0.026433	0.0866667	0.0486254	AC197705.4_FG006|GRMZM5G819320|GRMZM2G438938|GRMZM2G312693|GRMZM2G452016|GRMZM2G027546|GRMZM2G034622|GRMZM2G374574|GRMZM2G123519|GRMZM2G027378|GRMZM2G393334|GRMZM2G063394|AY542798.1_FG003|GRMZM2G305822|GRMZM2G113396|GRMZM2G092550|GRMZM2G146374|GRMZM2G349344|GRMZM2G033521|GRMZM2G049588|GRMZM2G461948|GRMZM2G700683|GRMZM5G824944|GRMZM2G012052|GRMZM2G379252|GRMZM2G071010
M14	actin binding	0.0033687	0.02667	0.115044	0.0486254	GRMZM5G836827|GRMZM2G056419|GRMZM2G081380|GRMZM2G174246|GRMZM2G180988|GRMZM2G398731|GRMZM2G132810|GRMZM2G178801|GRMZM2G015645|GRMZM2G382341|GRMZM2G047310|GRMZM2G414002|GRMZM2G358693
M14	cofactor catabolic process	0.003377	0.02667	0.193548	0.0486254	GRMZM2G064023|GRMZM2G063851|GRMZM2G064799|GRMZM2G135588|GRMZM2G063909|GRMZM2G473001
M14	ARF guanyl-nucleotide exchange factor activity	0.0034638	0.02707	0.428571	0.0486254	GRMZM2G082916|GRMZM2G365185|GRMZM2G335287
M14	sucrose-phosphate synthase activity	0.0034638	0.02707	0.428571	0.0486254	GRMZM2G140107|GRMZM2G471083|GRMZM2G462613
M14	intracellular signal transduction	0.0034778	0.02707	0.10119	0.0486254	GRMZM2G097728|GRMZM2G131939|GRMZM2G103721|GRMZM5G836182|GRMZM2G061912|GRMZM2G131254|GRMZM2G432480|GRMZM5G878008|GRMZM2G079226|GRMZM2G357399|GRMZM2G395844|GRMZM2G037204|GRMZM2G152929|GRMZM2G093186|GRMZM2G154960|GRMZM2G082180|GRMZM2G012958
M14	UDP-glycosyltransferase activity	0.0036372	0.028175	0.114035	0.0486254	GRMZM2G140107|GRMZM2G471083|GRMZM2G462613|GRMZM2G112336|GRMZM2G073725|GRMZM2G028353|GRMZM2G082580|GRMZM5G840560|GRMZM2G027723|GRMZM2G173341|GRMZM2G113137|GRMZM2G084802|GRMZM2G103628
M14	active transmembrane transporter activity	0.0036899	0.028447	0.0738916	0.0486254	GRMZM2G350626|AC209460.3_FG002|GRMZM5G865576|GRMZM5G840699|GRMZM2G162426|GRMZM2G398288|GRMZM2G128877|GRMZM2G010152|GRMZM2G055209|GRMZM2G141704|GRMZM2G109405|GRMZM2G133421|GRMZM2G119725|GRMZM2G069458|GRMZM2G311165|GRMZM2G097768|GRMZM2G101928|GRMZM2G411940|GRMZM2G027860|GRMZM2G421857|GRMZM2G070360|GRMZM5G892495|AC234203.1_FG004|GRMZM2G042313|GRMZM2G479163|GRMZM2G401769|GRMZM2G177659|GRMZM2G167868|G…
M14	membrane-bounded vesicle	0.0043428	0.032824	0.148148	0.0486254	GRMZM2G003022|GRMZM2G048377|GRMZM2G085295|GRMZM2G178618|GRMZM2G036034|AC155622.2_FG001|GRMZM2G045987|GRMZM2G049347
M14	cytoplasmic membrane-bounded vesicle	0.0043428	0.032824	0.148148	0.0486254	GRMZM2G003022|GRMZM2G048377|GRMZM2G085295|GRMZM2G178618|GRMZM2G036034|AC155622.2_FG001|GRMZM2G045987|GRMZM2G049347
M14	regulation of phosphorus metabolic process	0.0043589	0.032824	0.217391	0.0486254	GRMZM2G076911|GRMZM5G827286|GRMZM2G043414|GRMZM2G345725|GRMZM2G019562
M14	regulation of phosphorylation	0.0043589	0.032824	0.217391	0.0486254	GRMZM2G076911|GRMZM5G827286|GRMZM2G043414|GRMZM2G345725|GRMZM2G019562
M14	regulation of phosphate metabolic process	0.0043589	0.032824	0.217391	0.0486254	GRMZM2G076911|GRMZM5G827286|GRMZM2G043414|GRMZM2G345725|GRMZM2G019562
M14	aerobic respiration	0.004677	0.034963	0.181818	0.0486254	GRMZM2G064023|GRMZM2G063851|GRMZM2G064799|GRMZM2G135588|GRMZM2G063909|GRMZM2G473001
M14	oxidative phosphorylation	0.0046862	0.034963	0.0982659	0.0486254	GRMZM2G421857|GRMZM2G070360|GRMZM5G879240|GRMZM2G128995|GRMZM2G144372|GRMZM2G058910|GRMZM2G143234|GRMZM2G158766|GRMZM2G019999|GRMZM2G181151|GRMZM2G128877|GRMZM2G126038|GRMZM2G094497|GRMZM2G069458|GRMZM2G008232|GRMZM2G093855|GRMZM2G052088
M14	polysaccharide metabolic process	0.0047709	0.035431	0.0905172	0.0486254	GRMZM2G058310|GRMZM2G040397|GRMZM2G044281|GRMZM2G112336|GRMZM2G073725|GRMZM2G064366|GRMZM2G031311|GRMZM2G128876|GRMZM2G028353|GRMZM2G129451|GRMZM2G082580|GRMZM2G119256|GRMZM5G840560|GRMZM2G032852|GRMZM2G133421|GRMZM2G359234|GRMZM2G027723|GRMZM2G173341|GRMZM2G113137|GRMZM2G084802|GRMZM2G166767
M14	cellular macromolecule catabolic process	0.004965	0.036704	0.0977011	0.0486254	GRMZM2G055785|GRMZM2G126447|GRMZM2G106222|GRMZM2G138230|GRMZM2G053574|GRMZM2G142825|GRMZM2G376074|GRMZM2G166694|AC177936.6_FG008|GRMZM2G330690|GRMZM2G138165|GRMZM2G380184|GRMZM2G073571|GRMZM2G116314|GRMZM2G014805|GRMZM2G076730|GRMZM2G114220
M14	cytoskeletal protein binding	0.0052515	0.038646	0.109244	0.0486254	GRMZM5G836827|GRMZM2G056419|GRMZM2G081380|GRMZM2G174246|GRMZM2G180988|GRMZM2G398731|GRMZM2G132810|GRMZM2G178801|GRMZM2G015645|GRMZM2G382341|GRMZM2G047310|GRMZM2G414002|GRMZM2G358693
M14	transferase activity, transferring acyl groups, acyl groups converted into alkyl on transfer	0.0052887	0.038744	0.208333	0.0486254	GRMZM2G064023|GRMZM2G063851|GRMZM2G135588|GRMZM2G097043|GRMZM2G063909
M14	transferase activity, transferring nitrogenous groups	0.0055041	0.040141	0.132353	0.0486254	GRMZM2G144985|GRMZM2G010328|GRMZM2G093900|GRMZM2G152888|GRMZM2G029135|GRMZM5G817886|GRMZM2G080828|GRMZM2G146677|GRMZM2G400604
M14	carbohydrate metabolic process	0.0058578	0.042528	0.0651801	0.0486254	GRMZM2G055489|GRMZM2G153274|GRMZM2G034143|GRMZM2G128876|GRMZM2G028353|GRMZM2G133966|GRMZM2G082580|GRMZM2G133421|GRMZM2G149617|GRMZM2G308707|GRMZM2G005304|GRMZM2G027723|GRMZM2G148176|GRMZM2G113137|GRMZM2G147430|GRMZM2G077415|GRMZM2G169462|GRMZM2G064023|GRMZM2G058310|GRMZM2G471083|GRMZM2G040397|GRMZM2G057129|GRMZM2G462613|GRMZM2G177077|GRMZM2G073725|GRMZM2G005955|GRMZM2G451965|GRMZM2G031311|GRMZM2G…
M14	Rab GTPase activator activity	0.0063118	0.044316	0.171429	0.0486254	GRMZM2G047223|GRMZM2G095868|GRMZM2G156320|GRMZM2G031043|GRMZM2G155337|GRMZM2G150876
M14	Ras GTPase activator activity	0.0063118	0.044316	0.171429	0.0486254	GRMZM2G047223|GRMZM2G095868|GRMZM2G156320|GRMZM2G031043|GRMZM2G155337|GRMZM2G150876
M14	regulation of Rab GTPase activity	0.0063118	0.044316	0.171429	0.0486254	GRMZM2G047223|GRMZM2G095868|GRMZM2G156320|GRMZM2G031043|GRMZM2G155337|GRMZM2G150876
M14	regulation of Rab protein signal transduction	0.0063118	0.044316	0.171429	0.0486254	GRMZM2G047223|GRMZM2G095868|GRMZM2G156320|GRMZM2G031043|GRMZM2G155337|GRMZM2G150876
M14	mannosyl-oligosaccharide 1,2-alpha-mannosidase activity	0.0063302	0.044316	0.25	0.0486254	GRMZM5G821411|GRMZM2G150201|GRMZM2G173868|GRMZM2G130889
M14	sucrose metabolic process	0.0063302	0.044316	0.25	0.0486254	GRMZM2G140107|GRMZM2G055489|GRMZM2G471083|GRMZM2G462613
M14	mannosyl-oligosaccharide mannosidase activity	0.0063302	0.044316	0.25	0.0486254	GRMZM5G821411|GRMZM2G150201|GRMZM2G173868|GRMZM2G130889
M14	DNA-directed RNA polymerase II, holoenzyme	0.0063504	0.044316	0.2	0.0486254	GRMZM2G385050|GRMZM2G177263|GRMZM2G060284|GRMZM2G149230|GRMZM2G044306
M14	Golgi-associated vesicle	0.0063504	0.044316	0.2	0.0486254	GRMZM2G048377|GRMZM2G085295|GRMZM2G178618|GRMZM2G036034|AC155622.2_FG001
M14	oxoglutarate dehydrogenase (succinyl-transferring) activity	0.0068587	0.047252	0.666667	0.0486254	GRMZM2G151041|GRMZM2G142863
M14	S-layer	0.0068587	0.047252	0.666667	0.0486254	GRMZM2G377539|GRMZM2G162329
M14	uroporphyrinogen-III synthase activity	0.0068587	0.047252	0.666667	0.0486254	GRMZM2G093197|AC209626.2_FG013
M150	transcription factor activity	1.1472e-08	1.8814e-06	0.0103413	0.000972508	GRMZM2G380377|GRMZM2G137341|GRMZM2G138396|GRMZM2G369472|GRMZM2G124037|GRMZM2G124011|GRMZM2G042756|GRMZM2G020054|GRMZM2G069082|GRMZM2G069146
M150	regulation of transcription, DNA-dependent	8.4767e-08	4.6951e-06	0.00707851	0.000972508	GRMZM2G380377|GRMZM2G137341|GRMZM2G138396|GRMZM2G023436|GRMZM2G369472|GRMZM2G124037|GRMZM2G124011|GRMZM2G042756|GRMZM2G020054|GRMZM2G069082|GRMZM2G069146
M150	regulation of RNA metabolic process	8.5886e-08	4.6951e-06	0.00706941	0.000972508	GRMZM2G380377|GRMZM2G137341|GRMZM2G138396|GRMZM2G023436|GRMZM2G369472|GRMZM2G124037|GRMZM2G124011|GRMZM2G042756|GRMZM2G020054|GRMZM2G069082|GRMZM2G069146
M150	regulation of transcription	5.7718e-07	1.3733e-05	0.00513919	0.000972508	GRMZM2G380377|GRMZM2G137341|GRMZM2G138396|GRMZM2G023436|GRMZM2G369472|GRMZM2G456452|GRMZM2G124037|GRMZM2G124011|GRMZM2G042756|GRMZM2G020054|GRMZM2G069082|GRMZM2G069146
M150	regulation of cellular biosynthetic process	6.6859e-07	1.3733e-05	0.00506971	0.000972508	GRMZM2G380377|GRMZM2G137341|GRMZM2G138396|GRMZM2G023436|GRMZM2G369472|GRMZM2G456452|GRMZM2G124037|GRMZM2G124011|GRMZM2G042756|GRMZM2G020054|GRMZM2G069082|GRMZM2G069146
M150	regulation of biosynthetic process	6.6859e-07	1.3733e-05	0.00506971	0.000972508	GRMZM2G380377|GRMZM2G137341|GRMZM2G138396|GRMZM2G023436|GRMZM2G369472|GRMZM2G456452|GRMZM2G124037|GRMZM2G124011|GRMZM2G042756|GRMZM2G020054|GRMZM2G069082|GRMZM2G069146
M150	regulation of macromolecule biosynthetic process	6.6859e-07	1.3733e-05	0.00506971	0.000972508	GRMZM2G380377|GRMZM2G137341|GRMZM2G138396|GRMZM2G023436|GRMZM2G369472|GRMZM2G456452|GRMZM2G124037|GRMZM2G124011|GRMZM2G042756|GRMZM2G020054|GRMZM2G069082|GRMZM2G069146
M150	regulation of gene expression	7.2552e-07	1.3733e-05	0.00503145	0.000972508	GRMZM2G380377|GRMZM2G137341|GRMZM2G138396|GRMZM2G023436|GRMZM2G369472|GRMZM2G456452|GRMZM2G124037|GRMZM2G124011|GRMZM2G042756|GRMZM2G020054|GRMZM2G069082|GRMZM2G069146
M150	transcription regulator activity	7.5362e-07	1.3733e-05	0.00660939	0.000972508	GRMZM2G380377|GRMZM2G137341|GRMZM2G138396|GRMZM2G369472|GRMZM2G124037|GRMZM2G124011|GRMZM2G042756|GRMZM2G020054|GRMZM2G069082|GRMZM2G069146
M150	regulation of nitrogen compound metabolic process	9.4382e-07	1.4071e-05	0.00490998	0.000972508	GRMZM2G380377|GRMZM2G137341|GRMZM2G138396|GRMZM2G023436|GRMZM2G369472|GRMZM2G456452|GRMZM2G124037|GRMZM2G124011|GRMZM2G042756|GRMZM2G020054|GRMZM2G069082|GRMZM2G069146
M150	regulation of nucleobase, nucleoside, nucleotide and nucleic acid metabolic process	9.4382e-07	1.4071e-05	0.00490998	0.000972508	GRMZM2G380377|GRMZM2G137341|GRMZM2G138396|GRMZM2G023436|GRMZM2G369472|GRMZM2G456452|GRMZM2G124037|GRMZM2G124011|GRMZM2G042756|GRMZM2G020054|GRMZM2G069082|GRMZM2G069146
M150	regulation of macromolecule metabolic process	1.1284e-06	1.5054e-05	0.00482897	0.000972508	GRMZM2G380377|GRMZM2G137341|GRMZM2G138396|GRMZM2G023436|GRMZM2G369472|GRMZM2G456452|GRMZM2G124037|GRMZM2G124011|GRMZM2G042756|GRMZM2G020054|GRMZM2G069082|GRMZM2G069146
M150	regulation of cellular metabolic process	1.1933e-06	1.5054e-05	0.00480384	0.000972508	GRMZM2G380377|GRMZM2G137341|GRMZM2G138396|GRMZM2G023436|GRMZM2G369472|GRMZM2G456452|GRMZM2G124037|GRMZM2G124011|GRMZM2G042756|GRMZM2G020054|GRMZM2G069082|GRMZM2G069146
M150	regulation of primary metabolic process	1.5576e-06	1.8246e-05	0.00468567	0.000972508	GRMZM2G380377|GRMZM2G137341|GRMZM2G138396|GRMZM2G023436|GRMZM2G369472|GRMZM2G456452|GRMZM2G124037|GRMZM2G124011|GRMZM2G042756|GRMZM2G020054|GRMZM2G069082|GRMZM2G069146
M150	regulation of metabolic process	1.8988e-06	2.076e-05	0.00459946	0.000972508	GRMZM2G380377|GRMZM2G137341|GRMZM2G138396|GRMZM2G023436|GRMZM2G369472|GRMZM2G456452|GRMZM2G124037|GRMZM2G124011|GRMZM2G042756|GRMZM2G020054|GRMZM2G069082|GRMZM2G069146
M150	biological regulation	2.3285e-06	2.3868e-05	0.00338677	0.000972508	GRMZM2G137341|GRMZM2G138396|GRMZM2G124037|GRMZM2G456452|GRMZM2G124011|GRMZM2G020054|GRMZM2G303964|GRMZM2G069082|GRMZM2G380377|GRMZM2G023436|GRMZM2G369472|GRMZM2G055273|GRMZM2G042756|GRMZM2G069146|AC233851.1_FG008
M150	regulation of cellular process	7.1919e-06	6.9381e-05	0.00405405	0.000972508	GRMZM2G380377|GRMZM2G137341|GRMZM2G138396|GRMZM2G023436|GRMZM2G369472|GRMZM2G456452|GRMZM2G124037|GRMZM2G124011|GRMZM2G042756|GRMZM2G020054|GRMZM2G069082|GRMZM2G069146
M150	regulation of biological process	1.0623e-05	9.6789e-05	0.00390498	0.000972508	GRMZM2G380377|GRMZM2G137341|GRMZM2G138396|GRMZM2G023436|GRMZM2G369472|GRMZM2G456452|GRMZM2G124037|GRMZM2G124011|GRMZM2G042756|GRMZM2G020054|GRMZM2G069082|GRMZM2G069146
M150	DNA binding	0.00036695	0.0031673	0.00296976	0.000972508	GRMZM2G380377|GRMZM2G137341|GRMZM2G138396|GRMZM2G369472|GRMZM2G456452|GRMZM2G124037|GRMZM2G124011|GRMZM2G042756|GRMZM2G020054|GRMZM2G069082|GRMZM2G069146
M150	protein ubiquitination	0.0047562	0.033704	0.0188679	0.000972508	GRMZM2G125034|GRMZM2G303964
M150	binding	0.0048694	0.033704	0.00135032	0.000972508	GRMZM2G439350|GRMZM2G125034|GRMZM2G137341|GRMZM2G138396|GRMZM2G124037|GRMZM2G456452|GRMZM2G124011|GRMZM2G020054|GRMZM2G303964|GRMZM2G062673|GRMZM2G069082|GRMZM2G470422|GRMZM2G180775|GRMZM2G086163|GRMZM2G380377|GRMZM2G023436|GRMZM2G369472|GRMZM2G055273|GRMZM2G042756|GRMZM2G069146|AC204050.4_FG006|GRMZM2G036826|AC233851.1_FG008
M150	protein modification by small protein conjugation	0.0049324	0.033704	0.0185185	0.000972508	GRMZM2G125034|GRMZM2G303964
M150	ubiquitin-protein ligase activity	0.0049324	0.033704	0.0185185	0.000972508	GRMZM2G125034|GRMZM2G303964
M150	protein modification by small protein conjugation or removal	0.0049324	0.033704	0.0185185	0.000972508	GRMZM2G125034|GRMZM2G303964
M150	ubiquitin ligase complex	0.0062484	0.04099	0.0163934	0.000972508	GRMZM2G125034|GRMZM2G303964
M15	protein modification process	2.5433e-07	8.6246e-05	0.0194553	0.00819151	GRMZM2G414503|GRMZM2G135378|GRMZM2G466298|GRMZM2G349243|GRMZM2G481531|AC210596.3_FG004|GRMZM5G855994|GRMZM2G168980|GRMZM2G306282|GRMZM2G433684|GRMZM2G448672|GRMZM2G130943|GRMZM2G443829|GRMZM2G059740|GRMZM2G017792|GRMZM2G037998|GRMZM2G111975|GRMZM5G856011|GRMZM2G373329|GRMZM2G342197|GRMZM2G046848|GRMZM2G031624|GRMZM2G009166|GRMZM2G401606|GRMZM2G027804|GRMZM2G134332|GRMZM2G426147|GRMZM2G052386|GRMZ…
M15	macromolecule modification	6.0217e-07	8.6246e-05	0.0188147	0.00819151	GRMZM2G414503|GRMZM2G135378|GRMZM2G466298|GRMZM2G349243|GRMZM2G481531|AC210596.3_FG004|GRMZM5G855994|GRMZM2G168980|GRMZM2G306282|GRMZM2G433684|GRMZM2G448672|GRMZM2G130943|GRMZM2G443829|GRMZM2G059740|GRMZM2G017792|GRMZM2G037998|GRMZM2G111975|GRMZM5G856011|GRMZM2G373329|GRMZM2G342197|GRMZM2G046848|GRMZM2G031624|GRMZM2G009166|GRMZM2G401606|GRMZM2G027804|GRMZM2G134332|GRMZM2G426147|GRMZM2G052386|GRMZ…
M15	death	6.4604e-07	8.6246e-05	0.0645161	0.00819151	GRMZM2G018988|GRMZM2G322748|GRMZM2G079082|GRMZM2G169584|AC213769.3_FG001|GRMZM2G026189|GRMZM2G075631|GRMZM2G169571|GRMZM2G327659|GRMZM2G033665
M15	cell death	6.4604e-07	8.6246e-05	0.0645161	0.00819151	GRMZM2G018988|GRMZM2G322748|GRMZM2G079082|GRMZM2G169584|AC213769.3_FG001|GRMZM2G026189|GRMZM2G075631|GRMZM2G169571|GRMZM2G327659|GRMZM2G033665
M15	regulation of transcription	9.7543e-07	9.0696e-05	0.0179872	0.00819151	GRMZM2G045431|GRMZM2G438652|GRMZM2G167018|GRMZM2G011598|GRMZM2G127064|GRMZM5G849600|GRMZM2G086880|GRMZM2G134735|GRMZM2G059428|GRMZM2G117164|GRMZM2G137532|GRMZM2G163054|GRMZM2G002915|GRMZM2G040664|GRMZM2G134687|GRMZM2G179885|GRMZM2G170559|GRMZM2G340177|GRMZM2G073272|GRMZM2G057116|GRMZM5G812272|GRMZM2G019443|GRMZM2G101405|GRMZM2G381378|GRMZM5G863420|GRMZM2G003466|GRMZM2G333582|GRMZM2G308910|GRMZM5G…
M15	regulation of biosynthetic process	1.3882e-06	9.0696e-05	0.017744	0.00819151	GRMZM2G045431|GRMZM2G438652|GRMZM2G167018|GRMZM2G011598|GRMZM2G127064|GRMZM5G849600|GRMZM2G086880|GRMZM2G134735|GRMZM2G059428|GRMZM2G117164|GRMZM2G137532|GRMZM2G163054|GRMZM2G002915|GRMZM2G040664|GRMZM2G134687|GRMZM2G179885|GRMZM2G170559|GRMZM2G340177|GRMZM2G073272|GRMZM2G057116|GRMZM5G812272|GRMZM2G019443|GRMZM2G101405|GRMZM2G381378|GRMZM5G863420|GRMZM2G003466|GRMZM2G333582|GRMZM2G308910|GRMZM5G…
M15	regulation of cellular biosynthetic process	1.3882e-06	9.0696e-05	0.017744	0.00819151	GRMZM2G045431|GRMZM2G438652|GRMZM2G167018|GRMZM2G011598|GRMZM2G127064|GRMZM5G849600|GRMZM2G086880|GRMZM2G134735|GRMZM2G059428|GRMZM2G117164|GRMZM2G137532|GRMZM2G163054|GRMZM2G002915|GRMZM2G040664|GRMZM2G134687|GRMZM2G179885|GRMZM2G170559|GRMZM2G340177|GRMZM2G073272|GRMZM2G057116|GRMZM5G812272|GRMZM2G019443|GRMZM2G101405|GRMZM2G381378|GRMZM5G863420|GRMZM2G003466|GRMZM2G333582|GRMZM2G308910|GRMZM5G…
M15	regulation of macromolecule biosynthetic process	1.3882e-06	9.0696e-05	0.017744	0.00819151	GRMZM2G045431|GRMZM2G438652|GRMZM2G167018|GRMZM2G011598|GRMZM2G127064|GRMZM5G849600|GRMZM2G086880|GRMZM2G134735|GRMZM2G059428|GRMZM2G117164|GRMZM2G137532|GRMZM2G163054|GRMZM2G002915|GRMZM2G040664|GRMZM2G134687|GRMZM2G179885|GRMZM2G170559|GRMZM2G340177|GRMZM2G073272|GRMZM2G057116|GRMZM5G812272|GRMZM2G019443|GRMZM2G101405|GRMZM2G381378|GRMZM5G863420|GRMZM2G003466|GRMZM2G333582|GRMZM2G308910|GRMZM5G…
M15	regulation of gene expression	1.6871e-06	9.0696e-05	0.0176101	0.00819151	GRMZM2G045431|GRMZM2G438652|GRMZM2G167018|GRMZM2G011598|GRMZM2G127064|GRMZM5G849600|GRMZM2G086880|GRMZM2G134735|GRMZM2G059428|GRMZM2G117164|GRMZM2G137532|GRMZM2G163054|GRMZM2G002915|GRMZM2G040664|GRMZM2G134687|GRMZM2G179885|GRMZM2G170559|GRMZM2G340177|GRMZM2G073272|GRMZM2G057116|GRMZM5G812272|GRMZM2G019443|GRMZM2G101405|GRMZM2G381378|GRMZM5G863420|GRMZM2G003466|GRMZM2G333582|GRMZM2G308910|GRMZM5G…
M15	regulation of macromolecule metabolic process	1.9536e-06	9.0696e-05	0.0173038	0.00819151	GRMZM2G045431|GRMZM2G438652|GRMZM2G167018|GRMZM2G011598|GRMZM2G127064|GRMZM5G849600|GRMZM2G086880|GRMZM2G134735|GRMZM2G059428|GRMZM2G117164|GRMZM2G137532|GRMZM2G163054|GRMZM2G002915|GRMZM2G040664|GRMZM2G134687|GRMZM2G179885|GRMZM2G170559|GRMZM2G340177|GRMZM2G073272|GRMZM2G057116|GRMZM5G812272|GRMZM2G019443|GRMZM2G101405|GRMZM2G381378|GRMZM5G863420|GRMZM2G003466|GRMZM2G333582|GRMZM2G433968|GRMZM2G…
M15	apoptosis	2.0381e-06	9.0696e-05	0.0656934	0.00819151	GRMZM2G018988|GRMZM2G322748|GRMZM2G079082|GRMZM2G169584|AC213769.3_FG001|GRMZM2G026189|GRMZM2G075631|GRMZM2G169571|GRMZM2G327659
M15	programmed cell death	2.0381e-06	9.0696e-05	0.0656934	0.00819151	GRMZM2G018988|GRMZM2G322748|GRMZM2G079082|GRMZM2G169584|AC213769.3_FG001|GRMZM2G026189|GRMZM2G075631|GRMZM2G169571|GRMZM2G327659
M15	regulation of nitrogen compound metabolic process	3.1415e-06	0.00011983	0.0171849	0.00819151	GRMZM2G045431|GRMZM2G438652|GRMZM2G167018|GRMZM2G011598|GRMZM2G127064|GRMZM5G849600|GRMZM2G086880|GRMZM2G134735|GRMZM2G059428|GRMZM2G117164|GRMZM2G137532|GRMZM2G163054|GRMZM2G002915|GRMZM2G040664|GRMZM2G134687|GRMZM2G179885|GRMZM2G170559|GRMZM2G340177|GRMZM2G073272|GRMZM2G057116|GRMZM5G812272|GRMZM2G019443|GRMZM2G101405|GRMZM2G381378|GRMZM5G863420|GRMZM2G003466|GRMZM2G333582|GRMZM2G308910|GRMZM5G…
M15	regulation of nucleobase, nucleoside, nucleotide and nucleic acid metabolic process	3.1415e-06	0.00011983	0.0171849	0.00819151	GRMZM2G045431|GRMZM2G438652|GRMZM2G167018|GRMZM2G011598|GRMZM2G127064|GRMZM5G849600|GRMZM2G086880|GRMZM2G134735|GRMZM2G059428|GRMZM2G117164|GRMZM2G137532|GRMZM2G163054|GRMZM2G002915|GRMZM2G040664|GRMZM2G134687|GRMZM2G179885|GRMZM2G170559|GRMZM2G340177|GRMZM2G073272|GRMZM2G057116|GRMZM5G812272|GRMZM2G019443|GRMZM2G101405|GRMZM2G381378|GRMZM5G863420|GRMZM2G003466|GRMZM2G333582|GRMZM2G308910|GRMZM5G…
M15	post-translational protein modification	3.5548e-06	0.00012655	0.0184995	0.00819151	GRMZM2G135378|GRMZM2G466298|GRMZM2G349243|GRMZM2G481531|AC210596.3_FG004|GRMZM5G855994|GRMZM2G168980|GRMZM2G306282|GRMZM2G448672|GRMZM2G433684|GRMZM2G130943|GRMZM2G443829|GRMZM2G059740|GRMZM2G017792|GRMZM5G856011|GRMZM2G373329|GRMZM2G342197|GRMZM2G046848|GRMZM2G031624|GRMZM2G009166|GRMZM2G401606|GRMZM2G027804|GRMZM2G134332|GRMZM2G426147|GRMZM2G052386|GRMZM2G113378|GRMZM2G360219|GRMZM2G433968|GRMZ…
M15	biological_process	3.9588e-06	0.00013213	0.00973767	0.00819151	GRMZM2G325014|GRMZM2G167018|GRMZM2G322748|GRMZM2G349243|GRMZM5G855994|GRMZM5G849600|GRMZM2G026189|GRMZM2G169571|GRMZM2G007795|GRMZM2G137532|GRMZM2G030118|GRMZM2G409131|AC200099.4_FG006|GRMZM2G163054|GRMZM2G324375|GRMZM2G002915|GRMZM2G134687|GRMZM2G018988|GRMZM5G860214|GRMZM2G443829|GRMZM2G017792|GRMZM2G179885|GRMZM2G073272|GRMZM2G057116|GRMZM2G158378|GRMZM5G856011|GRMZM2G373329|GRMZM2G159161|GRMZ…
M15	regulation of primary metabolic process	4.237e-06	0.00013309	0.0167903	0.00819151	GRMZM2G045431|GRMZM2G438652|GRMZM2G167018|GRMZM2G011598|GRMZM2G127064|GRMZM5G849600|GRMZM2G086880|GRMZM2G134735|GRMZM2G059428|GRMZM2G117164|GRMZM2G137532|GRMZM2G163054|GRMZM2G002915|GRMZM2G040664|GRMZM2G134687|GRMZM2G179885|GRMZM2G170559|GRMZM2G340177|GRMZM2G073272|GRMZM2G057116|GRMZM5G812272|GRMZM2G019443|GRMZM2G101405|GRMZM2G381378|GRMZM5G863420|GRMZM2G003466|GRMZM2G333582|GRMZM2G433968|GRMZM2G…
M15	regulation of cellular metabolic process	5.4264e-06	0.00016098	0.0168135	0.00819151	GRMZM2G045431|GRMZM2G438652|GRMZM2G167018|GRMZM2G011598|GRMZM2G127064|GRMZM5G849600|GRMZM2G086880|GRMZM2G134735|GRMZM2G059428|GRMZM2G117164|GRMZM2G137532|GRMZM2G163054|GRMZM2G002915|GRMZM2G040664|GRMZM2G134687|GRMZM2G179885|GRMZM2G170559|GRMZM2G340177|GRMZM2G073272|GRMZM2G057116|GRMZM5G812272|GRMZM2G019443|GRMZM2G101405|GRMZM2G381378|GRMZM5G863420|GRMZM2G003466|GRMZM2G333582|GRMZM2G308910|GRMZM5G…
M15	regulation of metabolic process	6.7682e-06	0.00019022	0.0164814	0.00819151	GRMZM2G045431|GRMZM2G438652|GRMZM2G167018|GRMZM2G011598|GRMZM2G127064|GRMZM5G849600|GRMZM2G086880|GRMZM2G134735|GRMZM2G059428|GRMZM2G117164|GRMZM2G137532|GRMZM2G163054|GRMZM2G002915|GRMZM2G040664|GRMZM2G134687|GRMZM2G179885|GRMZM2G170559|GRMZM2G340177|GRMZM2G073272|GRMZM2G057116|GRMZM5G812272|GRMZM2G019443|GRMZM2G101405|GRMZM2G381378|GRMZM5G863420|GRMZM2G003466|GRMZM2G333582|GRMZM2G433968|GRMZM2G…
M15	transferase activity	1.3131e-05	0.0003506	0.01437	0.00819151	GRMZM2G325014|GRMZM2G436299|GRMZM2G130728|GRMZM2G349243|GRMZM2G164283|GRMZM2G007795|GRMZM2G058630|GRMZM2G409131|GRMZM2G306282|GRMZM2G448672|GRMZM2G126772|GRMZM2G443829|GRMZM2G059740|GRMZM2G017792|GRMZM2G349834|GRMZM5G856011|GRMZM2G046848|GRMZM2G134332|GRMZM2G426147|GRMZM2G113378|GRMZM2G360219|GRMZM2G343570|GRMZM2G015654|GRMZM2G470524|GRMZM2G178753|GRMZM2G436038|GRMZM2G368632|GRMZM2G377199|GRMZM2G…
M15	amine transport	2.3417e-05	0.00056839	0.119048	0.00819151	GRMZM2G127294|GRMZM2G116554|GRMZM2G030814|GRMZM2G429322|GRMZM2G127138
M15	amino acid transport	2.3417e-05	0.00056839	0.119048	0.00819151	GRMZM2G127294|GRMZM2G116554|GRMZM2G030814|GRMZM2G429322|GRMZM2G127138
M15	transcription regulator activity	4.8461e-05	0.0011251	0.0185063	0.00819151	GRMZM2G045431|GRMZM2G438652|GRMZM2G127064|GRMZM5G849600|GRMZM2G086880|GRMZM2G134735|GRMZM2G117164|GRMZM2G137532|GRMZM2G163054|GRMZM2G002915|GRMZM2G040664|GRMZM2G073272|GRMZM2G340177|GRMZM2G170559|GRMZM2G057116|GRMZM5G812272|GRMZM2G019443|GRMZM2G381378|GRMZM2G101405|GRMZM5G863420|GRMZM2G003466|GRMZM2G333582|GRMZM2G397755|GRMZM2G036703|GRMZM2G176489|GRMZM2G477415|GRMZM2G060517|GRMZM2G175480
M15	protein serine/threonine kinase activity	6.5073e-05	0.0014475	0.0181936	0.00819151	GRMZM2G135378|GRMZM2G466298|GRMZM2G349243|GRMZM2G481531|AC210596.3_FG004|GRMZM2G306282|GRMZM2G448672|GRMZM2G433684|GRMZM2G443829|GRMZM2G059740|GRMZM2G017792|GRMZM5G856011|GRMZM2G046848|GRMZM2G009166|GRMZM2G401606|GRMZM2G027804|GRMZM2G134332|GRMZM2G426147|GRMZM2G113378|GRMZM2G360219|GRMZM2G100234|GRMZM2G343570|GRMZM2G340654|GRMZM2G452121|GRMZM2G178753|GRMZM2G399087|GRMZM2G368632|GRMZM2G377199
M15	protein amino acid phosphorylation	6.7769e-05	0.0014475	0.0178352	0.00819151	GRMZM2G135378|GRMZM2G466298|GRMZM2G349243|GRMZM2G481531|AC210596.3_FG004|GRMZM2G306282|GRMZM2G448672|GRMZM2G433684|GRMZM2G443829|GRMZM2G059740|GRMZM2G017792|GRMZM5G856011|GRMZM2G046848|GRMZM2G009166|GRMZM2G401606|GRMZM2G027804|GRMZM2G134332|GRMZM2G052386|GRMZM2G426147|GRMZM2G113378|GRMZM2G360219|GRMZM2G100234|GRMZM2G343570|GRMZM2G340654|GRMZM2G452121|GRMZM2G178753|GRMZM2G399087|GRMZM2G368632|GRMZ…
M15	protein kinase activity	9.0388e-05	0.0018564	0.0175439	0.00819151	GRMZM2G135378|GRMZM2G466298|GRMZM2G349243|GRMZM2G481531|AC210596.3_FG004|GRMZM2G306282|GRMZM2G448672|GRMZM2G433684|GRMZM2G443829|GRMZM2G059740|GRMZM2G017792|GRMZM5G856011|GRMZM2G046848|GRMZM2G009166|GRMZM2G401606|GRMZM2G027804|GRMZM2G134332|GRMZM2G052386|GRMZM2G426147|GRMZM2G113378|GRMZM2G360219|GRMZM2G100234|GRMZM2G343570|GRMZM2G340654|GRMZM2G452121|GRMZM2G178753|GRMZM2G399087|GRMZM2G368632|GRMZ…
M15	sequence-specific DNA binding	0.00010682	0.0021126	0.0244648	0.00819151	GRMZM5G812272|GRMZM2G438652|GRMZM2G101405|GRMZM2G381378|GRMZM5G863420|GRMZM2G127064|GRMZM2G086880|GRMZM2G117164|GRMZM2G137532|GRMZM2G163054|GRMZM2G002915|GRMZM2G036703|GRMZM2G176489|GRMZM2G073272|GRMZM2G057116|GRMZM2G477415
M15	regulation of cellular process	0.00013507	0.0025759	0.014527	0.00819151	GRMZM2G045431|GRMZM2G438652|GRMZM2G167018|GRMZM2G011598|GRMZM2G127064|GRMZM5G849600|GRMZM2G086880|GRMZM2G134735|GRMZM2G059428|GRMZM5G827455|GRMZM2G117164|GRMZM2G137532|GRMZM2G163054|GRMZM2G002915|GRMZM2G040664|GRMZM2G134687|GRMZM2G179885|GRMZM2G170559|GRMZM2G340177|GRMZM2G073272|GRMZM2G057116|GRMZM5G812272|GRMZM2G019443|GRMZM2G101405|GRMZM2G381378|GRMZM5G863420|GRMZM2G003466|GRMZM2G333582|GRMZM2G…
M15	transcription factor activity	0.00014766	0.0027189	0.0206825	0.00819151	GRMZM5G812272|GRMZM2G438652|GRMZM2G019443|GRMZM2G101405|GRMZM2G381378|GRMZM5G863420|GRMZM2G003466|GRMZM2G127064|GRMZM2G086880|GRMZM2G117164|GRMZM2G137532|GRMZM2G163054|GRMZM2G002915|GRMZM2G040664|GRMZM2G036703|GRMZM2G176489|GRMZM2G073272|GRMZM2G057116|GRMZM2G477415|GRMZM2G060517
M15	regulation of biological process	0.00015418	0.0027445	0.0143183	0.00819151	GRMZM2G045431|GRMZM2G438652|GRMZM2G167018|GRMZM2G011598|GRMZM2G127064|GRMZM5G849600|GRMZM2G086880|GRMZM2G134735|GRMZM2G059428|GRMZM5G827455|GRMZM2G117164|GRMZM2G137532|GRMZM2G163054|GRMZM2G002915|GRMZM2G040664|GRMZM2G134687|GRMZM2G179885|GRMZM2G170559|GRMZM2G340177|GRMZM2G073272|GRMZM2G057116|GRMZM5G812272|GRMZM2G019443|GRMZM2G101405|GRMZM2G381378|GRMZM5G863420|GRMZM2G003466|GRMZM2G333582|GRMZM2G…
M15	phosphate metabolic process	0.00020871	0.0035142	0.016	0.00819151	GRMZM2G135378|GRMZM2G466298|GRMZM2G349243|GRMZM2G481531|AC210596.3_FG004|GRMZM2G306282|GRMZM2G448672|GRMZM2G433684|GRMZM2G130943|GRMZM2G443829|GRMZM2G059740|GRMZM2G017792|GRMZM5G856011|GRMZM2G342197|GRMZM2G046848|GRMZM2G009166|GRMZM2G401606|GRMZM2G027804|GRMZM2G134332|GRMZM2G426147|GRMZM2G052386|GRMZM2G113378|GRMZM2G360219|GRMZM2G100234|GRMZM2G343570|GRMZM2G340654|GRMZM2G452121|GRMZM2G178753|GRMZ…
M15	phosphorus metabolic process	0.00021059	0.0035142	0.015992	0.00819151	GRMZM2G135378|GRMZM2G466298|GRMZM2G349243|GRMZM2G481531|AC210596.3_FG004|GRMZM2G306282|GRMZM2G448672|GRMZM2G433684|GRMZM2G130943|GRMZM2G443829|GRMZM2G059740|GRMZM2G017792|GRMZM5G856011|GRMZM2G342197|GRMZM2G046848|GRMZM2G009166|GRMZM2G401606|GRMZM2G027804|GRMZM2G134332|GRMZM2G426147|GRMZM2G052386|GRMZM2G113378|GRMZM2G360219|GRMZM2G100234|GRMZM2G343570|GRMZM2G340654|GRMZM2G452121|GRMZM2G178753|GRMZ…
M15	kinase activity	0.0002768	0.0044792	0.015748	0.00819151	GRMZM2G135378|GRMZM2G466298|GRMZM2G349243|GRMZM2G481531|AC210596.3_FG004|GRMZM2G145655|GRMZM2G306282|GRMZM2G409131|GRMZM2G448672|GRMZM2G433684|GRMZM2G443829|GRMZM2G059740|GRMZM2G017792|GRMZM5G856011|GRMZM2G046848|GRMZM2G009166|GRMZM2G401606|GRMZM2G027804|GRMZM2G134332|GRMZM2G426147|GRMZM2G052386|GRMZM2G113378|GRMZM2G360219|GRMZM2G100234|GRMZM2G343570|GRMZM2G340654|GRMZM2G452121|GRMZM2G178753|GRMZ…
M15	phosphorylation	0.00057978	0.009106	0.0156926	0.00819151	GRMZM2G135378|GRMZM2G466298|GRMZM2G349243|GRMZM2G481531|AC210596.3_FG004|GRMZM2G306282|GRMZM2G448672|GRMZM2G433684|GRMZM2G443829|GRMZM2G059740|GRMZM2G017792|GRMZM5G856011|GRMZM2G046848|GRMZM2G009166|GRMZM2G401606|GRMZM2G027804|GRMZM2G134332|GRMZM2G052386|GRMZM2G426147|GRMZM2G113378|GRMZM2G360219|GRMZM2G100234|GRMZM2G343570|GRMZM2G340654|GRMZM2G452121|GRMZM2G178753|GRMZM2G399087|GRMZM2G368632|GRMZ…
M15	phosphotransferase activity, alcohol group as acceptor	0.00065093	0.0099313	0.0153689	0.00819151	GRMZM2G135378|GRMZM2G466298|GRMZM2G349243|GRMZM2G481531|AC210596.3_FG004|GRMZM2G409131|GRMZM2G306282|GRMZM2G448672|GRMZM2G433684|GRMZM2G443829|GRMZM2G059740|GRMZM2G017792|GRMZM5G856011|GRMZM2G046848|GRMZM2G009166|GRMZM2G401606|GRMZM2G027804|GRMZM2G134332|GRMZM2G426147|GRMZM2G052386|GRMZM2G113378|GRMZM2G360219|GRMZM2G100234|GRMZM2G343570|GRMZM2G340654|GRMZM2G452121|GRMZM2G178753|GRMZM2G399087|GRMZ…
M15	amino acid transmembrane transporter activity	0.00074422	0.010741	0.136364	0.00819151	GRMZM2G116554|GRMZM2G030814|GRMZM2G127138
M15	amine transmembrane transporter activity	0.00074422	0.010741	0.136364	0.00819151	GRMZM2G116554|GRMZM2G030814|GRMZM2G127138
M15	biological regulation	0.00078307	0.011004	0.0124182	0.00819151	GRMZM2G167018|GRMZM5G849600|GRMZM2G086880|GRMZM2G137532|GRMZM2G030118|GRMZM2G163054|GRMZM2G002915|GRMZM2G134687|GRMZM2G179885|GRMZM2G073272|GRMZM2G340177|GRMZM2G170559|GRMZM2G057116|GRMZM5G812272|GRMZM2G101405|GRMZM5G863420|GRMZM2G003466|GRMZM2G333582|GRMZM2G397755|GRMZM5G898290|GRMZM2G308910|GRMZM2G465835|GRMZM2G036703|GRMZM2G176489|GRMZM2G145313|GRMZM2G180650|GRMZM2G109627|GRMZM2G060517|GRMZM2G…
M15	sialyltransferase activity	0.00098046	0.013425	0.333333	0.00819151	GRMZM2G414503|GRMZM2G111975
M15	carboxylic acid transport	0.0011041	0.01438	0.0425532	0.00819151	GRMZM2G127294|GRMZM2G116554|GRMZM2G030814|GRMZM2G429322|GRMZM2G127138|GRMZM2G158378
M15	organic acid transport	0.0011041	0.01438	0.0425532	0.00819151	GRMZM2G127294|GRMZM2G116554|GRMZM2G030814|GRMZM2G429322|GRMZM2G127138|GRMZM2G158378
M15	integral to Golgi membrane	0.0013652	0.016954	0.285714	0.00819151	GRMZM2G414503|GRMZM2G111975
M15	intrinsic to Golgi membrane	0.0013652	0.016954	0.285714	0.00819151	GRMZM2G414503|GRMZM2G111975
M15	protein ubiquitination	0.0018267	0.02217	0.0471698	0.00819151	GRMZM2G046848|GRMZM2G031624|GRMZM5G855994|GRMZM2G168980|GRMZM2G373329
M15	protein modification by small protein conjugation or removal	0.001983	0.022531	0.0462963	0.00819151	GRMZM2G046848|GRMZM2G031624|GRMZM5G855994|GRMZM2G168980|GRMZM2G373329
M15	protein modification by small protein conjugation	0.001983	0.022531	0.0462963	0.00819151	GRMZM2G046848|GRMZM2G031624|GRMZM5G855994|GRMZM2G168980|GRMZM2G373329
M15	ubiquitin-protein ligase activity	0.001983	0.022531	0.0462963	0.00819151	GRMZM2G046848|GRMZM2G031624|GRMZM5G855994|GRMZM2G168980|GRMZM2G373329
M15	ATP binding	0.0020315	0.0226	0.0126655	0.00819151	GRMZM2G096952|GRMZM2G135378|GRMZM2G322748|GRMZM2G466298|GRMZM2G349243|GRMZM2G481531|AC210596.3_FG004|GRMZM2G145655|AC213769.3_FG001|GRMZM2G143139|GRMZM2G026189|GRMZM2G169571|GRMZM2G306282|GRMZM2G448672|GRMZM2G433684|GRMZM2G443829|GRMZM2G059740|GRMZM2G017792|GRMZM2G048836|GRMZM2G042107|GRMZM2G167658|GRMZM5G856011|GRMZM2G327659|GRMZM2G046848|GRMZM2G079082|GRMZM2G009166|GRMZM2G401606|GRMZM2G057611|G…
M15	adenyl ribonucleotide binding	0.0020774	0.022639	0.0126509	0.00819151	GRMZM2G096952|GRMZM2G135378|GRMZM2G322748|GRMZM2G466298|GRMZM2G349243|GRMZM2G481531|AC210596.3_FG004|GRMZM2G145655|AC213769.3_FG001|GRMZM2G143139|GRMZM2G026189|GRMZM2G169571|GRMZM2G306282|GRMZM2G448672|GRMZM2G433684|GRMZM2G443829|GRMZM2G059740|GRMZM2G017792|GRMZM2G048836|GRMZM2G042107|GRMZM2G167658|GRMZM5G856011|GRMZM2G327659|GRMZM2G046848|GRMZM2G079082|GRMZM2G009166|GRMZM2G401606|GRMZM2G057611|G…
M15	integral to organelle membrane	0.0023152	0.024474	0.222222	0.00819151	GRMZM2G414503|GRMZM2G111975
M15	transferase activity, transferring glycosyl groups	0.0023374	0.024474	0.0214669	0.00819151	GRMZM2G414503|GRMZM2G325014|GRMZM2G436299|GRMZM2G171548|GRMZM2G015654|GRMZM2G470524|GRMZM2G037998|GRMZM2G349834|GRMZM2G325023|GRMZM2G111975|GRMZM2G007795|GRMZM2G164283
M15	transferase activity, transferring hexosyl groups	0.002742	0.028158	0.0235849	0.00819151	GRMZM2G325014|GRMZM2G436299|GRMZM2G171548|GRMZM2G015654|GRMZM2G470524|GRMZM2G037998|GRMZM2G349834|GRMZM2G325023|GRMZM2G007795|GRMZM2G164283
M15	ubiquitin ligase complex	0.0033639	0.03359	0.0409836	0.00819151	GRMZM2G046848|GRMZM2G031624|GRMZM5G855994|GRMZM2G168980|GRMZM2G373329
M15	adenyl nucleotide binding	0.0035223	0.03359	0.0122316	0.00819151	GRMZM2G096952|GRMZM2G135378|GRMZM2G322748|GRMZM2G466298|GRMZM2G349243|GRMZM2G481531|GRMZM2G076723|AC210596.3_FG004|GRMZM2G145655|AC213769.3_FG001|GRMZM2G143139|GRMZM2G026189|GRMZM2G169571|GRMZM2G306282|GRMZM2G448672|GRMZM2G433684|GRMZM2G443829|GRMZM2G059740|GRMZM2G017792|GRMZM2G048836|GRMZM2G042107|GRMZM2G167658|GRMZM5G856011|GRMZM2G327659|GRMZM2G046848|GRMZM2G079082|GRMZM2G009166|GRMZM2G401606|G…
M15	purine nucleoside binding	0.0035223	0.03359	0.0122316	0.00819151	GRMZM2G096952|GRMZM2G135378|GRMZM2G322748|GRMZM2G466298|GRMZM2G349243|GRMZM2G481531|GRMZM2G076723|AC210596.3_FG004|GRMZM2G145655|AC213769.3_FG001|GRMZM2G143139|GRMZM2G026189|GRMZM2G169571|GRMZM2G306282|GRMZM2G448672|GRMZM2G433684|GRMZM2G443829|GRMZM2G059740|GRMZM2G017792|GRMZM2G048836|GRMZM2G042107|GRMZM2G167658|GRMZM5G856011|GRMZM2G327659|GRMZM2G046848|GRMZM2G079082|GRMZM2G009166|GRMZM2G401606|G…
M15	nucleoside binding	0.0035405	0.03359	0.0122283	0.00819151	GRMZM2G096952|GRMZM2G135378|GRMZM2G322748|GRMZM2G466298|GRMZM2G349243|GRMZM2G481531|GRMZM2G076723|AC210596.3_FG004|GRMZM2G145655|AC213769.3_FG001|GRMZM2G143139|GRMZM2G026189|GRMZM2G169571|GRMZM2G306282|GRMZM2G448672|GRMZM2G433684|GRMZM2G443829|GRMZM2G059740|GRMZM2G017792|GRMZM2G048836|GRMZM2G042107|GRMZM2G167658|GRMZM5G856011|GRMZM2G327659|GRMZM2G046848|GRMZM2G079082|GRMZM2G009166|GRMZM2G401606|G…
M15	transferase activity, transferring phosphorus-containing groups	0.0035854	0.03359	0.0133441	0.00819151	GRMZM2G135378|GRMZM2G466298|GRMZM2G349243|GRMZM2G481531|AC210596.3_FG004|GRMZM2G145655|GRMZM2G306282|GRMZM2G409131|GRMZM2G448672|GRMZM2G433684|GRMZM2G443829|GRMZM2G059740|GRMZM2G017792|GRMZM5G856011|GRMZM2G046848|GRMZM2G171605|GRMZM2G009166|GRMZM2G401606|GRMZM2G027804|GRMZM2G134332|GRMZM2G426147|GRMZM2G052386|GRMZM2G113378|GRMZM2G360219|GRMZM2G100234|GRMZM2G343570|GRMZM2G340654|GRMZM2G452121|GRMZ…
M15	monooxygenase activity	0.0039804	0.036647	0.0223714	0.00819151	AC200099.4_FG006|GRMZM2G031364|GRMZM2G100412|GRMZM2G134597|GRMZM2G120621|GRMZM2G118809|GRMZM2G018612|GRMZM2G180082|GRMZM2G039278|GRMZM5G864903
M15	small conjugating protein ligase activity	0.0047698	0.04317	0.031746	0.00819151	GRMZM2G046848|GRMZM2G031624|GRMZM5G855994|GRMZM2G168980|GRMZM2G433968|GRMZM2G373329
M160	alcohol dehydrogenase (NAD) activity	0.00040612	0.023887	0.0526316	0.000785487	GRMZM2G043602|GRMZM2G416110
M160	actin cytoskeleton organization	0.00070367	0.023887	0.04	0.000785487	GRMZM2G108780|GRMZM5G877388
M160	actin filament-based process	0.00070367	0.023887	0.04	0.000785487	GRMZM2G108780|GRMZM5G877388
M160	siderophore biosynthetic process from catechol	0.001534	0.023887	0.027027	0.000785487	GRMZM2G043602|GRMZM2G416110
M160	enterobactin biosynthetic process	0.001534	0.023887	0.027027	0.000785487	GRMZM2G043602|GRMZM2G416110
M160	enterobactin metabolic process	0.001534	0.023887	0.027027	0.000785487	GRMZM2G043602|GRMZM2G416110
M160	siderophore metabolic process	0.001534	0.023887	0.027027	0.000785487	GRMZM2G043602|GRMZM2G416110
M160	phenol metabolic process	0.001534	0.023887	0.027027	0.000785487	GRMZM2G043602|GRMZM2G416110
M160	nonribosomal peptide biosynthetic process	0.001534	0.023887	0.027027	0.000785487	GRMZM2G043602|GRMZM2G416110
M160	diol metabolic process	0.001534	0.023887	0.027027	0.000785487	GRMZM2G043602|GRMZM2G416110
M160	siderophore biosynthetic process	0.001534	0.023887	0.027027	0.000785487	GRMZM2G043602|GRMZM2G416110
M160	2,3-dihydro-2,3-dihydroxybenzoate dehydrogenase activity	0.001534	0.023887	0.027027	0.000785487	GRMZM2G043602|GRMZM2G416110
M160	catechol metabolic process	0.001534	0.023887	0.027027	0.000785487	GRMZM2G043602|GRMZM2G416110
M160	cytoskeleton organization	0.001834	0.026221	0.0246914	0.000785487	GRMZM2G108780|GRMZM5G877388
M160	oxidoreductase activity, acting on the CH-CH group of donors, NAD or NADP as acceptor	0.0019245	0.026221	0.0240964	0.000785487	GRMZM2G043602|GRMZM2G416110
M160	peptide biosynthetic process	0.0021116	0.027079	0.0229885	0.000785487	GRMZM2G043602|GRMZM2G416110
M160	peptide metabolic process	0.002669	0.030623	0.0204082	0.000785487	GRMZM2G043602|GRMZM2G416110
M160	actin binding	0.0035283	0.038458	0.0176991	0.000785487	GRMZM2G108780|GRMZM5G877388
M160	cytoskeletal protein binding	0.0039036	0.040523	0.0168067	0.000785487	GRMZM2G108780|GRMZM5G877388
M160	oxidoreductase activity, acting on the CH-CH group of donors	0.004364	0.043243	0.015873	0.000785487	GRMZM2G043602|GRMZM2G416110
M162	microtubule-based movement	6.7659e-05	0.010052	0.0238095	0.00130915	GRMZM2G105770|GRMZM2G323622|GRMZM2G124883|GRMZM2G071790
M162	nuclear transport	0.00015182	0.010052	0.0379747	0.00130915	GRMZM2G020544|GRMZM2G061280|GRMZM5G811797
M162	nucleocytoplasmic transport	0.00015182	0.010052	0.0379747	0.00130915	GRMZM2G020544|GRMZM2G061280|GRMZM5G811797
M162	GTPase activity	0.00016897	0.010052	0.0187793	0.00130915	GRMZM2G020544|GRMZM2G061280|GRMZM5G811797|GRMZM2G071790
M162	microtubule-based process	0.00018145	0.010052	0.0184332	0.00130915	GRMZM2G105770|GRMZM2G323622|GRMZM2G124883|GRMZM2G071790
M162	microtubule motor activity	0.00042482	0.019612	0.0267857	0.00130915	GRMZM2G105770|GRMZM2G323622|GRMZM2G124883
M162	cellular process	0.00065069	0.025749	0.00229564	0.00130915	GRMZM2G093436|GRMZM2G007283|GRMZM5G813470|GRMZM2G045404|GRMZM2G050861|GRMZM2G061280|GRMZM2G105770|GRMZM2G116376|GRMZM2G124883|GRMZM2G016939|GRMZM2G020544|GRMZM2G144873|GRMZM2G045330|GRMZM2G167085|GRMZM2G046191|GRMZM2G110714|GRMZM2G130052|GRMZM5G811797|GRMZM5G822426|GRMZM2G365160|GRMZM2G323622|GRMZM2G071790|GRMZM2G008919
M162	nucleoside-triphosphatase activity	0.0010069	0.030118	0.00561347	0.00130915	GRMZM2G020544|GRMZM2G061280|GRMZM2G105770|GRMZM5G811797|GRMZM2G323622|GRMZM2G124883|GRMZM2G071790
M162	motor activity	0.0010917	0.030118	0.0193548	0.00130915	GRMZM2G105770|GRMZM2G323622|GRMZM2G124883
M162	pyrophosphatase activity	0.0013179	0.030118	0.00535988	0.00130915	GRMZM2G020544|GRMZM2G061280|GRMZM2G105770|GRMZM5G811797|GRMZM2G323622|GRMZM2G124883|GRMZM2G071790
M162	small GTPase mediated signal transduction	0.0013527	0.030118	0.0179641	0.00130915	GRMZM2G020544|GRMZM2G061280|GRMZM5G811797
M162	intracellular signal transduction	0.0013761	0.030118	0.0178571	0.00130915	GRMZM2G020544|GRMZM2G061280|GRMZM5G811797
M162	hydrolase activity, acting on acid anhydrides, in phosphorus-containing anhydrides	0.0014769	0.030118	0.00525526	0.00130915	GRMZM2G020544|GRMZM2G061280|GRMZM2G105770|GRMZM5G811797|GRMZM2G323622|GRMZM2G124883|GRMZM2G071790
M162	hydrolase activity, acting on acid anhydrides	0.0015222	0.030118	0.00522778	0.00130915	GRMZM2G020544|GRMZM2G061280|GRMZM2G105770|GRMZM5G811797|GRMZM2G323622|GRMZM2G124883|GRMZM2G071790
M162	purine ribonucleotide binding	0.0027047	0.04466	0.00309997	0.00130915	GRMZM2G020544|GRMZM2G007283|GRMZM2G045330|GRMZM2G050861|GRMZM2G061280|GRMZM2G105770|GRMZM2G116376|GRMZM5G811797|GRMZM2G323622|GRMZM2G124883|GRMZM2G071790|GRMZM2G016939
M162	ribonucleotide binding	0.0027047	0.04466	0.00309997	0.00130915	GRMZM2G020544|GRMZM2G007283|GRMZM2G045330|GRMZM2G050861|GRMZM2G061280|GRMZM2G105770|GRMZM2G116376|GRMZM5G811797|GRMZM2G323622|GRMZM2G124883|GRMZM2G071790|GRMZM2G016939
M162	intracellular signaling pathway	0.0029249	0.04466	0.0136986	0.00130915	GRMZM2G020544|GRMZM2G061280|GRMZM5G811797
M162	guanyl ribonucleotide binding	0.0030633	0.04466	0.00862069	0.00130915	GRMZM2G020544|GRMZM2G061280|GRMZM5G811797|GRMZM2G071790
M162	GTP binding	0.0030633	0.04466	0.00862069	0.00130915	GRMZM2G020544|GRMZM2G061280|GRMZM5G811797|GRMZM2G071790
M162	guanyl nucleotide binding	0.0033313	0.046033	0.00842105	0.00130915	GRMZM2G020544|GRMZM2G061280|GRMZM5G811797|GRMZM2G071790
M162	multicellular organismal development	0.0034899	0.046033	0.0298507	0.00130915	GRMZM2G136341|GRMZM2G433942
M162	developmental process	0.0038025	0.047877	0.0285714	0.00130915	GRMZM2G136341|GRMZM2G433942
M162	aromatic amino acid family metabolic process	0.0040179	0.04839	0.0277778	0.00130915	GRMZM2G046191|GRMZM2G365160
M162	purine nucleotide binding	0.0042821	0.049422	0.00293614	0.00130915	GRMZM2G020544|GRMZM2G007283|GRMZM2G045330|GRMZM2G050861|GRMZM2G061280|GRMZM2G105770|GRMZM2G116376|GRMZM5G811797|GRMZM2G323622|GRMZM2G124883|GRMZM2G071790|GRMZM2G016939
M163	transferase activity, transferring acyl groups	2.1678e-05	0.0055713	0.0192926	0.0018328	GRMZM2G168304|GRMZM2G167438|GRMZM2G098239|GRMZM2G055585|GRMZM2G445602|GRMZM2G179703
M163	response to stimulus	4.5322e-05	0.0058239	0.00571211	0.0018328	GRMZM2G308203|GRMZM5G887068|GRMZM2G178603|GRMZM2G452717|GRMZM2G056407|GRMZM2G339540|GRMZM2G305280|GRMZM2G169825|GRMZM2G179703|GRMZM2G168304|GRMZM2G127635|GRMZM2G071705|GRMZM2G061398|GRMZM2G136513|GRMZM2G129083
M163	transferase activity, transferring acyl groups other than amino-acyl groups	0.00012303	0.010539	0.0188679	0.0018328	GRMZM2G168304|GRMZM2G167438|GRMZM2G098239|GRMZM2G445602|GRMZM2G179703
M163	response to stress	0.00025533	0.01446	0.0054783	0.0018328	GRMZM2G308203|GRMZM2G178603|GRMZM5G887068|GRMZM2G168304|GRMZM2G452717|GRMZM2G056407|GRMZM2G127635|GRMZM2G339540|GRMZM2G071705|GRMZM2G305280|GRMZM2G136513|GRMZM2G179703|GRMZM2G129083
M163	response to abiotic stimulus	0.00028133	0.01446	0.00680272	0.0018328	GRMZM2G178603|GRMZM2G168304|GRMZM2G056407|GRMZM2G127635|GRMZM2G339540|GRMZM2G071705|GRMZM2G305280|GRMZM2G169825|GRMZM2G179703|GRMZM2G129083
M163	multicellular organismal process	0.00049403	0.01593	0.00633714	0.0018328	GRMZM2G308203|GRMZM2G178603|GRMZM2G168304|GRMZM2G056407|GRMZM2G127635|GRMZM2G339540|GRMZM2G071705|GRMZM2G305280|GRMZM2G179703|GRMZM2G129083
M163	regulation of biological quality	0.00078653	0.01593	0.00597015	0.0018328	GRMZM2G308203|GRMZM2G178603|GRMZM2G168304|GRMZM2G056407|GRMZM2G127635|GRMZM2G339540|GRMZM2G071705|GRMZM2G305280|GRMZM2G179703|GRMZM2G129083
M163	temperature homeostasis	0.00090209	0.01593	0.00641483	0.0018328	GRMZM2G178603|GRMZM2G168304|GRMZM2G056407|GRMZM2G127635|GRMZM2G339540|GRMZM2G071705|GRMZM2G305280|GRMZM2G179703|GRMZM2G129083
M163	homoiothermy	0.00090209	0.01593	0.00641483	0.0018328	GRMZM2G178603|GRMZM2G168304|GRMZM2G056407|GRMZM2G127635|GRMZM2G339540|GRMZM2G071705|GRMZM2G305280|GRMZM2G179703|GRMZM2G129083
M163	multicellular organismal homeostasis	0.00090209	0.01593	0.00641483	0.0018328	GRMZM2G178603|GRMZM2G168304|GRMZM2G056407|GRMZM2G127635|GRMZM2G339540|GRMZM2G071705|GRMZM2G305280|GRMZM2G179703|GRMZM2G129083
M163	response to cold	0.00090209	0.01593	0.00641483	0.0018328	GRMZM2G178603|GRMZM2G168304|GRMZM2G056407|GRMZM2G127635|GRMZM2G339540|GRMZM2G071705|GRMZM2G305280|GRMZM2G179703|GRMZM2G129083
M163	ice binding	0.00090209	0.01593	0.00641483	0.0018328	GRMZM2G178603|GRMZM2G168304|GRMZM2G056407|GRMZM2G127635|GRMZM2G339540|GRMZM2G071705|GRMZM2G305280|GRMZM2G179703|GRMZM2G129083
M163	water binding	0.00090209	0.01593	0.00641483	0.0018328	GRMZM2G178603|GRMZM2G168304|GRMZM2G056407|GRMZM2G127635|GRMZM2G339540|GRMZM2G071705|GRMZM2G305280|GRMZM2G179703|GRMZM2G129083
M163	response to freezing	0.00090209	0.01593	0.00641483	0.0018328	GRMZM2G178603|GRMZM2G168304|GRMZM2G056407|GRMZM2G127635|GRMZM2G339540|GRMZM2G071705|GRMZM2G305280|GRMZM2G179703|GRMZM2G129083
M163	response to temperature stimulus	0.00092977	0.01593	0.00638751	0.0018328	GRMZM2G178603|GRMZM2G168304|GRMZM2G056407|GRMZM2G127635|GRMZM2G339540|GRMZM2G071705|GRMZM2G305280|GRMZM2G179703|GRMZM2G129083
M163	fatty acid biosynthetic process	0.001146	0.018408	0.0267857	0.0018328	GRMZM2G168304|GRMZM2G167438|GRMZM2G445602
M163	oxidoreductase activity, acting on the CH-CH group of donors	0.0016075	0.024302	0.0238095	0.0018328	AC205703.4_FG006|GRMZM2G084942|GRMZM2G481843
M163	fatty acid metabolic process	0.0019166	0.027364	0.0223881	0.0018328	GRMZM2G168304|GRMZM2G167438|GRMZM2G445602
M163	homeostatic process	0.002326	0.031462	0.00559701	0.0018328	GRMZM2G178603|GRMZM2G168304|GRMZM2G056407|GRMZM2G127635|GRMZM2G339540|GRMZM2G071705|GRMZM2G305280|GRMZM2G179703|GRMZM2G129083
M163	carboxylic acid biosynthetic process	0.0025798	0.031572	0.0127796	0.0018328	GRMZM2G168304|GRMZM2G167438|GRMZM2G084942|GRMZM2G445602
M163	organic acid biosynthetic process	0.0025798	0.031572	0.0127796	0.0018328	GRMZM2G168304|GRMZM2G167438|GRMZM2G084942|GRMZM2G445602
M163	monocarboxylic acid metabolic process	0.0040723	0.045001	0.0171429	0.0018328	GRMZM2G168304|GRMZM2G167438|GRMZM2G445602
M163	signal transducer activity	0.0042024	0.045001	0.00622222	0.0018328	GRMZM2G308203|GRMZM5G845601|GRMZM2G077401|GRMZM2G113098|GRMZM2G061398|GRMZM2G169825|GRMZM2G481843
M163	molecular transducer activity	0.0042024	0.045001	0.00622222	0.0018328	GRMZM2G308203|GRMZM5G845601|GRMZM2G077401|GRMZM2G113098|GRMZM2G061398|GRMZM2G169825|GRMZM2G481843
M174	monolayer-surrounded lipid storage body	5.9764e-08	8.1578e-06	0.428571	0.00123434	GRMZM2G480954|GRMZM2G333069|AC206941.2_FG002
M174	lipid particle	5.9764e-08	8.1578e-06	0.428571	0.00123434	GRMZM2G480954|GRMZM2G333069|AC206941.2_FG002
M174	siderophore biosynthetic process from catechol	0.00010462	0.0023802	0.0405405	0.00123434	GRMZM2G006119|GRMZM2G108338|GRMZM2G339994
M174	enterobactin biosynthetic process	0.00010462	0.0023802	0.0405405	0.00123434	GRMZM2G006119|GRMZM2G108338|GRMZM2G339994
M174	enterobactin metabolic process	0.00010462	0.0023802	0.0405405	0.00123434	GRMZM2G006119|GRMZM2G108338|GRMZM2G339994
M174	siderophore metabolic process	0.00010462	0.0023802	0.0405405	0.00123434	GRMZM2G006119|GRMZM2G108338|GRMZM2G339994
M174	phenol metabolic process	0.00010462	0.0023802	0.0405405	0.00123434	GRMZM2G006119|GRMZM2G108338|GRMZM2G339994
M174	nonribosomal peptide biosynthetic process	0.00010462	0.0023802	0.0405405	0.00123434	GRMZM2G006119|GRMZM2G108338|GRMZM2G339994
M174	diol metabolic process	0.00010462	0.0023802	0.0405405	0.00123434	GRMZM2G006119|GRMZM2G108338|GRMZM2G339994
M174	siderophore biosynthetic process	0.00010462	0.0023802	0.0405405	0.00123434	GRMZM2G006119|GRMZM2G108338|GRMZM2G339994
M174	2,3-dihydro-2,3-dihydroxybenzoate dehydrogenase activity	0.00010462	0.0023802	0.0405405	0.00123434	GRMZM2G006119|GRMZM2G108338|GRMZM2G339994
M174	catechol metabolic process	0.00010462	0.0023802	0.0405405	0.00123434	GRMZM2G006119|GRMZM2G108338|GRMZM2G339994
M174	oxidoreductase activity, acting on the CH-CH group of donors, NAD or NADP as acceptor	0.00014718	0.0030907	0.0361446	0.00123434	GRMZM2G006119|GRMZM2G108338|GRMZM2G339994
M174	peptide biosynthetic process	0.00016921	0.0032997	0.0344828	0.00123434	GRMZM2G006119|GRMZM2G108338|GRMZM2G339994
M174	peptide metabolic process	0.00024058	0.0043785	0.0306122	0.00123434	GRMZM2G006119|GRMZM2G108338|GRMZM2G339994
M174	oxidoreductase activity, acting on the CH-CH group of donors	0.0005029	0.0085807	0.0238095	0.00123434	GRMZM2G006119|GRMZM2G108338|GRMZM2G339994
M174	alcohol dehydrogenase (NAD) activity	0.0010102	0.016222	0.0526316	0.00123434	GRMZM2G006119|GRMZM2G108338
M174	cofactor biosynthetic process	0.0018801	0.028515	0.0150754	0.00123434	GRMZM2G006119|GRMZM2G108338|GRMZM2G339994
M174	integral to membrane	0.0031519	0.041359	0.00431832	0.00123434	GRMZM2G118019|GRMZM2G480954|GRMZM2G107570|GRMZM2G098187|GRMZM2G305446|GRMZM2G333069|AC206941.2_FG002
M174	intrinsic to membrane	0.0033639	0.041359	0.00426829	0.00123434	GRMZM2G118019|GRMZM2G480954|GRMZM2G107570|GRMZM2G098187|GRMZM2G305446|GRMZM2G333069|AC206941.2_FG002
M174	manganese ion binding	0.003775	0.041359	0.027027	0.00123434	GRMZM2G054916|GRMZM2G026703
M174	cellular aromatic compound metabolic process	0.0037874	0.041359	0.0117647	0.00123434	GRMZM2G006119|GRMZM2G108338|GRMZM2G339994
M174	oxidoreductase activity, acting on the CH-OH group of donors, NAD or NADP as acceptor	0.0039559	0.041537	0.011583	0.00123434	GRMZM2G006119|GRMZM2G108338|GRMZM2G118770
M175	cellular nitrogen compound catabolic process	8.0763e-05	0.01539	0.111111	0.000748083	GRMZM2G332280|GRMZM2G472187
M175	heterocycle catabolic process	0.00013325	0.01539	0.0869565	0.000748083	GRMZM2G332280|GRMZM2G472187
M180	oligopeptide transport	1.7143e-05	0.0028279	0.0555556	0.00213204	GRMZM2G322220|GRMZM2G055834|GRMZM5G817436|GRMZM2G127134
M180	transferase activity, transferring glycosyl groups	2.3324e-05	0.0028279	0.0143113	0.00213204	AC216871.3_FG001|GRMZM2G065939|GRMZM2G037545|GRMZM2G383790|GRMZM2G431006|GRMZM5G858456|GRMZM2G091191|GRMZM2G336865
M180	peptide transport	2.6023e-05	0.0028279	0.05	0.00213204	GRMZM2G322220|GRMZM2G055834|GRMZM5G817436|GRMZM2G127134
M185	nucleic acid binding	7.8077e-05	0.016943	0.00286099	0.00115953	GRMZM2G470305|GRMZM2G146047|GRMZM2G169316|GRMZM2G579719|GRMZM2G441325|GRMZM2G361398|GRMZM2G086904|GRMZM2G065276|GRMZM2G360873|GRMZM2G315176|GRMZM2G021223|GRMZM2G008166|GRMZM2G365754|GRMZM2G417089|GRMZM2G470461|GRMZM2G088427|GRMZM2G147712
M188	monooxygenase activity	4.7937e-06	0.00078137	0.0111857	0.000598466	GRMZM2G057208|GRMZM2G147774|GRMZM2G108637|GRMZM2G171118|GRMZM2G170047
M188	oxidoreductase activity	0.00016243	0.013238	0.00313761	0.000598466	GRMZM2G143530|GRMZM2G057208|GRMZM2G147774|GRMZM2G108637|GRMZM2G171118|GRMZM2G170047|GRMZM2G320786
M188	oxidation reduction	0.00052062	0.018653	0.00318979	0.000598466	GRMZM2G057208|GRMZM2G147774|GRMZM2G108637|GRMZM2G171118|GRMZM2G170047|GRMZM2G320786
M188	heme binding	0.00055951	0.018653	0.00597015	0.000598466	GRMZM2G057208|GRMZM2G147774|GRMZM2G171118|GRMZM2G170047
M188	tetrapyrrole binding	0.00057219	0.018653	0.00593472	0.000598466	GRMZM2G057208|GRMZM2G147774|GRMZM2G171118|GRMZM2G170047
M188	electron carrier activity	0.00081239	0.02207	0.00540541	0.000598466	GRMZM2G057208|GRMZM2G147774|GRMZM2G171118|GRMZM2G170047
M188	monovalent inorganic cation transport	0.0013591	0.030457	0.00795756	0.000598466	GRMZM2G438960|GRMZM2G108637|GRMZM2G176430
M188	iron ion binding	0.0014948	0.030457	0.00458716	0.000598466	GRMZM2G057208|GRMZM2G147774|GRMZM2G171118|GRMZM2G170047
M188	metal ion transport	0.002169	0.039283	0.00675676	0.000598466	GRMZM2G438960|GRMZM2G108637|GRMZM2G176430
M18	regulation of RNA elongation from RNA polymerase II promoter	5.8858e-06	0.00025662	0.5	0.00100991	GRMZM2G171488|GRMZM2G142072
M18	regulation of RNA elongation	5.8858e-06	0.00025662	0.5	0.00100991	GRMZM2G171488|GRMZM2G142072
M18	positive regulation of RNA elongation	5.8858e-06	0.00025662	0.5	0.00100991	GRMZM2G171488|GRMZM2G142072
M18	positive regulation of RNA metabolic process	5.8858e-06	0.00025662	0.5	0.00100991	GRMZM2G171488|GRMZM2G142072
M18	positive regulation of RNA elongation from RNA polymerase II promoter	5.8858e-06	0.00025662	0.5	0.00100991	GRMZM2G171488|GRMZM2G142072
M18	transcription elongation regulator activity	2.7398e-05	0.00099548	0.25	0.00100991	GRMZM2G171488|GRMZM2G142072
M18	positive regulation of nitrogen compound metabolic process	0.0001023	0.0027876	0.133333	0.00100991	GRMZM2G171488|GRMZM2G142072
M18	positive regulation of nucleobase, nucleoside, nucleotide and nucleic acid metabolic process	0.0001023	0.0027876	0.133333	0.00100991	GRMZM2G171488|GRMZM2G142072
M18	positive regulation of metabolic process	0.00016618	0.0032934	0.105263	0.00100991	GRMZM2G171488|GRMZM2G142072
M18	positive regulation of cellular metabolic process	0.00016618	0.0032934	0.105263	0.00100991	GRMZM2G171488|GRMZM2G142072
M18	positive regulation of macromolecule metabolic process	0.00016618	0.0032934	0.105263	0.00100991	GRMZM2G171488|GRMZM2G142072
M18	positive regulation of cellular process	0.00020383	0.0034181	0.0952381	0.00100991	GRMZM2G171488|GRMZM2G142072
M18	positive regulation of biological process	0.00020383	0.0034181	0.0952381	0.00100991	GRMZM2G171488|GRMZM2G142072
M18	regulation of transcription from RNA polymerase II promoter	0.00024526	0.0038191	0.0869565	0.00100991	GRMZM2G171488|GRMZM2G142072
M18	cell cortex part	0.00067516	0.0086579	0.0526316	0.00100991	GRMZM5G885285|GRMZM2G059965
M18	cell cortex	0.00067516	0.0086579	0.0526316	0.00100991	GRMZM5G885285|GRMZM2G059965
M18	exocyst	0.00067516	0.0086579	0.0526316	0.00100991	GRMZM5G885285|GRMZM2G059965
M18	exocytosis	0.0012146	0.013936	0.0392157	0.00100991	GRMZM5G885285|GRMZM2G059965
M18	secretion	0.0043977	0.045652	0.0204082	0.00100991	GRMZM5G885285|GRMZM2G059965
M18	secretion by cell	0.0043977	0.045652	0.0204082	0.00100991	GRMZM5G885285|GRMZM2G059965
M198	defense response to fungus	3.8735e-06	0.00013299	0.285714	0.00044885	GRMZM2G117971|GRMZM2G117942
M198	response to fungus	3.8735e-06	0.00013299	0.285714	0.00044885	GRMZM2G117971|GRMZM2G117942
M198	defense response to bacterium	3.8735e-06	0.00013299	0.285714	0.00044885	GRMZM2G117971|GRMZM2G117942
M198	response to bacterium	1.0135e-05	0.00020878	0.181818	0.00044885	GRMZM2G117971|GRMZM2G117942
M198	response to other organism	1.0135e-05	0.00020878	0.181818	0.00044885	GRMZM2G117971|GRMZM2G117942
M198	response to biotic stimulus	3.86e-05	0.00066264	0.0952381	0.00044885	GRMZM2G117971|GRMZM2G117942
M198	serine-type endopeptidase inhibitor activity	0.00087449	0.011403	0.020202	0.00044885	GRMZM2G116520|GRMZM2G108847
M198	endopeptidase inhibitor activity	0.0012178	0.011403	0.017094	0.00044885	GRMZM2G116520|GRMZM2G108847
M198	peptidase inhibitor activity	0.0012178	0.011403	0.017094	0.00044885	GRMZM2G116520|GRMZM2G108847
M198	endopeptidase regulator activity	0.0012178	0.011403	0.017094	0.00044885	GRMZM2G116520|GRMZM2G108847
M198	peptidase regulator activity	0.0012178	0.011403	0.017094	0.00044885	GRMZM2G116520|GRMZM2G108847
M198	multi-organism process	0.0018103	0.015539	0.013986	0.00044885	GRMZM2G117971|GRMZM2G117942
M198	response to stress	0.0025508	0.02021	0.00210704	0.00044885	GRMZM2G117971|GRMZM2G117942|GRMZM2G471357|GRMZM2G057841|GRMZM2G427815
M198	enzyme inhibitor activity	0.0036015	0.026497	0.00985222	0.00044885	GRMZM2G116520|GRMZM2G108847
M198	response to stimulus	0.0039926	0.027416	0.00190404	0.00044885	GRMZM2G117971|GRMZM2G117942|GRMZM2G471357|GRMZM2G057841|GRMZM2G427815
M198	response to oxidative stress	0.0044024	0.027644	0.00888889	0.00044885	GRMZM2G471357|GRMZM2G427815
M198	oxidoreductase activity, acting on peroxide as acceptor	0.0048311	0.027644	0.00847458	0.00044885	GRMZM2G471357|GRMZM2G427815
M198	peroxidase activity	0.0048311	0.027644	0.00847458	0.00044885	GRMZM2G471357|GRMZM2G427815
M198	antioxidant activity	0.0061391	0.03328	0.00749064	0.00044885	GRMZM2G471357|GRMZM2G427815
M19	membrane	1.1349e-13	1.3494e-10	0.0429852	0.0244249	GRMZM2G049422|GRMZM2G349875|GRMZM2G004748|GRMZM2G332562|GRMZM5G878058|GRMZM2G170927|GRMZM2G115612|GRMZM2G165629|GRMZM2G164072|GRMZM2G014240|GRMZM2G007791|GRMZM2G115762|GRMZM2G160585|GRMZM2G038401|GRMZM2G107798|GRMZM2G116584|GRMZM2G087212|GRMZM2G137985|GRMZM2G352132|GRMZM2G113139|GRMZM2G444748|GRMZM2G022398|GRMZM2G129169|GRMZM2G092182|GRMZM2G118243|GRMZM2G082203|GRMZM2G017329|GRMZM2G092174|GRMZM2G…
M19	transport	1.338e-09	5.3028e-07	0.0434783	0.0244249	GRMZM2G134062|GRMZM2G349875|GRMZM2G004748|GRMZM2G332562|GRMZM5G878058|GRMZM2G170927|GRMZM2G165629|GRMZM2G014240|GRMZM2G000816|GRMZM2G081848|GRMZM2G085833|GRMZM2G010834|GRMZM2G167283|GRMZM2G087212|GRMZM2G469469|GRMZM2G137985|GRMZM2G352132|GRMZM2G113139|GRMZM2G063253|GRMZM2G444748|GRMZM2G129169|GRMZM2G082203|GRMZM2G017329|GRMZM2G112782|GRMZM2G148200|GRMZM2G324462|GRMZM2G136872|AC209208.3_FG002|GRMZ…
M19	establishment of localization	1.338e-09	5.3028e-07	0.0434783	0.0244249	GRMZM2G134062|GRMZM2G349875|GRMZM2G004748|GRMZM2G332562|GRMZM5G878058|GRMZM2G170927|GRMZM2G165629|GRMZM2G014240|GRMZM2G000816|GRMZM2G081848|GRMZM2G085833|GRMZM2G010834|GRMZM2G167283|GRMZM2G087212|GRMZM2G469469|GRMZM2G137985|GRMZM2G352132|GRMZM2G113139|GRMZM2G063253|GRMZM2G444748|GRMZM2G129169|GRMZM2G082203|GRMZM2G017329|GRMZM2G112782|GRMZM2G148200|GRMZM2G324462|GRMZM2G136872|AC209208.3_FG002|GRMZ…
M19	localization	2.6977e-09	8.019e-07	0.04294	0.0244249	GRMZM2G134062|GRMZM2G349875|GRMZM2G004748|GRMZM2G332562|GRMZM5G878058|GRMZM2G170927|GRMZM2G165629|GRMZM2G014240|GRMZM2G000816|GRMZM2G081848|GRMZM2G085833|GRMZM2G010834|GRMZM2G167283|GRMZM2G087212|GRMZM2G469469|GRMZM2G137985|GRMZM2G352132|GRMZM2G113139|GRMZM2G063253|GRMZM2G444748|GRMZM2G129169|GRMZM2G082203|GRMZM2G017329|GRMZM2G112782|GRMZM2G148200|GRMZM2G324462|GRMZM2G136872|AC209208.3_FG002|GRMZ…
M19	catalytic activity	5.9167e-08	1.407e-05	0.0301606	0.0244249	GRMZM2G343024|GRMZM2G349875|GRMZM2G004748|GRMZM5G878058|GRMZM2G107851|GRMZM2G149272|GRMZM2G164072|GRMZM2G014240|GRMZM2G042870|GRMZM2G124209|GRMZM2G051005|GRMZM2G415359|GRMZM2G115762|GRMZM2G149132|GRMZM2G160585|GRMZM2G076943|GRMZM2G038401|GRMZM2G303007|GRMZM2G140817|GRMZM2G045215|GRMZM2G158629|GRMZM2G118243|GRMZM2G382534|GRMZM5G862540|GRMZM2G055905|GRMZM2G092174|GRMZM5G866100|GRMZM2G161293|GRMZM2G…
M19	transferase activity, transferring glycosyl groups	1.5694e-07	3.1101e-05	0.0644007	0.0244249	GRMZM2G116971|GRMZM2G091581|GRMZM2G164072|GRMZM2G005103|GRMZM2G115762|GRMZM2G157729|GRMZM2G160585|GRMZM2G383404|GRMZM2G111529|GRMZM2G073376|GRMZM2G000937|AC209664.3_FG002|GRMZM2G405567|GRMZM2G018241|GRMZM2G051262|GRMZM2G161293|GRMZM2G150302|GRMZM2G042607|GRMZM2G012874|GRMZM2G045287|GRMZM2G084515|GRMZM5G869788|GRMZM2G087326|GRMZM2G096946|GRMZM2G022768|GRMZM2G162670|GRMZM2G139574|GRMZM2G413044|GRMZ…
M19	membrane part	4.8113e-07	8.1724e-05	0.0424886	0.0244249	GRMZM2G049422|GRMZM2G004748|AC216067.3_FG002|GRMZM2G114911|GRMZM2G115762|GRMZM2G521844|GRMZM2G110295|GRMZM2G115398|GRMZM2G038401|GRMZM2G107798|GRMZM2G116584|GRMZM2G087212|GRMZM2G050089|GRMZM2G352132|GRMZM2G113139|GRMZM2G129169|GRMZM2G092182|GRMZM2G169270|GRMZM2G094928|GRMZM2G082203|GRMZM2G156422|GRMZM2G017329|GRMZM2G122481|GRMZM2G084515|GRMZM2G087326|GRMZM2G477325|GRMZM2G469111|GRMZM2G176282|GRMZ…
M19	intrinsic to membrane	1.0713e-06	0.00015602	0.0439024	0.0244249	GRMZM2G049422|GRMZM2G004748|GRMZM2G114911|GRMZM2G115762|GRMZM2G110295|GRMZM2G115398|GRMZM2G038401|GRMZM2G107798|GRMZM2G087212|GRMZM2G116584|GRMZM2G050089|GRMZM2G352132|GRMZM2G113139|GRMZM2G129169|GRMZM2G092182|GRMZM2G169270|GRMZM2G094928|GRMZM2G082203|GRMZM2G156422|GRMZM2G017329|GRMZM2G084515|GRMZM2G477325|GRMZM2G469111|GRMZM2G176282|GRMZM2G132084|GRMZM2G057436|GRMZM2G061469|GRMZM2G096343|GRMZM2G…
M19	transmembrane transporter activity	1.1809e-06	0.00015602	0.0478188	0.0244249	GRMZM2G349875|GRMZM2G004748|GRMZM2G332562|GRMZM5G878058|GRMZM2G170927|GRMZM2G318346|GRMZM2G014240|AC216067.3_FG002|GRMZM2G357620|GRMZM2G067707|GRMZM2G137985|GRMZM2G352132|GRMZM2G113139|GRMZM2G444748|GRMZM2G129169|GRMZM2G169270|GRMZM2G094928|GRMZM2G082203|GRMZM2G171664|GRMZM2G122481|GRMZM5G828229|GRMZM2G101020|GRMZM2G063511|GRMZM2G132568|GRMZM2G148200|GRMZM2G036916|GRMZM2G324462|GRMZM2G069098|GRMZ…
M19	pilus	1.9489e-06	0.00023173	0.5	0.0244249	GRMZM2G063253|GRMZM2G063511|GRMZM2G081848|GRMZM2G068714|GRMZM2G116053
M19	integral to membrane	2.7253e-06	0.00027311	0.0431832	0.0244249	GRMZM2G049422|GRMZM2G004748|GRMZM2G114911|GRMZM2G115762|GRMZM2G110295|GRMZM2G115398|GRMZM2G038401|GRMZM2G107798|GRMZM2G087212|GRMZM2G116584|GRMZM2G050089|GRMZM2G352132|GRMZM2G113139|GRMZM2G129169|GRMZM2G092182|GRMZM2G169270|GRMZM2G094928|GRMZM2G082203|GRMZM2G156422|GRMZM2G017329|GRMZM2G084515|GRMZM2G477325|GRMZM2G469111|GRMZM2G176282|GRMZM2G132084|GRMZM2G057436|GRMZM2G061469|GRMZM2G096343|GRMZM2G…
M19	carbohydrate metabolic process	2.7563e-06	0.00027311	0.0471698	0.0244249	GRMZM2G130230|GRMZM2G115451|GRMZM2G164072|GRMZM2G042870|GRMZM2G415359|GRMZM2G097277|GRMZM2G007404|GRMZM2G111998|GRMZM2G132464|GRMZM2G125151|GRMZM5G866100|GRMZM2G171662|GRMZM2G084515|GRMZM2G007277|GRMZM2G087326|GRMZM2G140150|GRMZM2G022768|GRMZM2G047414|GRMZM2G413044|GRMZM2G430936|GRMZM2G152638|GRMZM2G179696|GRMZM2G469523|GRMZM2G177631|GRMZM2G116971|GRMZM2G081682|GRMZM2G058128|GRMZM2G103287|GRMZM2G…
M19	ion transmembrane transporter activity	9.0204e-06	0.00068966	0.0489663	0.0244249	GRMZM2G324462|GRMZM2G349875|GRMZM2G332562|GRMZM5G878058|GRMZM2G318346|GRMZM2G040158|GRMZM2G134738|AC216067.3_FG002|GRMZM2G357620|GRMZM2G148118|GRMZM2G077669|GRMZM2G067707|GRMZM2G152952|GRMZM2G064563|GRMZM2G172647|GRMZM2G137985|GRMZM2G352132|GRMZM2G005791|GRMZM5G867882|GRMZM2G113139|GRMZM2G169270|GRMZM2G094928|GRMZM2G082203|GRMZM2G177005|GRMZM2G166738|GRMZM2G155348|GRMZM2G171664|GRMZM5G830983|GRMZ…
M19	glycerophospholipid metabolic process	9.2522e-06	0.00068966	0.157895	0.0244249	GRMZM2G039385|GRMZM2G000937|GRMZM2G098079|GRMZM2G036113|GRMZM2G054559|GRMZM2G162670|GRMZM2G051262|GRMZM2G132373|GRMZM2G002499
M19	glycerolipid metabolic process	9.2522e-06	0.00068966	0.157895	0.0244249	GRMZM2G039385|GRMZM2G000937|GRMZM2G098079|GRMZM2G036113|GRMZM2G054559|GRMZM2G162670|GRMZM2G051262|GRMZM2G132373|GRMZM2G002499
M19	cation transmembrane transporter activity	9.2806e-06	0.00068966	0.0526316	0.0244249	GRMZM2G349875|GRMZM2G332562|GRMZM2G318346|GRMZM2G040158|GRMZM2G134738|AC216067.3_FG002|GRMZM2G357620|GRMZM2G148118|GRMZM2G067707|GRMZM2G152952|GRMZM2G172647|GRMZM2G352132|GRMZM2G005791|GRMZM5G867882|GRMZM2G113139|GRMZM2G169270|GRMZM2G094928|GRMZM2G177005|GRMZM2G166738|GRMZM2G155348|GRMZM2G171664|GRMZM5G830983|GRMZM5G828229|GRMZM2G122481|GRMZM2G001033|GRMZM2G006977|GRMZM2G101020|GRMZM2G063511|GRMZ…
M19	transporter activity	1.1568e-05	0.00069202	0.0413712	0.0244249	GRMZM2G349875|GRMZM2G004748|GRMZM2G332562|GRMZM5G878058|GRMZM2G170927|GRMZM2G318346|GRMZM2G165629|GRMZM2G012434|GRMZM2G014240|GRMZM2G178190|AC216067.3_FG002|GRMZM2G357620|GRMZM2G067707|GRMZM2G010834|GRMZM2G087212|GRMZM2G137985|GRMZM2G352132|GRMZM2G113139|GRMZM2G050394|GRMZM2G444748|GRMZM2G129169|GRMZM2G169270|GRMZM2G094928|GRMZM2G082203|GRMZM2G046025|GRMZM2G171664|GRMZM5G828229|GRMZM2G122481|GRMZ…
M19	CoA-ligase activity	1.164e-05	0.00069202	0.571429	0.0244249	GRMZM2G002416|GRMZM2G162663|GRMZM2G179170|GRMZM2G039251
M19	ligase activity, forming carbon-sulfur bonds	1.164e-05	0.00069202	0.571429	0.0244249	GRMZM2G002416|GRMZM2G162663|GRMZM2G179170|GRMZM2G039251
M19	acid-thiol ligase activity	1.164e-05	0.00069202	0.571429	0.0244249	GRMZM2G002416|GRMZM2G162663|GRMZM2G179170|GRMZM2G039251
M19	substrate-specific transmembrane transporter activity	1.7424e-05	0.00098651	0.0461394	0.0244249	GRMZM2G324462|GRMZM2G349875|GRMZM2G332562|GRMZM5G878058|GRMZM2G318346|GRMZM2G040158|GRMZM2G134738|AC216067.3_FG002|GRMZM2G357620|GRMZM2G148118|GRMZM2G077669|GRMZM2G067707|GRMZM2G152952|GRMZM2G064563|GRMZM2G172647|GRMZM2G137985|GRMZM2G352132|GRMZM2G005791|GRMZM5G867882|GRMZM2G113139|GRMZM2G444748|GRMZM2G129169|GRMZM2G169270|GRMZM2G094928|GRMZM2G051262|GRMZM2G082203|GRMZM2G177005|GRMZM2G166738|GRMZ…
M19	UDP-glycosyltransferase activity	2.3283e-05	0.0012583	0.105263	0.0244249	GRMZM2G150302|GRMZM2G160585|GRMZM2G012874|GRMZM2G045287|GRMZM2G111529|GRMZM2G084515|GRMZM2G087326|GRMZM2G076307|GRMZM2G018241|GRMZM2G162670|GRMZM2G177631|GRMZM2G161293
M19	monovalent inorganic cation transmembrane transporter activity	2.6197e-05	0.0013543	0.0662651	0.0244249	GRMZM2G171664|GRMZM2G349875|GRMZM2G332562|GRMZM2G122481|GRMZM2G318346|GRMZM2G134738|GRMZM2G101020|GRMZM2G063511|AC216067.3_FG002|GRMZM2G067707|GRMZM2G152952|GRMZM2G399858|GRMZM2G087635|GRMZM5G867882|GRMZM2G113139|GRMZM2G375116|GRMZM2G030125|GRMZM2G165483|GRMZM2G036916|GRMZM2G161168|GRMZM2G177005|GRMZM2G166738
M19	hydrolase activity	3.1664e-05	0.0014786	0.0338235	0.0244249	GRMZM2G004748|GRMZM2G159171|GRMZM5G878058|GRMZM2G051288|GRMZM5G882821|GRMZM2G170927|GRMZM2G115451|GRMZM2G014240|GRMZM2G042870|GRMZM2G124209|GRMZM2G149132|GRMZM5G881464|GRMZM2G038401|GRMZM2G303007|GRMZM2G107798|GRMZM2G111998|GRMZM2G045215|GRMZM2G158629|GRMZM2G118243|GRMZM2G055905|GRMZM5G861603|GRMZM5G866100|GRMZM2G177575|GRMZM2G163325|GRMZM2G007277|GRMZM2G323504|GRMZM2G122965|GRMZM2G047414|GRMZM2G…
M19	apoptosis	3.2729e-05	0.0014786	0.0948905	0.0244249	GRMZM2G030051|GRMZM2G403151|GRMZM2G396357|AC233949.1_FG004|GRMZM2G036765|GRMZM2G060583|GRMZM2G061742|GRMZM2G474092|GRMZM2G308064|GRMZM2G005134|GRMZM2G173647|GRMZM2G005452|GRMZM2G047152
M19	programmed cell death	3.2729e-05	0.0014786	0.0948905	0.0244249	GRMZM2G030051|GRMZM2G403151|GRMZM2G396357|AC233949.1_FG004|GRMZM2G036765|GRMZM2G060583|GRMZM2G061742|GRMZM2G474092|GRMZM2G308064|GRMZM2G005134|GRMZM2G173647|GRMZM2G005452|GRMZM2G047152
M19	phospholipid metabolic process	3.3577e-05	0.0014786	0.11	0.0244249	GRMZM2G039385|GRMZM2G000937|GRMZM2G098079|GRMZM2G036113|GRMZM2G054559|GRMZM2G133885|GRMZM2G150256|GRMZM2G162670|GRMZM2G051262|GRMZM2G132373|GRMZM2G002499
M19	organophosphate metabolic process	3.5816e-05	0.0015209	0.10084	0.0244249	GRMZM2G039385|GRMZM2G000937|GRMZM2G098079|GRMZM2G036113|GRMZM2G054559|GRMZM2G133885|GRMZM2G150256|GRMZM2G162670|GRMZM2G051262|GRMZM2G132373|GRMZM2G002499|GRMZM2G155348
M19	oxidoreductase activity, acting on diphenols and related substances as donors, cytochrome as acceptor	4.1513e-05	0.0016453	0.294118	0.0244249	GRMZM2G171664|GRMZM2G067707|GRMZM2G152952|GRMZM2G318346|GRMZM2G165483
M19	ubiquinol-cytochrome-c reductase activity	4.1513e-05	0.0016453	0.294118	0.0244249	GRMZM2G171664|GRMZM2G067707|GRMZM2G152952|GRMZM2G318346|GRMZM2G165483
M19	hydrolase activity, acting on glycosyl bonds	5.4943e-05	0.0021073	0.0546139	0.0244249	GRMZM2G098397|GRMZM2G058128|GRMZM2G107815|GRMZM2G115451|GRMZM2G042870|GRMZM2G097277|GRMZM2G083812|GRMZM2G034598|GRMZM2G172369|GRMZM2G044092|GRMZM2G035503|GRMZM2G111998|GRMZM2G002034|GRMZM2G132464|GRMZM5G882418|GRMZM2G044107|GRMZM2G139828|GRMZM5G858249|GRMZM2G164676|GRMZM2G007277|GRMZM2G140201|GRMZM2G047384|GRMZM2G047414|GRMZM2G413044|GRMZM2G113815|GRMZM2G430936|GRMZM2G152638|GRMZM2G179696|GRMZM2G…
M19	phosphoinositide metabolic process	6.4429e-05	0.0023778	0.166667	0.0244249	GRMZM2G000937|GRMZM2G098079|GRMZM2G036113|GRMZM2G162670|GRMZM2G051262|GRMZM2G132373|GRMZM2G002499
M19	inorganic cation transmembrane transporter activity	6.5993e-05	0.0023778	0.0594059	0.0244249	GRMZM2G171664|GRMZM2G349875|GRMZM2G332562|GRMZM2G122481|GRMZM2G318346|GRMZM2G006977|GRMZM2G134738|GRMZM2G101020|GRMZM2G063511|AC216067.3_FG002|GRMZM2G357620|GRMZM2G067707|GRMZM2G152952|GRMZM2G399858|GRMZM2G087635|GRMZM5G867882|GRMZM2G113139|GRMZM2G375116|GRMZM2G030125|GRMZM2G165483|GRMZM2G036916|GRMZM2G161168|GRMZM2G177005|GRMZM2G166738
M19	cell	7.2351e-05	0.0024072	0.0293993	0.0244249	GRMZM2G349875|GRMZM2G004748|GRMZM5G878058|GRMZM2G165629|GRMZM2G164072|GRMZM2G014240|GRMZM2G115762|GRMZM2G149132|GRMZM2G160585|GRMZM2G038401|GRMZM2G087212|GRMZM2G352132|GRMZM2G113139|GRMZM2G063253|GRMZM2G444748|GRMZM2G129169|GRMZM2G158629|GRMZM2G118243|GRMZM2G382534|GRMZM2G082203|GRMZM2G092174|GRMZM2G161293|GRMZM2G012874|GRMZM2G056600|GRMZM2G011893|GRMZM2G112782|GRMZM2G087326|GRMZM2G162670|GRMZM2G…
M19	cell part	7.2351e-05	0.0024072	0.0293993	0.0244249	GRMZM2G349875|GRMZM2G004748|GRMZM5G878058|GRMZM2G165629|GRMZM2G164072|GRMZM2G014240|GRMZM2G115762|GRMZM2G149132|GRMZM2G160585|GRMZM2G038401|GRMZM2G087212|GRMZM2G352132|GRMZM2G113139|GRMZM2G063253|GRMZM2G444748|GRMZM2G129169|GRMZM2G158629|GRMZM2G118243|GRMZM2G382534|GRMZM2G082203|GRMZM2G092174|GRMZM2G161293|GRMZM2G012874|GRMZM2G056600|GRMZM2G011893|GRMZM2G112782|GRMZM2G087326|GRMZM2G162670|GRMZM2G…
M19	glycerolipid biosynthetic process	7.491e-05	0.0024072	0.263158	0.0244249	GRMZM2G039385|GRMZM2G000937|GRMZM2G098079|GRMZM2G162670|GRMZM2G051262
M19	glycerophospholipid biosynthetic process	7.491e-05	0.0024072	0.263158	0.0244249	GRMZM2G039385|GRMZM2G000937|GRMZM2G098079|GRMZM2G162670|GRMZM2G051262
M19	cell death	0.00011723	0.0034635	0.083871	0.0244249	GRMZM2G030051|GRMZM2G403151|GRMZM2G396357|AC233949.1_FG004|GRMZM2G036765|GRMZM2G060583|GRMZM2G061742|GRMZM2G474092|GRMZM2G308064|GRMZM2G005134|GRMZM2G173647|GRMZM2G005452|GRMZM2G047152
M19	death	0.00011723	0.0034635	0.083871	0.0244249	GRMZM2G030051|GRMZM2G403151|GRMZM2G396357|AC233949.1_FG004|GRMZM2G036765|GRMZM2G060583|GRMZM2G061742|GRMZM2G474092|GRMZM2G308064|GRMZM2G005134|GRMZM2G173647|GRMZM2G005452|GRMZM2G047152
M19	transmembrane transport	0.00011864	0.0034635	0.0446521	0.0244249	GRMZM2G134062|GRMZM2G136872|GRMZM2G004748|AC209208.3_FG002|GRMZM2G381453|GRMZM2G069098|GRMZM2G176029|GRMZM2G165629|GRMZM2G040158|GRMZM2G126260|AC216067.3_FG002|GRMZM2G085833|GRMZM2G081848|GRMZM2G000816|GRMZM2G148118|GRMZM2G077669|GRMZM2G141975|GRMZM2G167283|GRMZM2G064563|GRMZM2G060045|GRMZM2G469469|GRMZM2G137985|GRMZM2G050089|GRMZM2G005791|GRMZM5G867882|GRMZM2G142919|GRMZM2G050394|GRMZM2G063253|G…
M19	protein amino acid lipidation	0.00012589	0.0034635	0.238095	0.0244249	GRMZM2G100858|GRMZM2G000937|GRMZM2G098079|GRMZM2G162670|GRMZM2G051262
M19	lipoprotein metabolic process	0.00012589	0.0034635	0.238095	0.0244249	GRMZM2G100858|GRMZM2G000937|GRMZM2G098079|GRMZM2G162670|GRMZM2G051262
M19	lipoprotein biosynthetic process	0.00012589	0.0034635	0.238095	0.0244249	GRMZM2G100858|GRMZM2G000937|GRMZM2G098079|GRMZM2G162670|GRMZM2G051262
M19	transferase activity, transferring hexosyl groups	0.00013823	0.0034635	0.0566038	0.0244249	GRMZM2G150302|GRMZM2G116971|GRMZM2G042607|GRMZM2G012874|GRMZM2G045287|GRMZM2G084515|GRMZM2G087326|GRMZM2G164072|GRMZM2G022768|GRMZM2G162670|GRMZM2G115762|GRMZM2G413044|GRMZM2G157729|GRMZM2G160585|GRMZM2G154558|GRMZM2G111529|GRMZM2G383404|GRMZM2G073376|GRMZM5G876303|GRMZM2G076307|GRMZM2G405567|GRMZM2G018241|GRMZM2G177631|GRMZM2G161293
M19	isocitrate dehydrogenase (NAD+) activity	0.00013982	0.0034635	0.6	0.0244249	GRMZM2G006672|GRMZM2G120857|GRMZM2G025366
M19	succinate-CoA ligase activity	0.00013982	0.0034635	0.6	0.0244249	GRMZM2G002416|GRMZM2G179170|GRMZM2G039251
M19	succinate-CoA ligase (ADP-forming) activity	0.00013982	0.0034635	0.6	0.0244249	GRMZM2G002416|GRMZM2G179170|GRMZM2G039251
M19	ATP citrate synthase activity	0.00013982	0.0034635	0.6	0.0244249	GRMZM2G002416|GRMZM2G179170|GRMZM2G039251
M19	pathogenesis	0.00015961	0.0038729	0.111111	0.0244249	GRMZM2G069618|GRMZM2G108537|GRMZM2G063253|GRMZM2G063511|GRMZM2G329300|GRMZM2G081848|GRMZM2G068714|GRMZM2G428242|GRMZM2G116053
M19	vesicle-mediated transport	0.00017009	0.0040447	0.0674603	0.0244249	GRMZM2G049641|GRMZM5G869403|GRMZM2G112782|GRMZM2G005592|GRMZM2G054193|GRMZM2G423861|GRMZM2G014872|GRMZM2G061446|GRMZM2G020401|GRMZM2G029527|GRMZM2G027173|GRMZM2G167836|GRMZM2G031952|GRMZM2G052880|GRMZM2G095348|GRMZM2G028929|GRMZM2G017329
M19	substrate-specific transporter activity	0.0002033	0.0046789	0.0417376	0.0244249	GRMZM2G324462|GRMZM2G349875|GRMZM2G332562|GRMZM5G878058|GRMZM2G318346|GRMZM2G040158|GRMZM2G134738|AC216067.3_FG002|GRMZM2G357620|GRMZM2G148118|GRMZM2G077669|GRMZM2G067707|GRMZM2G152952|GRMZM2G064563|GRMZM2G172647|GRMZM2G137985|GRMZM2G352132|GRMZM2G005791|GRMZM5G867882|GRMZM2G113139|GRMZM2G444748|GRMZM2G129169|GRMZM2G169270|GRMZM2G094928|GRMZM2G051262|GRMZM2G082203|GRMZM2G177005|GRMZM2G166738|GRMZ…
M19	cellular_component	0.00020463	0.0046789	0.0288941	0.0244249	GRMZM2G349875|GRMZM2G004748|GRMZM5G878058|GRMZM2G165629|GRMZM2G164072|GRMZM2G014240|GRMZM2G115762|GRMZM2G149132|GRMZM2G160585|GRMZM2G038401|GRMZM2G087212|GRMZM2G352132|GRMZM2G113139|GRMZM2G063253|GRMZM2G444748|GRMZM2G129169|GRMZM2G158629|GRMZM2G118243|GRMZM2G382534|GRMZM2G082203|GRMZM2G092174|GRMZM2G161293|GRMZM2G012874|GRMZM2G056600|GRMZM2G011893|GRMZM2G112782|GRMZM2G087326|GRMZM2G162670|GRMZM2G…
M19	cellular carbohydrate metabolic process	0.00031377	0.007039	0.0486224	0.0244249	GRMZM2G116971|GRMZM2G130230|GRMZM2G115451|GRMZM2G164072|GRMZM2G415359|GRMZM2G157729|GRMZM2G097277|GRMZM2G172369|GRMZM2G111529|GRMZM2G007404|GRMZM2G405567|GRMZM2G018241|GRMZM2G125151|GRMZM2G135132|GRMZM2G155348|GRMZM5G830983|GRMZM2G042607|GRMZM2G171662|GRMZM2G045287|GRMZM2G007277|GRMZM2G087326|GRMZM2G140150|GRMZM2G165357|GRMZM2G022768|GRMZM2G145715|GRMZM2G413044|GRMZM2G058745|GRMZM2G002416|GRMZM2G…
M19	transferase activity	0.00034744	0.0076502	0.0325892	0.0244249	GRMZM2G343024|GRMZM2G172014|GRMZM2G349875|GRMZM2G139710|GRMZM2G107851|GRMZM2G164072|GRMZM2G019986|GRMZM2G160619|GRMZM2G051005|GRMZM2G115762|GRMZM2G044038|GRMZM2G160585|GRMZM2G076943|GRMZM2G383404|GRMZM2G158629|GRMZM2G092174|GRMZM5G866100|GRMZM2G040964|GRMZM2G161293|GRMZM2G012874|GRMZM2G084515|GRMZM5G869788|GRMZM2G087326|GRMZM2G096946|GRMZM2G059671|GRMZM2G162670|GRMZM2G165137|GRMZM2G154558|GRMZM2G…
M19	GPI anchor biosynthetic process	0.00038837	0.0082459	0.266667	0.0244249	GRMZM2G000937|GRMZM2G098079|GRMZM2G162670|GRMZM2G051262
M19	phosphoinositide biosynthetic process	0.00038837	0.0082459	0.266667	0.0244249	GRMZM2G000937|GRMZM2G098079|GRMZM2G162670|GRMZM2G051262
M19	monovalent inorganic cation transport	0.00043707	0.0091172	0.0557029	0.0244249	GRMZM5G830983|GRMZM5G828229|GRMZM2G170927|GRMZM2G101020|GRMZM2G014240|AC216067.3_FG002|GRMZM2G148118|GRMZM2G314660|GRMZM2G075900|GRMZM2G148200|GRMZM2G352132|GRMZM2G005791|GRMZM5G867882|GRMZM2G113139|GRMZM2G375116|GRMZM2G169270|GRMZM2G094928|GRMZM2G036916|GRMZM2G177005|GRMZM2G155348|GRMZM2G166738
M19	cofactor binding	0.00047905	0.0098205	0.0462428	0.0244249	GRMZM2G141214|GRMZM2G033799|GRMZM2G034896|GRMZM2G107739|GRMZM2G130230|GRMZM2G022547|GRMZM2G328893|GRMZM2G521844|GRMZM5G826838|GRMZM2G007404|GRMZM5G862540|GRMZM2G147884|GRMZM2G025366|GRMZM2G155348|GRMZM2G042607|GRMZM5G830983|GRMZM2G087275|GRMZM2G171662|GRMZM5G828229|GRMZM2G426953|GRMZM2G014376|GRMZM2G165357|GRMZM2G006672|GRMZM2G145715|GRMZM2G052389|GRMZM2G098039|GRMZM2G127350|GRMZM2G406672|GRMZM2G…
M19	GPI anchor metabolic process	0.00050786	0.009899	0.25	0.0244249	GRMZM2G000937|GRMZM2G098079|GRMZM2G162670|GRMZM2G051262
M19	glucuronosyltransferase activity	0.00050786	0.009899	0.25	0.0244249	GRMZM2G150302|GRMZM2G160585|GRMZM2G012874|GRMZM2G076307
M19	galactosylgalactosylxylosylprotein 3-beta-glucuronosyltransferase activity	0.00050786	0.009899	0.25	0.0244249	GRMZM2G150302|GRMZM2G160585|GRMZM2G012874|GRMZM2G076307
M19	hydrolase activity, hydrolyzing O-glycosyl compounds	0.00054616	0.010343	0.0506073	0.0244249	GRMZM2G044107|GRMZM5G882418|GRMZM2G139828|GRMZM2G058128|GRMZM2G164676|GRMZM5G858249|GRMZM2G007277|GRMZM2G115451|GRMZM2G140201|GRMZM2G042870|GRMZM2G047414|GRMZM2G413044|GRMZM2G097277|GRMZM2G172369|GRMZM2G034598|GRMZM2G113815|GRMZM2G044092|GRMZM2G430936|GRMZM2G179696|GRMZM2G152638|GRMZM2G035503|GRMZM2G132464|GRMZM2G002034|GRMZM2G111998|GRMZM2G121514
M19	active transmembrane transporter activity	0.00054803	0.010343	0.047619	0.0244249	GRMZM2G324462|GRMZM2G349875|GRMZM2G004748|GRMZM2G332562|GRMZM5G878058|GRMZM2G069098|GRMZM2G170927|GRMZM2G040158|GRMZM2G014240|GRMZM2G357620|GRMZM2G172647|GRMZM2G060045|GRMZM2G113139|GRMZM2G129169|GRMZM5G891159|GRMZM2G082203|GRMZM2G051262|GRMZM2G001033|GRMZM2G006977|GRMZM2G339122|GRMZM2G063511|GRMZM2G132568|GRMZM2G075900|GRMZM2G087635|GRMZM2G148200|GRMZM2G005350|GRMZM2G399858|GRMZM2G030125|GRMZM2G…
M19	phospholipid biosynthetic process	0.0005862	0.010891	0.139535	0.0244249	GRMZM2G039385|GRMZM2G000937|GRMZM2G098079|GRMZM2G133885|GRMZM2G162670|GRMZM2G051262
M19	ion transport	0.00072747	0.013307	0.0441558	0.0244249	GRMZM5G878058|GRMZM2G170927|GRMZM2G040158|GRMZM2G014240|AC216067.3_FG002|GRMZM2G357620|GRMZM2G148118|GRMZM2G077669|GRMZM2G064563|GRMZM2G137985|GRMZM2G005791|GRMZM2G352132|GRMZM5G867882|GRMZM2G113139|GRMZM2G169270|GRMZM2G094928|GRMZM2G082203|GRMZM2G177005|GRMZM2G166738|GRMZM2G155348|GRMZM5G830983|GRMZM5G828229|GRMZM2G006977|GRMZM2G128969|GRMZM2G101020|GRMZM2G129865|GRMZM2G049077|GRMZM2G081957|GRMZ…
M19	multi-organism process	0.00079879	0.01439	0.0769231	0.0244249	GRMZM2G069618|GRMZM2G106702|GRMZM2G108537|GRMZM2G063253|GRMZM2G063511|GRMZM2G322723|GRMZM2G329300|GRMZM2G081848|GRMZM2G068714|GRMZM2G428242|GRMZM2G116053
M19	response to external stimulus	0.00082135	0.014576	0.222222	0.0244249	GRMZM2G116584|GRMZM2G034276|GRMZM2G157727|GRMZM2G092174
M19	hydrogen-translocating pyrophosphatase activity	0.0010204	0.017842	0.210526	0.0244249	GRMZM2G170927|GRMZM2G148200|GRMZM2G075900|GRMZM2G014240
M19	cell projection	0.0010645	0.018343	0.125	0.0244249	GRMZM2G088870|GRMZM2G063253|GRMZM2G063511|GRMZM2G081848|GRMZM2G068714|GRMZM2G116053
M19	mitochondrial electron transport, ubiquinol to cytochrome c	0.0010915	0.01854	0.333333	0.0244249	GRMZM2G152952|GRMZM2G318346|GRMZM2G165483
M19	racemase and epimerase activity	0.0011883	0.0199	0.122449	0.0244249	GRMZM5G830983|GRMZM2G007404|GRMZM2G469523|GRMZM2G165357|GRMZM2G171080|GRMZM2G084727
M19	vitamin binding	0.0013002	0.021472	0.0625	0.0244249	GRMZM2G033799|GRMZM2G087275|GRMZM2G107739|GRMZM2G459063|GRMZM2G328893|GRMZM5G826838|GRMZM2G132857|GRMZM2G069687|GRMZM2G098039|GRMZM2G127350|GRMZM2G142030|AC217811.3_FG003|GRMZM2G004572|GRMZM2G017110
M19	phosphoprotein phosphatase activity	0.0013392	0.021812	0.0833333	0.0244249	GRMZM2G132468|GRMZM2G051288|GRMZM2G005350|GRMZM2G009163|GRMZM2G102255|GRMZM2G442404|GRMZM2G090262|GRMZM2G149132|GRMZM2G383807
M19	isocitrate dehydrogenase activity	0.001531	0.0246	0.3	0.0244249	GRMZM2G006672|GRMZM2G120857|GRMZM2G025366
M19	biological_process	0.0015921	0.02498	0.0262332	0.0244249	GRMZM2G349875|GRMZM2G004748|GRMZM2G080519|GRMZM2G165629|GRMZM2G164072|GRMZM2G415359|GRMZM2G000816|GRMZM2G164912|GRMZM2G087212|GRMZM2G140817|GRMZM2G469469|GRMZM2G444748|GRMZM2G158629|GRMZM5G862540|GRMZM2G092174|AC155376.2_FG004|GRMZM2G056600|GRMZM2G087326|GRMZM2G004211|GRMZM2G061742|GRMZM2G154558|GRMZM2G059308|GRMZM2G093020|GRMZM2G308064|GRMZM2G102255|GRMZM2G087612|GRMZM2G177631|GRMZM2G070429|GRMZ…
M19	vitamin B6 binding	0.0016177	0.02498	0.075188	0.0244249	GRMZM2G033799|GRMZM2G087275|GRMZM2G107739|GRMZM5G826838|GRMZM2G127350|GRMZM2G098039|GRMZM2G142030|AC217811.3_FG003|GRMZM2G017110|GRMZM2G328893
M19	pyridoxal phosphate binding	0.0016177	0.02498	0.075188	0.0244249	GRMZM2G033799|GRMZM2G087275|GRMZM2G107739|GRMZM5G826838|GRMZM2G127350|GRMZM2G098039|GRMZM2G142030|AC217811.3_FG003|GRMZM2G017110|GRMZM2G328893
M19	cation transport	0.0016713	0.025476	0.0442748	0.0244249	GRMZM5G878058|GRMZM2G170927|GRMZM2G040158|GRMZM2G014240|AC216067.3_FG002|GRMZM2G357620|GRMZM2G148118|GRMZM2G005791|GRMZM2G352132|GRMZM2G113139|GRMZM5G867882|GRMZM2G169270|GRMZM2G094928|GRMZM2G166738|GRMZM2G155348|GRMZM2G177005|GRMZM5G830983|GRMZM5G828229|GRMZM2G006977|GRMZM2G101020|GRMZM2G129865|GRMZM2G049077|GRMZM2G081957|GRMZM2G148200|GRMZM2G075900|GRMZM2G314660|GRMZM2G092867|GRMZM2G375116|GRMZ…
M19	oxidoreductase activity, acting on the CH-OH group of donors, NAD or NADP as acceptor	0.0018887	0.02839	0.0579151	0.0244249	GRMZM5G830983|GRMZM2G042607|GRMZM2G171662|GRMZM2G130230|GRMZM2G014376|GRMZM2G165357|GRMZM2G006672|GRMZM2G415359|GRMZM2G145715|GRMZM2G007404|GRMZM2G406672|GRMZM5G862540|GRMZM2G120857|GRMZM2G025366|GRMZM2G155348
M19	cellular polysaccharide biosynthetic process	0.0019102	0.02839	0.0735294	0.0244249	GRMZM2G045287|GRMZM2G171662|GRMZM2G111529|GRMZM2G007277|GRMZM2G007404|GRMZM2G087326|GRMZM2G115451|GRMZM2G165357|GRMZM2G018241|GRMZM2G177631
M19	anion transmembrane transporter activity	0.0020637	0.030293	0.0648649	0.0244249	GRMZM2G349875|GRMZM2G332562|GRMZM2G064563|GRMZM2G399858|GRMZM2G137985|GRMZM2G087635|GRMZM2G128969|GRMZM2G063511|GRMZM2G030125|GRMZM2G082203|GRMZM2G077669|GRMZM2G161168
M19	oxidoreductase activity, acting on CH-OH group of donors	0.0022177	0.032156	0.0551724	0.0244249	GRMZM2G141214|GRMZM5G830983|GRMZM2G042607|GRMZM2G171662|GRMZM2G130230|GRMZM2G014376|GRMZM2G165357|GRMZM2G006672|GRMZM2G415359|GRMZM2G145715|GRMZM2G007404|GRMZM2G406672|GRMZM5G862540|GRMZM2G120857|GRMZM2G025366|GRMZM2G155348
M19	hydrogen ion transmembrane transporter activity	0.0022566	0.032326	0.0641711	0.0244249	GRMZM2G171664|GRMZM2G067707|GRMZM2G152952|GRMZM2G122481|GRMZM2G318346|GRMZM5G867882|GRMZM2G134738|GRMZM2G101020|GRMZM2G113139|GRMZM2G165483|AC216067.3_FG002|GRMZM2G177005
M19	solute:cation symporter activity	0.002365	0.032697	0.0714286	0.0244249	GRMZM2G349875|GRMZM2G332562|GRMZM2G172647|GRMZM2G001033|GRMZM2G399858|GRMZM2G005350|GRMZM2G087635|GRMZM2G063511|GRMZM2G030125|GRMZM2G161168
M19	symporter activity	0.002365	0.032697	0.0714286	0.0244249	GRMZM2G349875|GRMZM2G332562|GRMZM2G172647|GRMZM2G001033|GRMZM2G399858|GRMZM2G005350|GRMZM2G087635|GRMZM2G063511|GRMZM2G030125|GRMZM2G161168
M19	polysaccharide biosynthetic process	0.002365	0.032697	0.0714286	0.0244249	GRMZM2G045287|GRMZM2G171662|GRMZM2G111529|GRMZM2G007277|GRMZM2G007404|GRMZM2G087326|GRMZM2G115451|GRMZM2G165357|GRMZM2G018241|GRMZM2G177631
M19	proton-transporting V-type ATPase complex	0.0024802	0.033134	0.128205	0.0244249	GRMZM5G867882|GRMZM2G101020|GRMZM2G094928|AC216067.3_FG002|GRMZM2G177005
M19	nuclear membrane-endoplasmic reticulum network	0.0024802	0.033134	0.128205	0.0244249	GRMZM2G178602|GRMZM2G521844|GRMZM2G000937|GRMZM2G098079|GRMZM2G051262
M19	endoplasmic reticulum membrane	0.0024802	0.033134	0.128205	0.0244249	GRMZM2G178602|GRMZM2G521844|GRMZM2G000937|GRMZM2G098079|GRMZM2G051262
M19	polygalacturonase activity	0.0026169	0.034572	0.105263	0.0244249	GRMZM5G882418|GRMZM2G139828|GRMZM2G113815|GRMZM2G179696|GRMZM2G002034|GRMZM2G047414
M19	oxidoreductase activity, acting on diphenols and related substances as donors	0.0027784	0.035936	0.125	0.0244249	GRMZM2G171664|GRMZM2G067707|GRMZM2G152952|GRMZM2G318346|GRMZM2G165483
M19	dephosphorylation	0.0027806	0.035936	0.0816327	0.0244249	GRMZM2G132468|GRMZM2G051288|GRMZM2G005350|GRMZM2G009163|GRMZM2G102255|GRMZM2G442404|GRMZM2G149132|GRMZM2G383807
M19	defense response	0.0030382	0.038843	0.046	0.0244249	GRMZM2G030051|GRMZM2G027976|GRMZM2G349875|GRMZM2G172014|GRMZM2G403151|GRMZM2G396357|GRMZM2G419267|GRMZM2G060583|GRMZM2G091047|GRMZM2G114190|GRMZM2G047384|GRMZM2G061742|GRMZM2G110295|GRMZM2G474092|GRMZM2G314660|GRMZM2G308064|GRMZM2G444748|GRMZM2G005134|GRMZM2G173647|GRMZM2G114998|GRMZM2G005452|GRMZM2G047152|GRMZM2G040964
M19	cellular polysaccharide metabolic process	0.0033202	0.041996	0.0643275	0.0244249	GRMZM2G045287|GRMZM2G171662|GRMZM2G111529|GRMZM2G007277|GRMZM2G007404|GRMZM2G087326|GRMZM2G115451|GRMZM2G165357|GRMZM2G018241|GRMZM2G177631|GRMZM2G413044
M19	sulfur metabolic process	0.0034193	0.042401	0.0875	0.0244249	GRMZM2G464137|GRMZM2G155974|GRMZM2G165747|GRMZM2G347056|GRMZM5G864815|GRMZM2G327406|GRMZM2G328893
M19	proton-transporting V-type ATPase, V0 domain	0.0034379	0.042401	0.153846	0.0244249	GRMZM5G867882|GRMZM2G101020|AC216067.3_FG002|GRMZM2G177005
M19	AMP binding	0.0034591	0.042401	0.5	0.0244249	GRMZM2G120371|GRMZM2G162663
M1	thylakoid part	9.9883e-30	1.5052e-26	0.436893	0.0543108	GRMZM2G024150|AC190623.3_FG001|GRMZM2G329047|GRMZM2G451224|GRMZM2G017290|GRMZM2G016677|GRMZM2G377855|GRMZM2G047954|GRMZM2G059191|GRMZM5G831399|GRMZM2G472852|GRMZM2G132506|GRMZM2G059083|GRMZM2G113349|GRMZM2G498647|GRMZM2G374263|GRMZM2G085646|GRMZM5G870219|GRMZM2G012397|GRMZM2G009048|GRMZM2G427557|GRMZM2G168143|GRMZM2G021256|GRMZM5G815553|GRMZM2G134130|GRMZM2G096792|GRMZM2G448174|GRMZM5G808939|GRMZ…
M1	thylakoid	4.5674e-29	3.4415e-26	0.424528	0.0543108	GRMZM2G024150|AC190623.3_FG001|GRMZM2G329047|GRMZM2G451224|GRMZM2G017290|GRMZM2G016677|GRMZM2G377855|GRMZM2G047954|GRMZM2G059191|GRMZM5G831399|GRMZM2G472852|GRMZM2G132506|GRMZM2G059083|GRMZM2G113349|GRMZM2G498647|GRMZM2G374263|GRMZM2G085646|GRMZM5G870219|GRMZM2G012397|GRMZM2G009048|GRMZM2G427557|GRMZM2G168143|GRMZM2G021256|GRMZM5G815553|GRMZM2G134130|GRMZM2G096792|GRMZM2G448174|GRMZM5G808939|GRMZ…
M1	photosynthetic membrane	8.6759e-29	4.3582e-26	0.443299	0.0543108	GRMZM2G024150|AC190623.3_FG001|GRMZM2G329047|GRMZM2G451224|GRMZM2G017290|GRMZM2G016677|GRMZM2G377855|GRMZM2G047954|GRMZM2G059191|GRMZM5G831399|GRMZM2G472852|GRMZM2G132506|GRMZM2G059083|GRMZM2G113349|GRMZM2G374263|GRMZM2G085646|GRMZM5G870219|GRMZM2G012397|GRMZM2G009048|GRMZM2G427557|GRMZM2G168143|GRMZM2G021256|GRMZM5G815553|GRMZM2G134130|GRMZM2G096792|GRMZM2G448174|GRMZM5G808939|GRMZM5G832229|GRMZ…
M1	metabolic process	8.516e-28	3.2084e-25	0.0719944	0.0543108	GRMZM5G835677|GRMZM2G080231|GRMZM2G044744|GRMZM5G862107|GRMZM2G072529|GRMZM2G061602|GRMZM2G001457|GRMZM2G438998|GRMZM5G851051|GRMZM2G007683|GRMZM2G012479|GRMZM2G012865|GRMZM2G092379|GRMZM2G341304|GRMZM2G412760|GRMZM2G430780|GRMZM2G007477|GRMZM2G120069|GRMZM2G074546|GRMZM2G158228|GRMZM2G152120|GRMZM2G155753|GRMZM2G329040|GRMZM2G341302|GRMZM2G060349|GRMZM2G014580|GRMZM2G329047|GRMZM2G116258|GRMZM2G…
M1	photosynthesis	1.2264e-25	3.6963e-23	0.372881	0.0543108	GRMZM2G024150|GRMZM2G329047|GRMZM2G451224|GRMZM2G017290|GRMZM2G016677|GRMZM2G377855|GRMZM2G047954|GRMZM2G043109|GRMZM2G419806|GRMZM2G472852|GRMZM2G132506|GRMZM2G113349|GRMZM2G085646|GRMZM2G012397|GRMZM5G870219|GRMZM2G009048|GRMZM2G427557|GRMZM2G021256|GRMZM2G105644|GRMZM5G815553|GRMZM2G134130|GRMZM2G043453|GRMZM2G163809|GRMZM2G096792|GRMZM2G448174|GRMZM5G808939|GRMZM5G832229|GRMZM5G804323|GRMZM2G…
M1	photosystem	1.0861e-24	2.728e-22	0.485714	0.0543108	AC190623.3_FG001|GRMZM2G024150|GRMZM2G329047|GRMZM2G451224|GRMZM2G017290|GRMZM2G016677|GRMZM2G377855|GRMZM2G047954|GRMZM5G831399|GRMZM2G472852|GRMZM2G132506|GRMZM2G113349|GRMZM2G374263|GRMZM2G012397|GRMZM5G870219|GRMZM2G085646|GRMZM2G009048|GRMZM2G021256|GRMZM2G134130|GRMZM5G808939|GRMZM5G832229|GRMZM5G804323|GRMZM2G380414|GRMZM2G016066|GRMZM2G016622|GRMZM2G174984|GRMZM2G080107|GRMZM2G026015|GRMZ…
M1	biological_process	1.0992e-19	2.3665e-17	0.0621508	0.0543108	GRMZM5G835677|GRMZM2G060742|GRMZM2G080231|GRMZM2G044744|GRMZM5G862107|GRMZM5G846082|GRMZM2G072529|GRMZM2G061602|GRMZM2G092804|GRMZM2G001457|GRMZM2G438998|GRMZM2G071166|GRMZM5G851051|GRMZM2G007683|GRMZM2G012479|GRMZM2G086971|GRMZM2G012865|GRMZM2G307561|GRMZM2G428356|GRMZM2G066489|GRMZM2G092379|GRMZM2G341304|GRMZM2G412760|GRMZM2G430780|GRMZM2G007477|GRMZM2G141392|GRMZM2G388018|GRMZM2G120069|GRMZM2G…
M1	plastid	6.129e-17	1.1546e-14	0.45283	0.0543108	GRMZM2G163809|AC190623.3_FG001|GRMZM2G410515|GRMZM2G418752|GRMZM2G077258|GRMZM2G015285|GRMZM2G027219|GRMZM2G360821|GRMZM5G836994|GRMZM2G127139|GRMZM2G153444|GRMZM2G016066|GRMZM2G112728|GRMZM2G016622|GRMZM2G003318|GRMZM2G124473|GRMZM2G110657|GRMZM2G361569|GRMZM2G004880|GRMZM2G131286|GRMZM2G171871|GRMZM2G031028|GRMZM2G139803|GRMZM2G032721
M1	catalytic activity	5.9844e-16	1.0021e-13	0.0669856	0.0543108	GRMZM2G061876|GRMZM2G080231|GRMZM2G044744|GRMZM2G072529|GRMZM2G061602|GRMZM2G146437|GRMZM2G001457|GRMZM2G438998|GRMZM5G851051|GRMZM2G007683|GRMZM2G012479|GRMZM2G086971|GRMZM2G118104|GRMZM2G012865|GRMZM2G092379|GRMZM2G341304|GRMZM2G120300|GRMZM2G412760|GRMZM2G430780|GRMZM2G007477|AC198418.3_FG005|GRMZM2G120069|GRMZM2G074546|GRMZM2G018786|GRMZM2G158228|GRMZM2G152120|GRMZM2G117531|GRMZM2G074103|GRMZ…
M1	chloroplast	8.0885e-14	1.2189e-11	0.625	0.0543108	AC190623.3_FG001|GRMZM2G418752|GRMZM2G077258|GRMZM2G015285|GRMZM2G027219|GRMZM5G836994|GRMZM2G127139|GRMZM2G153444|GRMZM2G003318|GRMZM2G124473|GRMZM2G110657|GRMZM2G004880|GRMZM2G171871|GRMZM2G131286|GRMZM2G031028
M1	photosystem I	1.4843e-13	2.0335e-11	0.666667	0.0543108	GRMZM2G024150|GRMZM2G329047|GRMZM2G451224|GRMZM2G017290|GRMZM2G377855|GRMZM2G016066|GRMZM2G016622|GRMZM2G080107|GRMZM2G026015|GRMZM2G013342|GRMZM2G094224|GRMZM2G012397|GRMZM2G085646|GRMZM2G009048
M1	photosystem II	8.324e-13	1.0454e-10	0.413043	0.0543108	AC190623.3_FG001|GRMZM5G808939|GRMZM5G832229|GRMZM2G016677|GRMZM5G804323|GRMZM2G380414|GRMZM2G047954|GRMZM5G831399|GRMZM2G472852|GRMZM2G132506|GRMZM2G113349|GRMZM2G174984|GRMZM2G374263|GRMZM5G870219|GRMZM2G471904|GRMZM2G021256|GRMZM2G005433|GRMZM2G176840|GRMZM2G134130
M1	oxidation reduction	3.5935e-12	4.1657e-10	0.0919724	0.0543108	GRMZM2G007289|GRMZM2G149273|GRMZM2G164074|GRMZM2G181236|GRMZM2G072529|GRMZM2G043109|GRMZM2G135029|GRMZM2G036609|AC207342.3_FG008|GRMZM5G851051|GRMZM2G424491|GRMZM2G007683|GRMZM2G409133|GRMZM2G012479|GRMZM2G168143|GRMZM2G349187|GRMZM2G077214|GRMZM2G105644|GRMZM2G012865|GRMZM2G054050|GRMZM5G815553|GRMZM5G891783|GRMZM2G027059|GRMZM5G842071|GRMZM2G115805|GRMZM2G349062|GRMZM2G039396|GRMZM2G454952|GRMZ…
M1	photosystem I reaction center	4.0158e-12	4.3227e-10	1	0.0543108	GRMZM2G024150|GRMZM2G026015|GRMZM2G451224|GRMZM2G094224|GRMZM2G017290|GRMZM2G013342|GRMZM2G085646|GRMZM2G016066|GRMZM2G016622
M1	oxidoreductase activity	4.0102e-11	4.0289e-09	0.0865083	0.0543108	GRMZM2G007289|GRMZM2G149273|GRMZM2G164074|GRMZM2G072529|GRMZM2G181236|GRMZM2G043109|GRMZM2G036609|GRMZM5G851051|GRMZM2G007683|GRMZM2G012479|GRMZM2G168143|GRMZM2G077214|GRMZM2G054050|GRMZM2G012865|GRMZM2G349062|GRMZM2G022248|GRMZM2G703582|GRMZM2G085845|GRMZM2G074401|GRMZM2G090432|GRMZM2G144273|GRMZM2G069708|GRMZM2G014580|GRMZM2G058261|GRMZM2G079034|GRMZM2G131243|GRMZM2G106303|GRMZM2G337706|GRMZM2G…
M1	cellular process	2.8445e-10	2.626e-08	0.0655754	0.0543108	GRMZM5G835677|GRMZM2G060742|GRMZM5G862107|GRMZM2G044744|GRMZM2G080231|GRMZM2G111501|GRMZM2G061602|GRMZM2G001457|GRMZM2G108514|GRMZM2G424491|GRMZM2G086971|GRMZM2G479546|GRMZM2G015967|GRMZM2G341304|GRMZM2G412760|GRMZM2G395114|GRMZM2G430780|GRMZM2G007477|GRMZM2G150363|GRMZM2G141392|GRMZM2G110063|GRMZM2G074546|AC234159.1_FG002|GRMZM2G158228|GRMZM2G152120|GRMZM2G155753|GRMZM5G890665|GRMZM2G140924|GRMZ…
M1	2 iron, 2 sulfur cluster binding	2.9623e-10	2.626e-08	0.405405	0.0543108	GRMZM2G122327|GRMZM2G349062|GRMZM2G339563|GRMZM2G043162|GRMZM2G038365|GRMZM5G840703|AC203535.4_FG004|GRMZM2G162748|GRMZM2G481261|GRMZM2G032253|GRMZM2G048313|GRMZM2G122337|GRMZM2G046186|GRMZM2G038487|GRMZM2G171390
M1	tetrapyrrole metabolic process	8.577e-10	7.1809e-08	0.310345	0.0543108	GRMZM2G039396|AC213521.3_FG005|GRMZM2G084192|GRMZM2G101004|GRMZM2G177412|GRMZM2G043109|GRMZM2G116258|GRMZM2G419806|GRMZM2G162672|GRMZM2G397247|GRMZM2G024738|GRMZM2G032282|GRMZM2G161673|GRMZM2G043277|GRMZM2G044074|GRMZM2G025031|GRMZM2G105644|GRMZM2G043453
M1	oxygen evolving complex	1.2459e-09	9.8823e-08	0.55	0.0543108	GRMZM2G174984|GRMZM5G870219|GRMZM5G804323|GRMZM2G016677|GRMZM2G047954|GRMZM2G471904|GRMZM2G021256|GRMZM2G176840|GRMZM2G005433|GRMZM2G132506|GRMZM2G113349
M1	iron-sulfur cluster binding	4.0976e-09	2.9405e-07	0.193103	0.0543108	GRMZM2G113017|GRMZM2G304947|GRMZM2G002754|GRMZM2G339563|GRMZM2G029546|GRMZM5G840703|GRMZM2G481261|GRMZM2G032253|GRMZM2G436001|GRMZM2G046186|GRMZM2G122337|GRMZM5G815553|GRMZM2G038487|GRMZM2G122327|GRMZM2G096792|GRMZM2G349062|GRMZM2G043162|GRMZM2G038365|GRMZM2G050971|AC203535.4_FG004|GRMZM2G162748|GRMZM2G163996|GRMZM2G079381|GRMZM2G113228|GRMZM2G100976|GRMZM2G048313|GRMZM2G168412|GRMZM2G171390
M1	metal cluster binding	4.0976e-09	2.9405e-07	0.193103	0.0543108	GRMZM2G113017|GRMZM2G304947|GRMZM2G002754|GRMZM2G339563|GRMZM2G029546|GRMZM5G840703|GRMZM2G481261|GRMZM2G032253|GRMZM2G436001|GRMZM2G046186|GRMZM2G122337|GRMZM5G815553|GRMZM2G038487|GRMZM2G122327|GRMZM2G096792|GRMZM2G349062|GRMZM2G043162|GRMZM2G038365|GRMZM2G050971|AC203535.4_FG004|GRMZM2G162748|GRMZM2G163996|GRMZM2G079381|GRMZM2G113228|GRMZM2G100976|GRMZM2G048313|GRMZM2G168412|GRMZM2G171390
M1	cellular metabolic process	4.4834e-09	3.0711e-07	0.0674247	0.0543108	GRMZM5G835677|GRMZM5G862107|GRMZM2G044744|GRMZM2G080231|GRMZM2G111501|GRMZM2G061602|GRMZM2G001457|GRMZM2G108514|GRMZM2G015967|GRMZM2G341304|GRMZM2G412760|GRMZM2G430780|GRMZM2G007477|GRMZM2G074546|GRMZM2G158228|GRMZM2G152120|GRMZM2G155753|GRMZM5G890665|GRMZM2G132811|GRMZM2G341302|GRMZM2G702599|GRMZM2G060349|GRMZM2G109165|GRMZM2G406643|AC211349.4_FG001|GRMZM2G329047|GRMZM2G016677|GRMZM2G116258|GRMZ…
M1	tetrapyrrole biosynthetic process	1.159e-08	7.594e-07	0.301887	0.0543108	GRMZM2G039396|AC213521.3_FG005|GRMZM2G084192|GRMZM2G177412|GRMZM2G043109|GRMZM2G116258|GRMZM2G419806|GRMZM2G162672|GRMZM2G397247|GRMZM2G024738|GRMZM2G032282|GRMZM2G161673|GRMZM2G044074|GRMZM2G025031|GRMZM2G105644|GRMZM2G043453
M1	thylakoid membrane	2.183e-08	1.3707e-06	0.4	0.0543108	GRMZM2G174984|GRMZM2G080107|GRMZM2G096792|GRMZM2G448174|GRMZM2G038365|GRMZM2G009048|GRMZM2G168143|GRMZM2G427557|GRMZM2G162748|GRMZM2G059191|GRMZM5G815553|GRMZM2G059083
M1	porphyrin metabolic process	4.5066e-08	2.7166e-06	0.318182	0.0543108	GRMZM2G024738|GRMZM2G032282|GRMZM2G039396|GRMZM2G084192|GRMZM2G101004|GRMZM2G161673|GRMZM2G043277|GRMZM2G043109|GRMZM2G419806|GRMZM2G105644|GRMZM2G025031|GRMZM2G044074|GRMZM2G043453|GRMZM2G162672
M1	pigment metabolic process	7.3062e-08	4.2348e-06	0.333333	0.0543108	GRMZM2G410515|GRMZM2G454952|GRMZM2G101004|GRMZM2G419806|GRMZM2G043109|GRMZM2G339699|GRMZM2G162672|GRMZM5G849107|GRMZM2G161673|GRMZM2G043277|GRMZM2G105644|GRMZM2G012966|GRMZM2G043453
M1	electron carrier activity	7.6454e-08	4.2673e-06	0.102703	0.0543108	GRMZM2G068557|GRMZM2G351259|GRMZM2G009232|GRMZM2G029546|GRMZM2G164074|GRMZM2G143202|GRMZM2G181236|GRMZM5G840703|GRMZM2G084407|GRMZM2G113618|GRMZM2G481261|GRMZM2G032253|GRMZM5G837869|GRMZM5G860607|GRMZM2G349187|GRMZM2G053726|GRMZM2G012865|GRMZM2G122337|GRMZM5G815553|GRMZM2G085000|GRMZM2G131683|GRMZM2G040728|GRMZM2G022866|GRMZM2G302074|GRMZM2G035073|GRMZM2G358009|GRMZM2G022248|GRMZM2G568636|GRMZM2G…
M1	isoprenoid biosynthetic process	1.4918e-07	7.7523e-06	0.272727	0.0543108	GRMZM2G163809|GRMZM2G137409|GRMZM2G027059|GRMZM2G410515|AC194970.5_FG001|GRMZM2G454952|GRMZM2G127139|GRMZM2G137151|GRMZM2G112728|GRMZM5G849107|GRMZM2G056975|GRMZM5G856881|GRMZM2G172032|GRMZM5G859195|GRMZM2G012966
M1	isoprenoid metabolic process	1.4918e-07	7.7523e-06	0.272727	0.0543108	GRMZM2G163809|GRMZM2G137409|GRMZM2G027059|GRMZM2G410515|AC194970.5_FG001|GRMZM2G454952|GRMZM2G127139|GRMZM2G137151|GRMZM2G112728|GRMZM5G849107|GRMZM2G056975|GRMZM5G856881|GRMZM2G172032|GRMZM5G859195|GRMZM2G012966
M1	terpenoid metabolic process	1.6621e-07	8.0801e-06	0.571429	0.0543108	GRMZM2G137409|GRMZM5G849107|GRMZM2G410515|GRMZM2G454952|GRMZM2G127139|GRMZM5G859195|GRMZM2G137151|GRMZM2G012966
M1	terpenoid biosynthetic process	1.6621e-07	8.0801e-06	0.571429	0.0543108	GRMZM2G137409|GRMZM5G849107|GRMZM2G410515|GRMZM2G454952|GRMZM2G127139|GRMZM5G859195|GRMZM2G137151|GRMZM2G012966
M1	transmembrane transporter activity	3.8188e-07	1.7984e-05	0.0889262	0.0543108	GRMZM2G060742|GRMZM2G409771|GRMZM2G081666|GRMZM2G092780|GRMZM2G010490|GRMZM5G801949|GRMZM2G066801|GRMZM2G095126|GRMZM2G420436|GRMZM2G034302|GRMZM2G104730|GRMZM2G401040|GRMZM2G177912|GRMZM2G479546|GRMZM2G307561|GRMZM2G066489|GRMZM2G109221|GRMZM5G809546|GRMZM2G038365|GRMZM2G395114|GRMZM5G862882|GRMZM2G170128|GRMZM2G455817|GRMZM2G071401|GRMZM5G890665|GRMZM2G379686|GRMZM2G074103|GRMZM2G131575|GRMZM2G…
M1	porphyrin biosynthetic process	6.2556e-07	2.8567e-05	0.307692	0.0543108	GRMZM2G024738|GRMZM2G032282|GRMZM2G039396|GRMZM2G084192|GRMZM2G161673|GRMZM2G043109|GRMZM2G419806|GRMZM2G105644|GRMZM2G025031|GRMZM2G044074|GRMZM2G043453|GRMZM2G162672
M1	transmembrane transport	6.8249e-07	3.025e-05	0.0924195	0.0543108	GRMZM2G081666|GRMZM2G142870|GRMZM2G060742|GRMZM2G028914|GRMZM2G014089|GRMZM2G142063|GRMZM5G801949|GRMZM2G066801|GRMZM2G420436|GRMZM2G073429|GRMZM2G475148|GRMZM2G098679|GRMZM5G827496|GRMZM2G006212|GRMZM2G077361|GRMZM2G177912|GRMZM2G401040|GRMZM2G073954|AC208897.3_FG004|GRMZM2G043075|GRMZM2G046681|GRMZM2G479546|GRMZM2G048907|GRMZM2G009715|GRMZM2G412085|GRMZM2G109221|GRMZM2G158131|GRMZM2G404965|GRMZ…
M1	pigment biosynthetic process	1.0479e-06	4.5118e-05	0.323529	0.0543108	GRMZM5G849107|GRMZM2G410515|GRMZM2G454952|GRMZM2G161673|GRMZM2G043109|GRMZM2G419806|GRMZM2G105644|GRMZM2G339699|GRMZM2G012966|GRMZM2G043453|GRMZM2G162672
M1	extrinsic to membrane	1.1616e-06	4.8626e-05	0.470588	0.0543108	GRMZM5G870219|GRMZM5G804323|GRMZM2G016677|GRMZM2G047954|GRMZM2G471904|GRMZM2G021256|GRMZM2G176840|GRMZM2G113349
M1	cell redox homeostasis	1.543e-06	6.2846e-05	0.153846	0.0543108	GRMZM2G131683|GRMZM2G022866|GRMZM2G358009|GRMZM2G010491|GRMZM2G052796|GRMZM2G022248|GRMZM5G861800|GRMZM2G017419|GRMZM2G042592|GRMZM2G436199|GRMZM2G181258|GRMZM2G337706|GRMZM2G025954|GRMZM2G371063|GRMZM2G033198|GRMZM2G014055|GRMZM2G117300|GRMZM2G436084|GRMZM2G136522|GRMZM5G860607|GRMZM5G869196|GRMZM2G449160|GRMZM2G053726|GRMZM2G172322|GRMZM2G024073|GRMZM2G085000
M1	cellular homeostasis	2.2402e-06	8.884e-05	0.147541	0.0543108	GRMZM2G010491|GRMZM2G042592|GRMZM2G337706|GRMZM2G033198|GRMZM2G371063|GRMZM2G117300|GRMZM2G449160|GRMZM5G860607|GRMZM2G053726|GRMZM2G172322|GRMZM2G085000|GRMZM2G022866|GRMZM2G131683|GRMZM2G358009|GRMZM2G022248|GRMZM2G052796|GRMZM2G017419|GRMZM5G861800|GRMZM2G436199|GRMZM2G150683|GRMZM2G181258|GRMZM2G025954|GRMZM2G014055|GRMZM2G436084|GRMZM2G136522|GRMZM5G869196|GRMZM2G024073
M1	protein folding	2.7772e-06	0.00010731	0.116667	0.0543108	GRMZM5G835677|GRMZM2G029546|GRMZM2G111501|GRMZM2G113340|GRMZM2G104542|GRMZM2G536644|GRMZM2G071996|GRMZM2G150337|GRMZM2G109526|GRMZM2G068316|GRMZM2G091811|GRMZM2G062788|GRMZM2G074252|GRMZM2G030494|GRMZM2G146673|GRMZM2G079668|GRMZM2G046894|GRMZM2G001956|GRMZM2G085885|GRMZM2G305115|GRMZM2G098460|GRMZM2G015967|GRMZM2G031721|GRMZM2G307368|GRMZM2G130121|GRMZM5G856084|GRMZM2G057374|GRMZM2G028516|GRMZM2G…
M1	cofactor biosynthetic process	3.7785e-06	0.00014235	0.140704	0.0543108	GRMZM2G113017|GRMZM2G419806|GRMZM2G043109|GRMZM2G001904|GRMZM2G073351|GRMZM2G024738|GRMZM2G025243|GRMZM2G065194|GRMZM2G105644|GRMZM2G044074|GRMZM2G043453|GRMZM2G169005|GRMZM2G060156|GRMZM2G039396|GRMZM2G084192|GRMZM2G050971|GRMZM2G163996|GRMZM2G162672|GRMZM2G099045|GRMZM2G095206|GRMZM2G036455|GRMZM2G032282|GRMZM2G100976|GRMZM2G161673|GRMZM2G156713|GRMZM2G009188|GRMZM2G025031|GRMZM2G152258
M1	heterocycle biosynthetic process	4.2128e-06	0.00015485	0.166667	0.0543108	GRMZM2G139123|GRMZM2G039396|AC213521.3_FG005|GRMZM2G084192|AC210013.4_FG006|GRMZM2G168976|GRMZM2G177412|GRMZM2G043109|GRMZM2G116258|GRMZM2G419806|GRMZM2G162672|GRMZM2G397247|GRMZM2G024738|GRMZM2G032282|GRMZM2G161673|GRMZM2G319109|GRMZM2G105644|GRMZM2G044074|GRMZM2G025031|GRMZM2G412085|GRMZM2G043453
M1	lipid biosynthetic process	5.8688e-06	0.00021058	0.119741	0.0543108	GRMZM2G035213|GRMZM2G410515|GRMZM2G007289|GRMZM2G178917|GRMZM2G005886|GRMZM2G131243|GRMZM2G137151|GRMZM2G114642|GRMZM2G078480|GRMZM5G856881|GRMZM2G172032|GRMZM2G164974|GRMZM2G131205|GRMZM2G164318|GRMZM2G163809|GRMZM2G137409|GRMZM2G060481|GRMZM2G027059|GRMZM2G066578|AC194970.5_FG001|GRMZM2G454952|GRMZM2G050076|GRMZM2G127139|GRMZM2G112728|GRMZM2G377341|GRMZM2G104626|GRMZM5G849107|GRMZM2G056975|GRMZ…
M1	chlorophyll metabolic process	9.2645e-06	0.00031731	0.545455	0.0543108	GRMZM2G161673|GRMZM2G043109|GRMZM2G419806|GRMZM2G105644|GRMZM2G043453|GRMZM2G162672
M1	chlorophyll biosynthetic process	9.2645e-06	0.00031731	0.545455	0.0543108	GRMZM2G161673|GRMZM2G043109|GRMZM2G419806|GRMZM2G105644|GRMZM2G043453|GRMZM2G162672
M1	membrane	1.1093e-05	0.00037149	0.0693565	0.0543108	AC190623.3_FG001|GRMZM2G024150|GRMZM2G060742|GRMZM2G409771|GRMZM2G010490|GRMZM2G092780|GRMZM2G080231|GRMZM2G028914|GRMZM5G801949|GRMZM2G095126|GRMZM2G454424|GRMZM2G104730|GRMZM2G092804|GRMZM2G177912|GRMZM5G839422|GRMZM2G424491|GRMZM2G001724|GRMZM2G060357|GRMZM2G361652|GRMZM2G479546|GRMZM2G168143|GRMZM2G307561|GRMZM2G066489|GRMZM2G039173|GRMZM5G809546|GRMZM2G174107|GRMZM2G395114|GRMZM2G170128|GRMZ…
M1	substrate-specific transmembrane transporter activity	1.1373e-05	0.00037259	0.0856874	0.0543108	GRMZM2G136794|GRMZM2G081666|GRMZM2G409771|GRMZM2G060742|GRMZM2G010490|GRMZM2G092780|GRMZM2G068557|GRMZM2G142063|GRMZM5G801949|GRMZM2G066801|GRMZM2G420436|GRMZM2G095126|GRMZM5G806182|GRMZM2G034302|GRMZM2G098679|GRMZM2G104730|GRMZM2G401040|GRMZM2G073954|GRMZM2G011479|GRMZM2G088601|AC208897.3_FG004|GRMZM2G479546|GRMZM2G048907|GRMZM2G307561|GRMZM2G009715|GRMZM2G096008|GRMZM2G412085|GRMZM2G066489|GRMZ…
M1	transporter activity	1.5386e-05	0.00049332	0.0780142	0.0543108	GRMZM2G081666|GRMZM2G060742|GRMZM2G409771|GRMZM2G010490|GRMZM2G092780|GRMZM5G801949|GRMZM2G066801|GRMZM2G095126|GRMZM2G420436|GRMZM2G034302|GRMZM2G104730|GRMZM5G827496|GRMZM2G177912|GRMZM2G401040|GRMZM2G322844|GRMZM2G361652|GRMZM2G479546|GRMZM2G307561|GRMZM2G066489|GRMZM2G109221|GRMZM5G809546|GRMZM2G174107|GRMZM2G038365|GRMZM5G862882|GRMZM2G395114|GRMZM2G170128|GRMZM2G455817|AC234159.1_FG002|GRMZ…
M1	inositol or phosphatidylinositol phosphatase activity	2.1412e-05	0.00067226	0.244444	0.0543108	GRMZM2G306732|GRMZM2G036007|GRMZM2G095287|GRMZM2G051276|GRMZM2G065225|GRMZM2G161569|GRMZM5G836250|GRMZM2G174739|GRMZM2G054936|GRMZM2G152757|AC207628.4_FG009
M1	oxidoreductase activity, acting on sulfur group of donors	2.2776e-05	0.00070047	0.165138	0.0543108	GRMZM2G131683|GRMZM2G358009|GRMZM2G052796|GRMZM2G022248|GRMZM2G436199|GRMZM2G181258|GRMZM2G337706|GRMZM2G089308|GRMZM2G007683|GRMZM2G371063|GRMZM2G117300|GRMZM2G025322|GRMZM2G136522|GRMZM2G052666|GRMZM5G860607|GRMZM2G449160|GRMZM2G053726|GRMZM2G172322
M1	protein metabolic process	3.4122e-05	0.0010284	0.0666103	0.0543108	GRMZM5G835677|GRMZM2G055154|GRMZM2G080231|GRMZM5G862107|GRMZM2G111501|GRMZM2G053236|GRMZM2G061602|GRMZM2G001457|GRMZM2G157369|GRMZM2G095628|GRMZM2G002879|GRMZM2G455587|GRMZM2G092379|GRMZM2G011896|GRMZM2G015967|GRMZM2G076263|GRMZM2G129804|GRMZM2G341304|GRMZM2G070011|GRMZM2G412760|GRMZM2G120587|GRMZM2G430780|GRMZM2G007477|GRMZM2G120069|GRMZM2G134205|GRMZM5G878070|GRMZM2G158228|GRMZM5G814314|GRMZM2G…
M1	membrane part	3.7977e-05	0.0011222	0.0748609	0.0543108	AC190623.3_FG001|GRMZM2G024150|GRMZM2G060742|GRMZM5G801949|GRMZM2G066801|GRMZM2G034302|GRMZM2G177912|GRMZM2G401040|GRMZM5G839422|GRMZM2G001724|GRMZM2G060357|GRMZM2G085646|GRMZM2G307561|GRMZM2G128665|GRMZM2G066489|GRMZM2G109221|GRMZM5G832229|GRMZM2G174107|GRMZM5G804323|GRMZM2G395114|GRMZM2G110063|GRMZM2G016066|GRMZM2G102838|GRMZM2G162672|GRMZM2G026015|GRMZM2G322593|GRMZM2G021589|GRMZM2G071401|AC19…
M1	DNA photolyase activity	5.6935e-05	0.00165	0.35	0.0543108	GRMZM2G024739|GRMZM2G029519|GRMZM2G103897|GRMZM2G043955|GRMZM2G104262|GRMZM2G104608|GRMZM2G049549
M1	biosynthetic process	6.4067e-05	0.0018217	0.0695513	0.0543108	GRMZM2G080231|GRMZM2G044744|GRMZM5G862107|GRMZM2G035213|GRMZM2G007289|GRMZM2G043109|GRMZM2G104730|GRMZM2G036609|GRMZM2G022837|GRMZM2G177912|GRMZM2G129804|GRMZM2G076263|GRMZM2G074546|GRMZM2G162672|GRMZM2G158228|GRMZM2G069708|GRMZM5G890665|GRMZM2G131575|GRMZM2G169160|GRMZM2G060349|GRMZM2G106061|GRMZM2G109165|GRMZM2G406643|GRMZM2G038833|AC211349.4_FG001|GRMZM2G100652|GRMZM2G005886|GRMZM2G131243|GRMZ…
M1	pollination	8.9816e-05	0.002417	0.211538	0.0543108	GRMZM2G328785|GRMZM2G160853|GRMZM2G129058|GRMZM2G010962|GRMZM2G152120|GRMZM2G422340|GRMZM2G391288|GRMZM2G330751|GRMZM2G168985|GRMZM2G115705|GRMZM2G418689
M1	pollen-pistil interaction	8.9816e-05	0.002417	0.211538	0.0543108	GRMZM2G328785|GRMZM2G160853|GRMZM2G129058|GRMZM2G010962|GRMZM2G152120|GRMZM2G422340|GRMZM2G391288|GRMZM2G330751|GRMZM2G168985|GRMZM2G115705|GRMZM2G418689
M1	recognition of pollen	8.9816e-05	0.002417	0.211538	0.0543108	GRMZM2G328785|GRMZM2G160853|GRMZM2G129058|GRMZM2G010962|GRMZM2G152120|GRMZM2G422340|GRMZM2G391288|GRMZM2G330751|GRMZM2G168985|GRMZM2G115705|GRMZM2G418689
M1	ferredoxin reductase activity	9.398e-05	0.0024419	0.5	0.0543108	GRMZM2G122793|GRMZM2G168143|GRMZM2G139803|GRMZM2G059191|GRMZM2G059083
M1	oxidoreductase activity, acting on iron-sulfur proteins as donors, NAD or NADP as acceptor	9.398e-05	0.0024419	0.5	0.0543108	GRMZM2G122793|GRMZM2G168143|GRMZM2G139803|GRMZM2G059191|GRMZM2G059083
M1	metalloendopeptidase activity	9.6031e-05	0.0024529	0.166667	0.0543108	GRMZM2G701218|GRMZM2G004040|GRMZM2G110408|AC234155.1_FG002|GRMZM2G177070|GRMZM2G317386|GRMZM2G072865|GRMZM2G049547|GRMZM2G156069|GRMZM2G111200|GRMZM2G044697|GRMZM2G101271|GRMZM2G163193|GRMZM2G009060|GRMZM2G126361
M1	secondary metabolic process	9.9421e-05	0.0024971	0.25	0.0543108	GRMZM2G137409|GRMZM5G849107|GRMZM5G842071|GRMZM2G410515|GRMZM2G454952|GRMZM2G127139|GRMZM5G859195|GRMZM2G137151|GRMZM2G012966
M1	lipid metabolic process	0.00010621	0.0025255	0.088359	0.0543108	GRMZM2G035213|GRMZM2G410515|GRMZM2G007289|GRMZM2G178917|GRMZM2G128971|GRMZM2G331720|GRMZM5G806182|GRMZM2G137151|GRMZM2G035256|GRMZM2G078480|GRMZM2G111208|GRMZM2G048904|GRMZM2G163809|GRMZM2G069503|GRMZM2G027059|GRMZM2G085176|GRMZM2G394968|GRMZM2G454952|GRMZM2G401664|GRMZM2G074401|GRMZM2G056975|GRMZM2G087150|GRMZM2G069708|GRMZM5G890665|GRMZM2G422750|GRMZM2G346095|GRMZM2G012966|GRMZM2G022279|GRMZM2G…
M1	substrate-specific transporter activity	0.00010649	0.0025255	0.0800681	0.0543108	GRMZM2G136794|GRMZM2G081666|GRMZM2G409771|GRMZM2G060742|GRMZM2G010490|GRMZM2G092780|GRMZM2G068557|GRMZM2G142063|GRMZM5G801949|GRMZM2G066801|GRMZM2G420436|GRMZM2G095126|GRMZM5G806182|GRMZM2G034302|GRMZM2G098679|GRMZM2G104730|GRMZM2G401040|GRMZM2G073954|GRMZM2G011479|GRMZM2G088601|AC208897.3_FG004|GRMZM2G479546|GRMZM2G048907|GRMZM2G307561|GRMZM2G009715|GRMZM2G096008|GRMZM2G412085|GRMZM2G066489|GRMZ…
M1	reproductive cellular process	0.00010783	0.0025255	0.207547	0.0543108	GRMZM2G328785|GRMZM2G160853|GRMZM2G129058|GRMZM2G010962|GRMZM2G152120|GRMZM2G422340|GRMZM2G391288|GRMZM2G330751|GRMZM2G168985|GRMZM2G115705|GRMZM2G418689
M1	monooxygenase activity	0.00010984	0.0025255	0.098434	0.0543108	GRMZM2G014580|GRMZM2G339563|GRMZM2G351259|GRMZM2G009232|GRMZM2G058261|GRMZM2G164074|GRMZM2G143202|GRMZM2G181236|GRMZM2G043109|GRMZM2G135029|GRMZM2G084407|GRMZM2G113618|GRMZM5G836353|GRMZM2G106588|GRMZM2G148052|GRMZM5G837869|GRMZM2G349187|GRMZM2G105644|GRMZM2G012865|GRMZM2G020761|GRMZM2G038487|GRMZM2G167336|GRMZM2G040728|GRMZM2G302074|GRMZM2G035073|GRMZM2G349062|GRMZM2G129860|GRMZM2G039396|GRMZM2G…
M1	primary metabolic process	0.00011135	0.0025255	0.0619815	0.0543108	GRMZM5G835677|GRMZM2G431039|GRMZM5G862107|GRMZM2G044744|GRMZM2G080231|GRMZM2G111501|GRMZM2G053236|GRMZM2G061602|GRMZM2G001457|GRMZM2G108514|GRMZM2G438998|GRMZM2G092379|GRMZM2G069503|GRMZM2G015967|GRMZM2G341304|GRMZM2G412760|GRMZM2G430780|GRMZM2G007477|GRMZM2G074401|GRMZM2G120069|GRMZM2G074546|GRMZM2G167669|GRMZM2G158228|GRMZM2G152120|GRMZM2G155753|GRMZM5G890665|GRMZM2G132811|GRMZM2G341302|GRMZM2G…
M1	secondary active transmembrane transporter activity	0.00011374	0.0025255	0.107937	0.0543108	GRMZM2G136794|GRMZM2G113017|GRMZM2G010490|GRMZM2G092780|GRMZM2G142063|GRMZM2G066801|GRMZM2G095126|GRMZM2G045473|GRMZM5G806182|GRMZM2G098679|GRMZM2G093643|GRMZM2G006212|GRMZM2G037342|GRMZM2G029219|GRMZM2G043075|GRMZM2G009715|GRMZM2G092475|GRMZM2G308944|GRMZM2G158013|GRMZM2G050971|GRMZM2G395114|GRMZM2G170128|GRMZM2G158452|GRMZM2G161809|GRMZM5G874448|GRMZM2G120563|GRMZM5G846339|GRMZM5G895188|GRMZM2G…
M1	cofactor metabolic process	0.00011844	0.0025255	0.110345	0.0543108	GRMZM2G113017|GRMZM2G001904|GRMZM2G419806|GRMZM2G043109|GRMZM2G073351|GRMZM2G024738|GRMZM2G025243|GRMZM2G065194|GRMZM2G043277|GRMZM2G044074|GRMZM2G105644|GRMZM2G172322|GRMZM2G043453|GRMZM2G169005|GRMZM2G060156|GRMZM2G039396|GRMZM2G084192|GRMZM2G101004|GRMZM2G050971|GRMZM5G874903|GRMZM2G162672|GRMZM2G163996|GRMZM2G099045|GRMZM2G095206|GRMZM2G036455|GRMZM2G032282|GRMZM2G100976|GRMZM2G009188|GRMZM2G…
M1	carotenoid biosynthetic process	0.00011899	0.0025255	0.666667	0.0543108	GRMZM5G849107|GRMZM2G410515|GRMZM2G454952|GRMZM2G012966
M1	carotenoid metabolic process	0.00011899	0.0025255	0.666667	0.0543108	GRMZM5G849107|GRMZM2G410515|GRMZM2G454952|GRMZM2G012966
M1	tetraterpenoid metabolic process	0.00011899	0.0025255	0.666667	0.0543108	GRMZM5G849107|GRMZM2G410515|GRMZM2G454952|GRMZM2G012966
M1	tetraterpenoid biosynthetic process	0.00011899	0.0025255	0.666667	0.0543108	GRMZM5G849107|GRMZM2G410515|GRMZM2G454952|GRMZM2G012966
M1	disulfide oxidoreductase activity	0.00016244	0.003376	0.166667	0.0543108	GRMZM2G131683|GRMZM2G358009|GRMZM2G022248|GRMZM2G052796|GRMZM2G436199|GRMZM2G181258|GRMZM2G337706|GRMZM2G371063|GRMZM2G117300|GRMZM2G136522|GRMZM5G860607|GRMZM2G449160|GRMZM2G053726|GRMZM2G172322
M1	cellular lipid metabolic process	0.00016354	0.003376	0.105919	0.0543108	GRMZM2G410515|GRMZM2G007289|GRMZM5G806182|GRMZM2G137151|GRMZM2G114642|GRMZM5G856881|GRMZM2G111208|GRMZM2G172032|GRMZM2G164974|GRMZM2G164318|GRMZM2G105362|GRMZM2G163809|GRMZM2G137409|GRMZM2G060481|GRMZM2G027059|GRMZM2G077233|GRMZM2G066578|AC194970.5_FG001|GRMZM2G454952|GRMZM2G127139|GRMZM2G015906|GRMZM2G112728|GRMZM2G377341|GRMZM2G104626|GRMZM5G849107|GRMZM2G066876|GRMZM2G056975|GRMZM2G003501|GRMZ…
M1	localization	0.00019877	0.0040173	0.0700193	0.0543108	GRMZM2G081666|GRMZM2G409771|GRMZM2G060742|GRMZM2G010490|GRMZM2G092780|GRMZM2G028914|GRMZM5G801949|GRMZM2G066801|GRMZM2G420436|GRMZM2G095126|GRMZM2G034302|GRMZM2G104730|GRMZM5G827496|GRMZM2G177912|GRMZM2G401040|GRMZM5G839422|GRMZM2G322844|GRMZM2G086971|GRMZM2G046681|GRMZM2G361652|GRMZM2G479546|GRMZM2G307561|GRMZM2G110258|GRMZM2G066489|GRMZM2G109221|GRMZM2G092793|GRMZM5G809546|GRMZM2G174107|GRMZM5G…
M1	carbohydrate binding	0.00019993	0.0040173	0.121212	0.0543108	GRMZM2G075884|GRMZM2G129058|GRMZM2G034243|GRMZM2G353276|GRMZM2G337242|GRMZM2G330751|GRMZM2G168985|GRMZM2G398854|GRMZM2G038973|GRMZM2G011373|GRMZM2G328785|GRMZM2G160853|GRMZM2G021846|GRMZM2G334592|GRMZM2G041356|GRMZM2G010962|GRMZM2G075958|GRMZM2G152120|GRMZM2G422340|GRMZM2G391288|GRMZM2G328309|GRMZM2G115705|GRMZM2G418689|GRMZM2G074462
M1	cell envelope	0.00023735	0.0047063	0.225	0.0543108	GRMZM2G428379|GRMZM2G148807|GRMZM2G315121|GRMZM2G150363|GRMZM2G074103|GRMZM2G150337|GRMZM2G012685|GRMZM2G126496|GRMZM2G066489
M1	chlorophyllide a oxygenase activity	0.00026565	0.0051073	0.571429	0.0543108	GRMZM2G339563|GRMZM2G349062|GRMZM2G038487|GRMZM2G171390
M1	oxidoreductase activity, acting on single donors with incorporation of molecular oxygen, incorporation of one atom of oxygen (internal monooxygenases or internal mixed function oxidases)	0.00026565	0.0051073	0.571429	0.0543108	GRMZM2G339563|GRMZM2G349062|GRMZM2G038487|GRMZM2G171390
M1	oxidoreductase activity, acting on iron-sulfur proteins as donors	0.00026774	0.0051073	0.333333	0.0543108	GRMZM2G304947|GRMZM2G122793|GRMZM2G168143|GRMZM2G139803|GRMZM2G059191|GRMZM2G059083
M1	protein disulfide oxidoreductase activity	0.00045555	0.0085815	0.158537	0.0543108	GRMZM2G131683|GRMZM2G358009|GRMZM2G022248|GRMZM2G052796|GRMZM2G436199|GRMZM2G181258|GRMZM2G337706|GRMZM2G371063|GRMZM2G117300|GRMZM2G136522|GRMZM5G860607|GRMZM2G449160|GRMZM2G053726
M1	ion transmembrane transporter activity	0.00047841	0.0089008	0.0805223	0.0543108	GRMZM2G136794|GRMZM2G081666|GRMZM2G060742|GRMZM2G409771|GRMZM2G010490|GRMZM2G092780|GRMZM2G068557|GRMZM2G142063|GRMZM2G066801|GRMZM2G420436|GRMZM2G095126|GRMZM5G806182|GRMZM2G098679|GRMZM2G104730|GRMZM2G401040|GRMZM2G073954|GRMZM2G011479|GRMZM2G088601|GRMZM2G048907|GRMZM2G009715|GRMZM2G096008|GRMZM2G412085|GRMZM2G066489|GRMZM2G025531|GRMZM2G158131|GRMZM2G148807|GRMZM2G038365|GRMZM5G862882|GRMZM2G…
M1	transport	0.0005188	0.0094196	0.0689385	0.0543108	GRMZM2G081666|GRMZM2G409771|GRMZM2G060742|GRMZM2G010490|GRMZM2G092780|GRMZM2G028914|GRMZM5G801949|GRMZM2G066801|GRMZM2G420436|GRMZM2G095126|GRMZM2G034302|GRMZM2G104730|GRMZM5G827496|GRMZM2G177912|GRMZM2G401040|GRMZM2G322844|GRMZM2G086971|GRMZM2G046681|GRMZM2G361652|GRMZM2G479546|GRMZM2G307561|GRMZM2G110258|GRMZM2G066489|GRMZM2G109221|GRMZM2G092793|GRMZM5G809546|GRMZM2G174107|GRMZM5G862882|GRMZM2G…
M1	establishment of localization	0.0005188	0.0094196	0.0689385	0.0543108	GRMZM2G081666|GRMZM2G409771|GRMZM2G060742|GRMZM2G010490|GRMZM2G092780|GRMZM2G028914|GRMZM5G801949|GRMZM2G066801|GRMZM2G420436|GRMZM2G095126|GRMZM2G034302|GRMZM2G104730|GRMZM5G827496|GRMZM2G177912|GRMZM2G401040|GRMZM2G322844|GRMZM2G086971|GRMZM2G046681|GRMZM2G361652|GRMZM2G479546|GRMZM2G307561|GRMZM2G110258|GRMZM2G066489|GRMZM2G109221|GRMZM2G092793|GRMZM5G809546|GRMZM2G174107|GRMZM5G862882|GRMZM2G…
M1	metallopeptidase activity	0.00060552	0.010792	0.121951	0.0543108	GRMZM2G701218|GRMZM2G004040|GRMZM2G110408|GRMZM2G101438|GRMZM2G011319|AC234155.1_FG002|GRMZM2G177070|GRMZM2G317386|GRMZM2G072865|GRMZM2G049547|GRMZM2G156069|GRMZM2G111200|GRMZM2G044697|GRMZM2G173085|GRMZM2G002879|GRMZM2G163193|GRMZM2G101271|GRMZM2G009060|GRMZM2G068982|GRMZM2G126361
M1	cell recognition	0.00060872	0.010792	0.171875	0.0543108	GRMZM2G328785|GRMZM2G160853|GRMZM2G129058|GRMZM2G010962|GRMZM2G152120|GRMZM2G422340|GRMZM2G391288|GRMZM2G330751|GRMZM2G168985|GRMZM2G115705|GRMZM2G418689
M1	outer membrane-bounded periplasmic space	0.00069779	0.012228	0.216216	0.0543108	GRMZM2G428379|GRMZM2G148807|GRMZM2G315121|GRMZM2G150363|GRMZM2G150337|GRMZM2G012685|GRMZM2G126496|GRMZM2G066489
M1	external encapsulating structure part	0.00084225	0.014589	0.210526	0.0543108	GRMZM2G428379|GRMZM2G148807|GRMZM2G315121|GRMZM2G150363|GRMZM2G150337|GRMZM2G012685|GRMZM2G126496|GRMZM2G066489
M1	carbonate dehydratase activity	0.00087576	0.014997	0.444444	0.0543108	GRMZM2G348512|GRMZM2G414528|GRMZM2G094165|GRMZM5G807267
M1	phosphatase activity	0.00099537	0.016854	0.108597	0.0543108	GRMZM2G070315|GRMZM2G306732|GRMZM2G095287|GRMZM2G018441|GRMZM2G319357|GRMZM2G326270|GRMZM2G065225|GRMZM2G161569|GRMZM2G174739|GRMZM2G001508|GRMZM2G068690|GRMZM2G152757|GRMZM2G173542|AC207628.4_FG009|GRMZM2G000660|GRMZM2G036455|GRMZM2G036007|GRMZM2G127374|GRMZM2G052546|GRMZM2G162347|GRMZM2G051276|GRMZM2G053722|GRMZM5G836250|GRMZM2G054936
M1	periplasmic space	0.0010098	0.016908	0.205128	0.0543108	GRMZM2G428379|GRMZM2G148807|GRMZM2G315121|GRMZM2G150363|GRMZM2G150337|GRMZM2G012685|GRMZM2G126496|GRMZM2G066489
M1	cell communication	0.0010294	0.017047	0.161765	0.0543108	GRMZM2G328785|GRMZM2G160853|GRMZM2G129058|GRMZM2G010962|GRMZM2G152120|GRMZM2G422340|GRMZM2G391288|GRMZM2G330751|GRMZM2G168985|GRMZM2G115705|GRMZM2G418689
M1	homeostatic process	0.001044	0.0171	0.0721393	0.0543108	GRMZM2G010491|GRMZM2G089721|GRMZM2G117836|GRMZM2G013430|GRMZM2G133095|GRMZM2G132978|GRMZM2G071166|GRMZM5G839422|GRMZM2G005146|GRMZM2G119769|GRMZM2G441888|GRMZM2G012479|GRMZM2G072890|GRMZM2G703281|GRMZM5G860607|GRMZM2G428356|GRMZM2G375696|GRMZM5G832229|GRMZM2G022248|GRMZM2G039396|GRMZM2G087590|GRMZM2G181258|GRMZM2G110063|GRMZM2G388018|GRMZM2G025954|GRMZM2G456960|GRMZM2G014055|GRMZM2G131476|GRMZM2G…
M1	cellular protein metabolic process	0.0011509	0.018279	0.0650794	0.0543108	GRMZM5G835677|GRMZM2G080231|GRMZM5G862107|GRMZM2G055154|GRMZM2G111501|GRMZM2G061602|GRMZM2G001457|GRMZM2G157369|GRMZM2G455587|GRMZM2G011896|GRMZM2G129804|GRMZM2G015967|GRMZM2G076263|GRMZM2G341304|GRMZM2G412760|GRMZM2G430780|GRMZM2G007477|GRMZM2G134205|GRMZM5G878070|GRMZM2G158228|GRMZM5G814314|GRMZM2G170120|GRMZM2G021687|GRMZM2G152120|GRMZM2G362303|GRMZM2G155753|GRMZM2G132811|GRMZM2G341302|GRMZM2G…
M1	iron-sulfur cluster assembly	0.0011523	0.018279	0.26087	0.0543108	GRMZM2G099045|GRMZM2G113017|GRMZM2G100976|GRMZM2G156713|GRMZM2G050971|GRMZM2G163996
M1	metallo-sulfur cluster assembly	0.0011523	0.018279	0.26087	0.0543108	GRMZM2G099045|GRMZM2G113017|GRMZM2G100976|GRMZM2G156713|GRMZM2G050971|GRMZM2G163996
M1	lyase activity	0.0011744	0.018436	0.0917874	0.0543108	GRMZM2G055467|GRMZM2G414528|GRMZM2G108514|GRMZM2G015892|GRMZM2G049549|GRMZM2G093526|GRMZM2G397247|GRMZM2G024739|GRMZM2G024738|GRMZM2G170692|GRMZM2G076006|GRMZM2G156803|GRMZM2G094165|GRMZM2G044074|GRMZM5G807267|AC217050.4_FG007|GRMZM2G060156|GRMZM2G139123|GRMZM2G334660|GRMZM2G108609|GRMZM2G360821|GRMZM2G104262|GRMZM2G104608|GRMZM2G049538|GRMZM2G046163|GRMZM2G120563|GRMZM2G101142|GRMZM5G840582|GRMZ…
M1	heat shock protein binding	0.0011926	0.018528	0.109005	0.0543108	GRMZM5G835677|GRMZM2G382106|GRMZM2G098460|GRMZM2G029546|GRMZM2G111501|GRMZM2G113340|GRMZM2G031721|GRMZM2G307368|GRMZM5G856084|GRMZM2G536644|GRMZM2G071996|GRMZM2G068316|GRMZM2G091811|GRMZM2G062788|GRMZM2G074252|GRMZM2G021687|GRMZM2G124644|GRMZM2G077711|GRMZM2G087758|GRMZM2G170307|GRMZM2G072300|GRMZM2G146673|GRMZM2G112626
M1	cation transmembrane transporter activity	0.0012176	0.018602	0.0817175	0.0543108	GRMZM2G136794|GRMZM2G081666|GRMZM2G409771|GRMZM2G010490|GRMZM2G142063|GRMZM2G066801|GRMZM2G095126|GRMZM2G420436|GRMZM5G806182|GRMZM2G098679|GRMZM2G104730|GRMZM2G401040|GRMZM2G011479|GRMZM2G088601|GRMZM2G048907|GRMZM2G009715|GRMZM2G096008|GRMZM2G158131|GRMZM2G038365|GRMZM5G862882|GRMZM2G158452|GRMZM5G874448|GRMZM2G455817|GRMZM2G071401|GRMZM5G890665|GRMZM2G305159|GRMZM2G379686|GRMZM2G131575|GRMZM2G…
M1	cellular biosynthetic process	0.001222	0.018602	0.0668746	0.0543108	GRMZM2G080231|GRMZM2G044744|GRMZM5G862107|GRMZM2G007289|GRMZM2G043109|GRMZM2G104730|GRMZM2G036609|GRMZM2G177912|GRMZM2G129804|GRMZM2G076263|GRMZM2G074546|GRMZM2G162672|GRMZM2G158228|GRMZM5G890665|GRMZM2G131575|GRMZM2G169160|GRMZM2G060349|GRMZM2G106061|GRMZM2G109165|GRMZM2G406643|GRMZM2G038833|AC211349.4_FG001|GRMZM2G419806|GRMZM2G116258|GRMZM2G001904|GRMZM2G463913|GRMZM2G107089|GRMZM2G006736|GRMZ…
M1	ion transport	0.0013275	0.020005	0.0805195	0.0543108	GRMZM2G081666|GRMZM2G060742|GRMZM2G409771|GRMZM2G092780|GRMZM2G420436|GRMZM2G104730|GRMZM2G177912|GRMZM2G401040|GRMZM2G073954|GRMZM2G011479|GRMZM2G088601|GRMZM2G048907|GRMZM2G009715|GRMZM2G096008|GRMZM2G412085|GRMZM2G110258|GRMZM2G025531|GRMZM2G158131|GRMZM2G148807|GRMZM5G862882|AC200298.4_FG001|GRMZM2G395114|GRMZM2G455817|GRMZM2G040933|GRMZM2G071401|GRMZM5G890665|GRMZM2G305159|GRMZM2G379686|GRMZ…
M1	uroporphyrinogen decarboxylase activity	0.0014717	0.021687	0.6	0.0543108	GRMZM2G024738|GRMZM2G025031|GRMZM2G044074
M1	serine-type carboxypeptidase activity	0.0014823	0.021687	0.15493	0.0543108	GRMZM2G035517|GRMZM2G075676|GRMZM2G106165|GRMZM2G408038|GRMZM2G120587|GRMZM2G339091|GRMZM2G393673|GRMZM2G136495|GRMZM2G070271|AC198353.5_FG001|GRMZM2G111200
M1	serine-type exopeptidase activity	0.0014823	0.021687	0.15493	0.0543108	GRMZM2G035517|GRMZM2G075676|GRMZM2G106165|GRMZM2G408038|GRMZM2G120587|GRMZM2G339091|GRMZM2G393673|GRMZM2G136495|GRMZM2G070271|AC198353.5_FG001|GRMZM2G111200
M1	multi-organism process	0.0019837	0.028745	0.118881	0.0543108	GRMZM2G089812|GRMZM2G129058|GRMZM2G439195|GRMZM2G330751|GRMZM2G168985|GRMZM2G478568|GRMZM2G328785|GRMZM2G160853|AC191097.3_FG007|GRMZM2G010962|GRMZM2G125263|GRMZM2G152120|GRMZM2G422340|GRMZM2G391288|GRMZM2G115705|GRMZM2G418689|GRMZM2G165597
M1	guanosine tetraphosphate metabolic process	0.0021012	0.029798	0.363636	0.0543108	GRMZM2G152040|GRMZM2G021074|GRMZM2G353147|GRMZM2G106931
M1	drug transmembrane transporter activity	0.0021355	0.029798	0.12963	0.0543108	GRMZM2G136794|GRMZM2G308944|GRMZM2G066801|GRMZM2G098679|GRMZM2G170128|GRMZM2G006212|GRMZM2G161809|GRMZM2G120563|GRMZM2G029219|GRMZM2G043075|GRMZM2G115105|GRMZM2G151903|GRMZM5G890665|GRMZM2G096683
M1	drug transport	0.0021355	0.029798	0.12963	0.0543108	GRMZM2G136794|GRMZM2G308944|GRMZM2G066801|GRMZM2G098679|GRMZM2G170128|GRMZM2G006212|GRMZM2G161809|GRMZM2G120563|GRMZM2G029219|GRMZM2G043075|GRMZM2G115105|GRMZM2G151903|GRMZM5G890665|GRMZM2G096683
M1	response to drug	0.0021355	0.029798	0.12963	0.0543108	GRMZM2G136794|GRMZM2G308944|GRMZM2G066801|GRMZM2G098679|GRMZM2G170128|GRMZM2G006212|GRMZM2G161809|GRMZM2G120563|GRMZM2G029219|GRMZM2G043075|GRMZM2G115105|GRMZM2G151903|GRMZM5G890665|GRMZM2G096683
M1	metal ion transport	0.0022603	0.03125	0.0878378	0.0543108	GRMZM2G145794|GRMZM2G020766|GRMZM2G081666|GRMZM2G409771|GRMZM2G420436|GRMZM2G088669|GRMZM2G104730|GRMZM2G037342|GRMZM2G011479|GRMZM2G088601|GRMZM2G106588|GRMZM2G032430|GRMZM2G059836|GRMZM2G009715|GRMZM2G096008|GRMZM2G110258|GRMZM2G092475|GRMZM2G014695|GRMZM2G084192|GRMZM2G150683|AC200298.4_FG001|GRMZM2G123996|GRMZM2G000219|GRMZM2G455817|GRMZM2G068904|GRMZM2G123652|GRMZM2G104041|GRMZM2G040933|GRMZ…
M1	inorganic anion transmembrane transporter activity	0.0022856	0.031312	0.230769	0.0543108	GRMZM2G073954|GRMZM2G060742|GRMZM2G092780|GRMZM2G158013|GRMZM2G045473|GRMZM2G395114
M1	protein serine/threonine kinase activity	0.0026498	0.035976	0.0708252	0.0543108	GRMZM2G075884|GRMZM2G055154|GRMZM2G337768|GRMZM2G099002|GRMZM2G065214|GRMZM2G114575|GRMZM2G061602|GRMZM2G001457|GRMZM2G157369|GRMZM2G451147|GRMZM2G391288|GRMZM2G330049|GRMZM2G163861|GRMZM2G455587|GRMZM2G011896|GRMZM2G316474|GRMZM2G341304|GRMZM2G412760|GRMZM2G028709|GRMZM2G074381|GRMZM2G430780|GRMZM2G007477|GRMZM2G055575|GRMZM2G134205|GRMZM5G878070|GRMZM2G026943|GRMZM2G170120|GRMZM2G152120|GRMZM2G…
M1	electron transport chain	0.0027336	0.036423	0.118519	0.0543108	GRMZM2G122327|GRMZM2G096792|GRMZM5G808939|GRMZM2G043162|GRMZM5G800096|GRMZM5G844143|GRMZM2G048313|GRMZM2G134325|GRMZM2G427557|GRMZM5G840703|GRMZM5G856777|GRMZM2G122337|GRMZM2G427444|GRMZM5G815553|GRMZM2G176216|GRMZM2G463640
M1	iron ion binding	0.0027645	0.036423	0.0768349	0.0543108	GRMZM2G068557|GRMZM2G351259|GRMZM2G009232|GRMZM2G007289|GRMZM2G029546|GRMZM2G149273|GRMZM2G164074|GRMZM2G143202|GRMZM2G181236|GRMZM2G072529|GRMZM2G084407|GRMZM2G176085|GRMZM2G113618|GRMZM5G837869|GRMZM2G349187|GRMZM2G012865|GRMZM5G815553|GRMZM2G040728|GRMZM2G302074|GRMZM2G035073|GRMZM2G568636|GRMZM2G138248|GRMZM2G085845|GRMZM2G090432|GRMZM2G065928|GRMZM2G090568|GRMZM2G060079|GRMZM2G133434|GRMZM2G…
M1	ferredoxin-NADP+ reductase activity	0.0028244	0.036423	0.5	0.0543108	GRMZM2G168143|GRMZM2G059191|GRMZM2G059083
M1	carbon utilization	0.0028244	0.036423	0.5	0.0543108	GRMZM2G348512|GRMZM2G414528|GRMZM2G094165
M1	response to heat	0.0028244	0.036423	0.5	0.0543108	GRMZM5G856084|GRMZM2G536644|GRMZM2G091811
M1	phosphotransferase activity, alcohol group as acceptor	0.0028278	0.036423	0.0686475	0.0543108	GRMZM2G075884|GRMZM2G071023|GRMZM2G055154|GRMZM2G337768|GRMZM2G099002|GRMZM2G114575|GRMZM2G061602|GRMZM2G065214|GRMZM2G001457|GRMZM2G157369|GRMZM2G451147|GRMZM2G106119|GRMZM2G391288|GRMZM2G163861|GRMZM2G330049|GRMZM2G455587|GRMZM2G011896|GRMZM2G316474|GRMZM2G341304|GRMZM2G412760|GRMZM2G028709|GRMZM2G074381|GRMZM2G430780|GRMZM2G007477|AC213693.3_FG003|GRMZM2G055575|GRMZM2G018786|GRMZM2G134205|GRMZ…
M1	cyanelle	0.0029477	0.036891	1	0.0543108	GRMZM2G163809|GRMZM2G112728
M1	plastoquinol-plastocyanin reductase activity	0.0029477	0.036891	1	0.0543108	GRMZM2G038365|GRMZM2G162748
M1	[ribulose-bisphosphate carboxylase]-lysine N-methyltransferase activity	0.0029477	0.036891	1	0.0543108	GRMZM2G077258|GRMZM2G418752
M1	regulation of biological quality	0.0029621	0.036891	0.0698507	0.0543108	GRMZM2G010491|GRMZM2G089721|GRMZM2G117836|GRMZM2G013430|GRMZM2G133095|GRMZM2G132978|GRMZM2G071166|GRMZM5G839422|GRMZM2G005146|GRMZM2G119769|GRMZM2G441888|GRMZM2G012479|GRMZM2G072890|GRMZM2G703281|GRMZM5G860607|GRMZM2G428356|GRMZM2G375696|GRMZM5G832229|GRMZM2G022248|GRMZM2G039396|GRMZM2G087590|GRMZM2G181258|GRMZM2G110063|GRMZM2G388018|GRMZM2G025954|GRMZM2G456960|GRMZM2G014055|GRMZM2G131476|GRMZM2G…
M1	adenyl nucleotide binding	0.0030453	0.037311	0.0641479	0.0543108	GRMZM2G055154|GRMZM2G028914|GRMZM2G061602|GRMZM2G104730|GRMZM2G001457|GRMZM2G157369|GRMZM2G040968|GRMZM2G162800|GRMZM2G168143|GRMZM2G455587|GRMZM2G011896|GRMZM2G341304|GRMZM2G412760|GRMZM2G430780|GRMZM2G007477|AC198418.3_FG005|GRMZM2G013617|GRMZM2G018786|GRMZM2G017254|GRMZM2G134205|GRMZM5G878070|GRMZM2G158228|GRMZM2G170120|GRMZM2G152120|GRMZM2G362303|GRMZM2G162282|GRMZM2G074103|GRMZM2G341302|GRMZ…
M1	purine nucleoside binding	0.0030453	0.037311	0.0641479	0.0543108	GRMZM2G055154|GRMZM2G028914|GRMZM2G061602|GRMZM2G104730|GRMZM2G001457|GRMZM2G157369|GRMZM2G040968|GRMZM2G162800|GRMZM2G168143|GRMZM2G455587|GRMZM2G011896|GRMZM2G341304|GRMZM2G412760|GRMZM2G430780|GRMZM2G007477|AC198418.3_FG005|GRMZM2G013617|GRMZM2G018786|GRMZM2G017254|GRMZM2G134205|GRMZM5G878070|GRMZM2G158228|GRMZM2G170120|GRMZM2G152120|GRMZM2G362303|GRMZM2G162282|GRMZM2G074103|GRMZM2G341302|GRMZ…
M1	nucleoside binding	0.0030861	0.037505	0.0641304	0.0543108	GRMZM2G055154|GRMZM2G028914|GRMZM2G061602|GRMZM2G104730|GRMZM2G001457|GRMZM2G157369|GRMZM2G040968|GRMZM2G162800|GRMZM2G168143|GRMZM2G455587|GRMZM2G011896|GRMZM2G341304|GRMZM2G412760|GRMZM2G430780|GRMZM2G007477|AC198418.3_FG005|GRMZM2G013617|GRMZM2G018786|GRMZM2G017254|GRMZM2G134205|GRMZM5G878070|GRMZM2G158228|GRMZM2G170120|GRMZM2G152120|GRMZM2G362303|GRMZM2G162282|GRMZM2G074103|GRMZM2G341302|GRMZ…
M1	phosphoric ester hydrolase activity	0.0034724	0.041864	0.0962963	0.0543108	GRMZM2G070315|GRMZM2G306732|GRMZM2G095287|GRMZM2G319357|GRMZM2G161569|GRMZM2G174739|GRMZM2G068690|GRMZM2G173542|AC207628.4_FG009|GRMZM2G162347|GRMZM2G053722|GRMZM5G836250|GRMZM2G054936|GRMZM2G018441|GRMZM2G326270|GRMZM2G401664|GRMZM2G065225|GRMZM2G481904|GRMZM2G001508|GRMZM2G152757|GRMZM2G000660|GRMZM2G036455|GRMZM2G036007|GRMZM2G052546|GRMZM2G127374|GRMZM2G051276
M1	phosphate metabolic process	0.0036784	0.043995	0.068	0.0543108	GRMZM2G075884|GRMZM2G055154|GRMZM2G337768|GRMZM2G099002|GRMZM2G114575|GRMZM2G061602|GRMZM2G065214|GRMZM2G135029|GRMZM2G001457|GRMZM2G157369|GRMZM2G177912|GRMZM2G401040|GRMZM2G451147|GRMZM2G040968|GRMZM2G391288|GRMZM2G163861|GRMZM2G330049|GRMZM2G455587|GRMZM2G011896|GRMZM2G316474|GRMZM2G341304|GRMZM2G412760|GRMZM2G028709|GRMZM2G074381|GRMZM2G430780|GRMZM2G007477|GRMZM2G427444|GRMZM2G055575|GRMZM2G…
M1	phosphorus metabolic process	0.0037426	0.044411	0.067966	0.0543108	GRMZM2G075884|GRMZM2G055154|GRMZM2G337768|GRMZM2G099002|GRMZM2G114575|GRMZM2G061602|GRMZM2G065214|GRMZM2G135029|GRMZM2G001457|GRMZM2G157369|GRMZM2G177912|GRMZM2G401040|GRMZM2G451147|GRMZM2G040968|GRMZM2G391288|GRMZM2G163861|GRMZM2G330049|GRMZM2G455587|GRMZM2G011896|GRMZM2G316474|GRMZM2G341304|GRMZM2G412760|GRMZM2G028709|GRMZM2G074381|GRMZM2G430780|GRMZM2G007477|GRMZM2G427444|GRMZM2G055575|GRMZM2G…
M1	reproductive process	0.0038926	0.045829	0.1375	0.0543108	GRMZM2G328785|GRMZM2G160853|GRMZM2G129058|GRMZM2G010962|GRMZM2G152120|GRMZM2G422340|GRMZM2G391288|GRMZM2G330751|GRMZM2G168985|GRMZM2G115705|GRMZM2G418689
M1	active transmembrane transporter activity	0.004076	0.047616	0.0804598	0.0543108	GRMZM2G136794|GRMZM2G142870|GRMZM2G068557|GRMZM2G092780|GRMZM2G010490|GRMZM2G014089|GRMZM2G142063|GRMZM2G066801|GRMZM2G095126|GRMZM5G806182|GRMZM2G098679|GRMZM2G104730|GRMZM2G077361|GRMZM2G006212|GRMZM2G043075|GRMZM2G048907|GRMZM2G009715|GRMZM5G809546|GRMZM2G395114|GRMZM2G127150|GRMZM2G170128|GRMZM2G158452|GRMZM5G874448|GRMZM2G161809|GRMZM2G032218|GRMZM2G115105|GRMZM5G890665|GRMZM2G305159|GRMZM2G…
M1	guanosine metabolic process	0.0041719	0.048362	0.307692	0.0543108	GRMZM2G152040|GRMZM2G021074|GRMZM2G353147|GRMZM2G106931
M201	active transmembrane transporter activity	0.00029794	0.0092407	0.00656814	0.000561062	GRMZM2G115658|GRMZM5G833207|GRMZM2G078292|GRMZM5G877788
M201	drug:hydrogen antiporter activity	0.00047694	0.0092407	0.0344828	0.000561062	GRMZM2G115658|GRMZM5G877788
M201	tetracycline:hydrogen antiporter activity	0.00047694	0.0092407	0.0344828	0.000561062	GRMZM2G115658|GRMZM5G877788
M201	organic alcohol transport	0.00047694	0.0092407	0.0344828	0.000561062	GRMZM2G115658|GRMZM5G877788
M201	tetracycline transporter activity	0.00047694	0.0092407	0.0344828	0.000561062	GRMZM2G115658|GRMZM5G877788
M201	antibiotic transporter activity	0.00047694	0.0092407	0.0344828	0.000561062	GRMZM2G115658|GRMZM5G877788
M201	antibiotic transport	0.00047694	0.0092407	0.0344828	0.000561062	GRMZM2G115658|GRMZM5G877788
M201	tetracycline transport	0.00047694	0.0092407	0.0344828	0.000561062	GRMZM2G115658|GRMZM5G877788
M201	response to antibiotic	0.0006173	0.010631	0.030303	0.000561062	GRMZM2G115658|GRMZM5G877788
M201	solute:hydrogen antiporter activity	0.0015516	0.017167	0.0190476	0.000561062	GRMZM2G115658|GRMZM5G877788
M201	solute:cation antiporter activity	0.0015809	0.017167	0.0188679	0.000561062	GRMZM2G115658|GRMZM5G877788
M201	drug transmembrane transporter activity	0.0016403	0.017167	0.0185185	0.000561062	GRMZM2G115658|GRMZM5G877788
M201	drug transport	0.0016403	0.017167	0.0185185	0.000561062	GRMZM2G115658|GRMZM5G877788
M201	response to drug	0.0016403	0.017167	0.0185185	0.000561062	GRMZM2G115658|GRMZM5G877788
M201	transmembrane transport	0.0016613	0.017167	0.00415369	0.000561062	GRMZM2G115658|GRMZM5G833207|GRMZM2G078292|GRMZM5G877788
M201	solute:solute antiporter activity	0.0019534	0.018924	0.0169492	0.000561062	GRMZM2G115658|GRMZM5G877788
M201	transmembrane transporter activity	0.0036161	0.026426	0.0033557	0.000561062	GRMZM2G115658|GRMZM5G833207|GRMZM2G078292|GRMZM5G877788
M201	antiporter activity	0.0039059	0.026426	0.0119048	0.000561062	GRMZM2G115658|GRMZM5G877788
M204	monooxygenase activity	9.141e-05	0.020202	0.0111857	0.00104732	GRMZM2G147752|GRMZM5G891656|GRMZM2G333478|GRMZM2G164036|GRMZM2G370745
M230	sequence-specific DNA binding	5.1679e-07	0.00014677	0.0137615	0.00153357	GRMZM5G805387|GRMZM2G087095|GRMZM2G097059|GRMZM2G160565|GRMZM2G129034|GRMZM2G359952|GRMZM2G130382|GRMZM2G159397|GRMZM2G003514
M230	transcription factor activity	1.2605e-05	0.0017899	0.00930714	0.00153357	GRMZM5G805387|GRMZM2G087095|GRMZM2G097059|GRMZM2G160565|GRMZM2G129034|GRMZM2G359952|GRMZM2G130382|GRMZM2G159397|GRMZM2G003514
M230	arabinose metabolic process	0.00010245	0.0047467	0.2	0.00153357	GRMZM2G000566|GRMZM2G077299
M230	L-arabinose metabolic process	0.00010245	0.0047467	0.2	0.00153357	GRMZM2G000566|GRMZM2G077299
M230	alpha-N-arabinofuranosidase activity	0.00010245	0.0047467	0.2	0.00153357	GRMZM2G000566|GRMZM2G077299
M230	regulation of transcription	0.00013666	0.0047467	0.00513919	0.00153357	GRMZM5G805387|GRMZM2G135703|GRMZM2G087095|GRMZM2G097059|GRMZM2G160565|GRMZM2G129034|GRMZM2G359952|GRMZM2G063522|GRMZM2G130382|GRMZM2G159397|GRMZM2G003514|GRMZM2G009892
M230	regulation of biosynthetic process	0.00015555	0.0047467	0.00506971	0.00153357	GRMZM5G805387|GRMZM2G135703|GRMZM2G087095|GRMZM2G097059|GRMZM2G160565|GRMZM2G129034|GRMZM2G359952|GRMZM2G063522|GRMZM2G130382|GRMZM2G159397|GRMZM2G003514|GRMZM2G009892
M230	regulation of cellular biosynthetic process	0.00015555	0.0047467	0.00506971	0.00153357	GRMZM5G805387|GRMZM2G135703|GRMZM2G087095|GRMZM2G097059|GRMZM2G160565|GRMZM2G129034|GRMZM2G359952|GRMZM2G063522|GRMZM2G130382|GRMZM2G159397|GRMZM2G003514|GRMZM2G009892
M230	regulation of macromolecule biosynthetic process	0.00015555	0.0047467	0.00506971	0.00153357	GRMZM5G805387|GRMZM2G135703|GRMZM2G087095|GRMZM2G097059|GRMZM2G160565|GRMZM2G129034|GRMZM2G359952|GRMZM2G063522|GRMZM2G130382|GRMZM2G159397|GRMZM2G003514|GRMZM2G009892
M230	regulation of gene expression	0.00016714	0.0047467	0.00503145	0.00153357	GRMZM5G805387|GRMZM2G135703|GRMZM2G087095|GRMZM2G097059|GRMZM2G160565|GRMZM2G129034|GRMZM2G359952|GRMZM2G063522|GRMZM2G130382|GRMZM2G159397|GRMZM2G003514|GRMZM2G009892
M230	regulation of nitrogen compound metabolic process	0.0002105	0.0049818	0.00490998	0.00153357	GRMZM5G805387|GRMZM2G135703|GRMZM2G087095|GRMZM2G097059|GRMZM2G160565|GRMZM2G129034|GRMZM2G359952|GRMZM2G063522|GRMZM2G130382|GRMZM2G159397|GRMZM2G003514|GRMZM2G009892
M230	regulation of nucleobase, nucleoside, nucleotide and nucleic acid metabolic process	0.0002105	0.0049818	0.00490998	0.00153357	GRMZM5G805387|GRMZM2G135703|GRMZM2G087095|GRMZM2G097059|GRMZM2G160565|GRMZM2G129034|GRMZM2G359952|GRMZM2G063522|GRMZM2G130382|GRMZM2G159397|GRMZM2G003514|GRMZM2G009892
M230	regulation of macromolecule metabolic process	0.00024606	0.005241	0.00482897	0.00153357	GRMZM5G805387|GRMZM2G135703|GRMZM2G087095|GRMZM2G097059|GRMZM2G160565|GRMZM2G129034|GRMZM2G359952|GRMZM2G063522|GRMZM2G130382|GRMZM2G159397|GRMZM2G003514|GRMZM2G009892
M230	regulation of cellular metabolic process	0.00025836	0.005241	0.00480384	0.00153357	GRMZM5G805387|GRMZM2G135703|GRMZM2G087095|GRMZM2G097059|GRMZM2G160565|GRMZM2G129034|GRMZM2G359952|GRMZM2G063522|GRMZM2G130382|GRMZM2G159397|GRMZM2G003514|GRMZM2G009892
M230	regulation of primary metabolic process	0.00032576	0.0061677	0.00468567	0.00153357	GRMZM5G805387|GRMZM2G135703|GRMZM2G087095|GRMZM2G097059|GRMZM2G160565|GRMZM2G129034|GRMZM2G359952|GRMZM2G063522|GRMZM2G130382|GRMZM2G159397|GRMZM2G003514|GRMZM2G009892
M230	regulation of metabolic process	0.00038675	0.006553	0.00459946	0.00153357	GRMZM5G805387|GRMZM2G135703|GRMZM2G087095|GRMZM2G097059|GRMZM2G160565|GRMZM2G129034|GRMZM2G359952|GRMZM2G063522|GRMZM2G130382|GRMZM2G159397|GRMZM2G003514|GRMZM2G009892
M230	transcription regulator activity	0.00039226	0.006553	0.00594845	0.00153357	GRMZM5G805387|GRMZM2G087095|GRMZM2G097059|GRMZM2G160565|GRMZM2G129034|GRMZM2G359952|GRMZM2G130382|GRMZM2G159397|GRMZM2G003514
M230	cell wall organization or biogenesis	0.00044204	0.0068373	0.0171674	0.00153357	GRMZM2G422631|GRMZM2G310840|GRMZM2G118873|GRMZM2G121308
M230	regulation of transcription, DNA-dependent	0.00047701	0.0068373	0.00579151	0.00153357	GRMZM5G805387|GRMZM2G087095|GRMZM2G097059|GRMZM2G160565|GRMZM2G129034|GRMZM2G359952|GRMZM2G130382|GRMZM2G159397|GRMZM2G003514
M230	regulation of RNA metabolic process	0.0004815	0.0068373	0.00578406	0.00153357	GRMZM5G805387|GRMZM2G087095|GRMZM2G097059|GRMZM2G160565|GRMZM2G129034|GRMZM2G359952|GRMZM2G130382|GRMZM2G159397|GRMZM2G003514
M230	fatty acid metabolic process	0.0011418	0.015441	0.0223881	0.00153357	GRMZM2G062718|GRMZM2G409312|GRMZM5G883417
M230	regulation of cellular process	0.0012065	0.015575	0.00405405	0.00153357	GRMZM5G805387|GRMZM2G135703|GRMZM2G087095|GRMZM2G097059|GRMZM2G160565|GRMZM2G129034|GRMZM2G359952|GRMZM2G063522|GRMZM2G130382|GRMZM2G159397|GRMZM2G003514|GRMZM2G009892
M230	pentose metabolic process	0.0015576	0.018678	0.0526316	0.00153357	GRMZM2G000566|GRMZM2G077299
M230	cell wall organization	0.0015784	0.018678	0.02	0.00153357	GRMZM2G422631|GRMZM2G118873|GRMZM2G121308
M230	regulation of biological process	0.0016738	0.019014	0.00390498	0.00153357	GRMZM5G805387|GRMZM2G135703|GRMZM2G087095|GRMZM2G097059|GRMZM2G160565|GRMZM2G129034|GRMZM2G359952|GRMZM2G063522|GRMZM2G130382|GRMZM2G159397|GRMZM2G003514|GRMZM2G009892
M230	monocarboxylic acid metabolic process	0.002448	0.02674	0.0171429	0.00153357	GRMZM2G062718|GRMZM2G409312|GRMZM5G883417
M230	plant-type cell wall organization or biogenesis	0.0034718	0.035214	0.0350877	0.00153357	GRMZM2G118873|GRMZM2G121308
M230	plant-type cell wall organization	0.0034718	0.035214	0.0350877	0.00153357	GRMZM2G118873|GRMZM2G121308
M230	cellular_component	0.0037044	0.036277	0.00244175	0.00153357	GRMZM2G042933|GRMZM2G112792|GRMZM2G041694|GRMZM2G459614|GRMZM2G359952|GRMZM2G129034|GRMZM5G892675|GRMZM2G159397|GRMZM2G003514|GRMZM5G872141|GRMZM2G121308|GRMZM5G805387|GRMZM2G422631|GRMZM2G087095|GRMZM2G097059|GRMZM2G062718|GRMZM2G160565|GRMZM2G409312|GRMZM2G130382|GRMZM5G842695|GRMZM2G386138|GRMZM2G368827|GRMZM2G118873|GRMZM2G020091
M230	lipid metabolic process	0.0045067	0.038172	0.00701262	0.00153357	GRMZM2G103937|GRMZM2G062718|GRMZM2G409312|GRMZM5G883417|GRMZM2G026930
M230	nucleus	0.0047887	0.038172	0.00415704	0.00153357	GRMZM5G805387|GRMZM2G087095|GRMZM2G097059|GRMZM2G160565|GRMZM2G129034|GRMZM2G359952|GRMZM2G130382|GRMZM2G159397|GRMZM2G003514
M230	small molecule metabolic process	0.0052426	0.038172	0.00446429	0.00153357	GRMZM2G000566|GRMZM2G042933|GRMZM2G041694|GRMZM2G062718|GRMZM2G409312|GRMZM5G883417|GRMZM2G026930|GRMZM2G077299
M230	alcohol metabolic process	0.0052572	0.038172	0.0087146	0.00153357	GRMZM2G000566|GRMZM2G041694|GRMZM2G026930|GRMZM2G077299
M230	siderophore biosynthetic process from catechol	0.0057796	0.038172	0.027027	0.00153357	GRMZM2G041694|GRMZM2G026930
M230	enterobactin biosynthetic process	0.0057796	0.038172	0.027027	0.00153357	GRMZM2G041694|GRMZM2G026930
M230	enterobactin metabolic process	0.0057796	0.038172	0.027027	0.00153357	GRMZM2G041694|GRMZM2G026930
M230	siderophore metabolic process	0.0057796	0.038172	0.027027	0.00153357	GRMZM2G041694|GRMZM2G026930
M230	phenol metabolic process	0.0057796	0.038172	0.027027	0.00153357	GRMZM2G041694|GRMZM2G026930
M230	nonribosomal peptide biosynthetic process	0.0057796	0.038172	0.027027	0.00153357	GRMZM2G041694|GRMZM2G026930
M230	diol metabolic process	0.0057796	0.038172	0.027027	0.00153357	GRMZM2G041694|GRMZM2G026930
M230	siderophore biosynthetic process	0.0057796	0.038172	0.027027	0.00153357	GRMZM2G041694|GRMZM2G026930
M230	2,3-dihydro-2,3-dihydroxybenzoate dehydrogenase activity	0.0057796	0.038172	0.027027	0.00153357	GRMZM2G041694|GRMZM2G026930
M230	catechol metabolic process	0.0057796	0.038172	0.027027	0.00153357	GRMZM2G041694|GRMZM2G026930
M230	sexual reproduction	0.006243	0.040295	0.025974	0.00153357	GRMZM2G118873|GRMZM2G121308
M230	oxidoreductase activity, acting on the CH-CH group of donors, NAD or NADP as acceptor	0.0072187	0.045558	0.0240964	0.00153357	GRMZM2G041694|GRMZM2G026930
M230	DNA binding	0.0078957	0.047767	0.00323974	0.00153357	GRMZM5G805387|GRMZM2G135703|GRMZM2G087095|GRMZM2G097059|GRMZM2G160565|GRMZM2G129034|GRMZM2G359952|GRMZM2G063522|GRMZM2G130382|GRMZM2G159397|GRMZM2G003514|GRMZM2G009892
M230	peptide biosynthetic process	0.0079051	0.047767	0.0229885	0.00153357	GRMZM2G041694|GRMZM2G026930
M236	alpha1-adrenergic receptor activity	4.1178e-05	0.006959	0.0606061	0.000299233	GRMZM2G067315|GRMZM2G394203
M236	alpha-adrenergic receptor activity	9.5293e-05	0.0080522	0.04	0.000299233	GRMZM2G067315|GRMZM2G394203
M236	adrenoceptor activity	0.00017156	0.0096643	0.0298507	0.000299233	GRMZM2G067315|GRMZM2G394203
M236	protein homooligomerization	0.00062493	0.021123	0.015625	0.000299233	GRMZM2G067315|GRMZM2G394203
M236	protein oligomerization	0.00062493	0.021123	0.015625	0.000299233	GRMZM2G067315|GRMZM2G394203
M23	multicellular organismal homeostasis	2.4778e-06	0.00014736	0.0142552	0.00433888	AC208201.3_FG002|AC207755.3_FG005|AC177946.2_FG004|GRMZM2G069365|GRMZM2G012891|GRMZM2G465383|GRMZM2G028234|GRMZM2G113332|GRMZM2G469224|GRMZM2G063156|GRMZM2G022499|GRMZM2G118172|GRMZM2G037015|GRMZM2G465287|GRMZM2G336888|GRMZM2G423669|GRMZM2G013214|GRMZM2G000520|GRMZM2G448834|GRMZM2G428470
M23	temperature homeostasis	2.4778e-06	0.00014736	0.0142552	0.00433888	AC208201.3_FG002|AC207755.3_FG005|AC177946.2_FG004|GRMZM2G069365|GRMZM2G012891|GRMZM2G465383|GRMZM2G028234|GRMZM2G113332|GRMZM2G469224|GRMZM2G063156|GRMZM2G022499|GRMZM2G118172|GRMZM2G037015|GRMZM2G465287|GRMZM2G336888|GRMZM2G423669|GRMZM2G013214|GRMZM2G000520|GRMZM2G448834|GRMZM2G428470
M23	homoiothermy	2.4778e-06	0.00014736	0.0142552	0.00433888	AC208201.3_FG002|AC207755.3_FG005|AC177946.2_FG004|GRMZM2G069365|GRMZM2G012891|GRMZM2G465383|GRMZM2G028234|GRMZM2G113332|GRMZM2G469224|GRMZM2G063156|GRMZM2G022499|GRMZM2G118172|GRMZM2G037015|GRMZM2G465287|GRMZM2G336888|GRMZM2G423669|GRMZM2G013214|GRMZM2G000520|GRMZM2G448834|GRMZM2G428470
M23	response to cold	2.4778e-06	0.00014736	0.0142552	0.00433888	AC208201.3_FG002|AC207755.3_FG005|AC177946.2_FG004|GRMZM2G069365|GRMZM2G012891|GRMZM2G465383|GRMZM2G028234|GRMZM2G113332|GRMZM2G469224|GRMZM2G063156|GRMZM2G022499|GRMZM2G118172|GRMZM2G037015|GRMZM2G465287|GRMZM2G336888|GRMZM2G423669|GRMZM2G013214|GRMZM2G000520|GRMZM2G448834|GRMZM2G428470
M23	ice binding	2.4778e-06	0.00014736	0.0142552	0.00433888	AC208201.3_FG002|AC207755.3_FG005|AC177946.2_FG004|GRMZM2G069365|GRMZM2G012891|GRMZM2G465383|GRMZM2G028234|GRMZM2G113332|GRMZM2G469224|GRMZM2G063156|GRMZM2G022499|GRMZM2G118172|GRMZM2G037015|GRMZM2G465287|GRMZM2G336888|GRMZM2G423669|GRMZM2G013214|GRMZM2G000520|GRMZM2G448834|GRMZM2G428470
M23	water binding	2.4778e-06	0.00014736	0.0142552	0.00433888	AC208201.3_FG002|AC207755.3_FG005|AC177946.2_FG004|GRMZM2G069365|GRMZM2G012891|GRMZM2G465383|GRMZM2G028234|GRMZM2G113332|GRMZM2G469224|GRMZM2G063156|GRMZM2G022499|GRMZM2G118172|GRMZM2G037015|GRMZM2G465287|GRMZM2G336888|GRMZM2G423669|GRMZM2G013214|GRMZM2G000520|GRMZM2G448834|GRMZM2G428470
M23	response to freezing	2.4778e-06	0.00014736	0.0142552	0.00433888	AC208201.3_FG002|AC207755.3_FG005|AC177946.2_FG004|GRMZM2G069365|GRMZM2G012891|GRMZM2G465383|GRMZM2G028234|GRMZM2G113332|GRMZM2G469224|GRMZM2G063156|GRMZM2G022499|GRMZM2G118172|GRMZM2G037015|GRMZM2G465287|GRMZM2G336888|GRMZM2G423669|GRMZM2G013214|GRMZM2G000520|GRMZM2G448834|GRMZM2G428470
M23	response to temperature stimulus	2.6432e-06	0.00014736	0.0141945	0.00433888	AC208201.3_FG002|AC207755.3_FG005|AC177946.2_FG004|GRMZM2G069365|GRMZM2G012891|GRMZM2G465383|GRMZM2G028234|GRMZM2G113332|GRMZM2G469224|GRMZM2G063156|GRMZM2G022499|GRMZM2G118172|GRMZM2G037015|GRMZM2G465287|GRMZM2G336888|GRMZM2G423669|GRMZM2G013214|GRMZM2G000520|GRMZM2G448834|GRMZM2G428470
M23	response to abiotic stimulus	4.9946e-06	0.00024751	0.0136054	0.00433888	AC208201.3_FG002|AC207755.3_FG005|AC177946.2_FG004|GRMZM2G069365|GRMZM2G012891|GRMZM2G465383|GRMZM2G028234|GRMZM2G113332|GRMZM2G469224|GRMZM2G063156|GRMZM2G022499|GRMZM2G118172|GRMZM2G037015|GRMZM2G465287|GRMZM2G336888|GRMZM2G423669|GRMZM2G013214|GRMZM2G000520|GRMZM2G448834|GRMZM2G428470
M23	response to stimulus	5.677e-06	0.00025319	0.0106626	0.00433888	AC207755.3_FG005|GRMZM2G465383|GRMZM2G028234|GRMZM2G143723|GRMZM2G469224|GRMZM2G134341|GRMZM2G063156|GRMZM2G022499|GRMZM2G016802|GRMZM2G465287|GRMZM2G336888|GRMZM2G423669|GRMZM2G013214|GRMZM2G047187|GRMZM2G439173|GRMZM2G448834|AC177946.2_FG004|AC208201.3_FG002|GRMZM2G069365|GRMZM2G012891|GRMZM2G438178|GRMZM2G113332|GRMZM2G311665|GRMZM2G118172|GRMZM2G037015|GRMZM2G000520|GRMZM2G428470|GRMZM2G371033
M23	regulation of biological quality	9.8539e-06	0.00039953	0.0125373	0.00433888	AC208201.3_FG002|AC207755.3_FG005|AC177946.2_FG004|GRMZM2G069365|GRMZM2G012891|GRMZM2G465383|GRMZM2G028234|GRMZM2G113332|GRMZM2G469224|GRMZM2G063156|GRMZM2G022499|GRMZM2G118172|GRMZM2G024476|GRMZM2G037015|GRMZM2G465287|GRMZM2G336888|GRMZM2G423669|GRMZM2G013214|GRMZM2G000520|GRMZM2G448834|GRMZM2G428470
M23	multicellular organismal process	1.416e-05	0.00052627	0.0126743	0.00433888	AC208201.3_FG002|AC207755.3_FG005|AC177946.2_FG004|GRMZM2G069365|GRMZM2G012891|GRMZM2G465383|GRMZM2G028234|GRMZM2G113332|GRMZM2G469224|GRMZM2G063156|GRMZM2G022499|GRMZM2G118172|GRMZM2G037015|GRMZM2G465287|GRMZM2G336888|GRMZM2G423669|GRMZM2G013214|GRMZM2G000520|GRMZM2G448834|GRMZM2G428470
M23	homeostatic process	1.8584e-05	0.00063756	0.0124378	0.00433888	AC208201.3_FG002|AC207755.3_FG005|AC177946.2_FG004|GRMZM2G069365|GRMZM2G012891|GRMZM2G465383|GRMZM2G028234|GRMZM2G113332|GRMZM2G469224|GRMZM2G063156|GRMZM2G022499|GRMZM2G118172|GRMZM2G037015|GRMZM2G465287|GRMZM2G336888|GRMZM2G423669|GRMZM2G013214|GRMZM2G000520|GRMZM2G448834|GRMZM2G428470
M23	biological regulation	3.4917e-05	0.0011124	0.00835403	0.00433888	AC207755.3_FG005|GRMZM2G310368|GRMZM2G465383|GRMZM2G115357|GRMZM2G028234|GRMZM2G469224|GRMZM2G180847|GRMZM2G063156|GRMZM2G022499|GRMZM2G465287|GRMZM2G458548|GRMZM2G336888|GRMZM2G423669|GRMZM2G013214|GRMZM2G004619|GRMZM2G448834|GRMZM2G073892|AC208201.3_FG002|GRMZM2G049229|AC177946.2_FG004|GRMZM2G069365|GRMZM2G041127|GRMZM2G012891|GRMZM2G113332|GRMZM2G313481|GRMZM2G049055|GRMZM2G334165|GRMZM2G11817…
M23	response to stress	7.1621e-05	0.0021295	0.0101138	0.00433888	AC208201.3_FG002|AC177946.2_FG004|AC207755.3_FG005|GRMZM2G069365|GRMZM2G012891|GRMZM2G465383|GRMZM2G028234|GRMZM2G143723|GRMZM2G113332|GRMZM2G469224|GRMZM2G063156|GRMZM2G022499|GRMZM2G016802|GRMZM2G118172|GRMZM2G037015|GRMZM2G465287|GRMZM2G336888|GRMZM2G423669|GRMZM2G013214|GRMZM2G000520|GRMZM2G448834|GRMZM2G439173|GRMZM2G428470|GRMZM2G371033
M246	chorismate mutase activity	2.1764e-05	0.0078787	0.4	0.00149617	GRMZM2G179454|GRMZM2G028369
M246	small molecule biosynthetic process	0.00010091	0.018265	0.00947226	0.00149617	GRMZM2G179454|GRMZM2G064159|GRMZM2G155329|GRMZM2G079777|GRMZM2G172183|GRMZM2G028369|GRMZM2G036464
M246	amine biosynthetic process	0.0002612	0.029613	0.0192308	0.00149617	GRMZM2G179454|GRMZM2G064159|GRMZM2G028369|GRMZM2G036464
M246	cellular nitrogen compound biosynthetic process	0.00032721	0.029613	0.00950872	0.00149617	GRMZM2G179454|GRMZM2G064159|GRMZM2G079777|GRMZM2G172183|GRMZM2G028369|GRMZM2G036464
M250	intracellular transport	8.4112e-05	0.0080444	0.00980392	0.000598466	GRMZM2G086636|GRMZM2G111494|GRMZM2G039373|GRMZM2G083518
M250	small GTPase mediated signal transduction	0.00012627	0.0080444	0.0179641	0.000598466	GRMZM2G179215|GRMZM2G086636|GRMZM2G111494
M250	intracellular signal transduction	0.00012852	0.0080444	0.0178571	0.000598466	GRMZM2G179215|GRMZM2G086636|GRMZM2G111494
M250	establishment of localization in cell	0.0001926	0.0080444	0.00790514	0.000598466	GRMZM2G086636|GRMZM2G111494|GRMZM2G039373|GRMZM2G083518
M250	cellular localization	0.00021538	0.0080444	0.00767754	0.000598466	GRMZM2G086636|GRMZM2G111494|GRMZM2G039373|GRMZM2G083518
M250	establishment of protein localization	0.00022665	0.0080444	0.00757576	0.000598466	GRMZM2G179215|GRMZM2G086636|GRMZM2G111494|GRMZM2G083518
M250	protein transport	0.00022665	0.0080444	0.00757576	0.000598466	GRMZM2G179215|GRMZM2G086636|GRMZM2G111494|GRMZM2G083518
M250	protein localization	0.00025223	0.0080444	0.00736648	0.000598466	GRMZM2G179215|GRMZM2G086636|GRMZM2G111494|GRMZM2G083518
M250	intracellular signaling pathway	0.00028062	0.0080444	0.0136986	0.000598466	GRMZM2G179215|GRMZM2G086636|GRMZM2G111494
M250	macromolecule localization	0.00040488	0.010446	0.00650407	0.000598466	GRMZM2G179215|GRMZM2G086636|GRMZM2G111494|GRMZM2G083518
M250	signal transduction	0.00097572	0.021421	0.00892857	0.000598466	GRMZM2G179215|GRMZM2G086636|GRMZM2G111494
M250	intracellular protein transport	0.0010886	0.021421	0.00859599	0.000598466	GRMZM2G086636|GRMZM2G111494|GRMZM2G083518
M250	cellular protein localization	0.0012191	0.021421	0.00826446	0.000598466	GRMZM2G086636|GRMZM2G111494|GRMZM2G083518
M250	cellular macromolecule localization	0.0012191	0.021421	0.00826446	0.000598466	GRMZM2G086636|GRMZM2G111494|GRMZM2G083518
M250	signal transmission	0.0014651	0.021421	0.00775194	0.000598466	GRMZM2G179215|GRMZM2G086636|GRMZM2G111494
M250	signaling process	0.0014651	0.021421	0.00775194	0.000598466	GRMZM2G179215|GRMZM2G086636|GRMZM2G111494
M250	guanyl ribonucleotide binding	0.0024582	0.021421	0.00646552	0.000598466	GRMZM2G179215|GRMZM2G086636|GRMZM2G111494
M250	GTP binding	0.0024582	0.021421	0.00646552	0.000598466	GRMZM2G179215|GRMZM2G086636|GRMZM2G111494
M250	transport	0.002596	0.021421	0.00235018	0.000598466	GRMZM2G179215|GRMZM2G086636|GRMZM2G111494|GRMZM2G039373|GRMZM2G143128|GRMZM2G083518
M250	establishment of localization	0.002596	0.021421	0.00235018	0.000598466	GRMZM2G179215|GRMZM2G086636|GRMZM2G111494|GRMZM2G039373|GRMZM2G143128|GRMZM2G083518
M250	guanyl nucleotide binding	0.002627	0.021421	0.00631579	0.000598466	GRMZM2G179215|GRMZM2G086636|GRMZM2G111494
M250	localization	0.0027671	0.021421	0.00232108	0.000598466	GRMZM2G179215|GRMZM2G086636|GRMZM2G111494|GRMZM2G039373|GRMZM2G143128|GRMZM2G083518
M250	ubiquitin-dependent protein catabolic process	0.0032457	0.021471	0.013986	0.000598466	GRMZM2G072146|GRMZM2G080549
M250	modification-dependent macromolecule catabolic process	0.0032457	0.021471	0.013986	0.000598466	GRMZM2G072146|GRMZM2G080549
M250	modification-dependent protein catabolic process	0.0032457	0.021471	0.013986	0.000598466	GRMZM2G072146|GRMZM2G080549
M250	proteolysis involved in cellular protein catabolic process	0.0044455	0.026673	0.0119048	0.000598466	GRMZM2G072146|GRMZM2G080549
M250	cellular protein catabolic process	0.0044455	0.026673	0.0119048	0.000598466	GRMZM2G072146|GRMZM2G080549
M250	cellular macromolecule catabolic process	0.0047597	0.027396	0.0114943	0.000598466	GRMZM2G072146|GRMZM2G080549
M250	hydrogen ion transmembrane transporter activity	0.0054749	0.029428	0.0106952	0.000598466	GRMZM2G412296|GRMZM2G143128
M250	protein catabolic process	0.0059973	0.031577	0.0102041	0.000598466	GRMZM2G072146|GRMZM2G080549
M250	vesicle-mediated transport	0.0097336	0.046505	0.00793651	0.000598466	GRMZM2G039373|GRMZM2G083518
M250	macromolecule catabolic process	0.010032	0.047058	0.0078125	0.000598466	GRMZM2G072146|GRMZM2G080549
M25	small ribosomal subunit	0.00012573	0.035658	0.0657895	0.00635871	GRMZM2G448151|GRMZM2G100336|GRMZM5G838396|GRMZM2G069427|GRMZM5G888793
M25	hydrolase activity, acting on ester bonds	0.00026927	0.035658	0.0174102	0.00635871	GRMZM2G461040|GRMZM2G162447|GRMZM2G375602|GRMZM2G172099|GRMZM2G004947|GRMZM2G123365|GRMZM2G121278|GRMZM5G888934|GRMZM2G356523|GRMZM2G328205|GRMZM2G012498|GRMZM2G123018|GRMZM2G035685|GRMZM2G095366|GRMZM2G458401|GRMZM2G046306
M25	photosystem II stabilization	0.00039694	0.035658	0.4	0.00635871	GRMZM2G414660|GRMZM2G394732
M25	regulation of photosynthesis, light reaction	0.00039694	0.035658	0.4	0.00635871	GRMZM2G414660|GRMZM2G394732
M25	regulation of photosynthesis	0.00039694	0.035658	0.4	0.00635871	GRMZM2G414660|GRMZM2G394732
M25	regulation of generation of precursor metabolites and energy	0.00039694	0.035658	0.4	0.00635871	GRMZM2G414660|GRMZM2G394732
M25	ATP synthesis coupled electron transport	0.00054688	0.04211	0.0677966	0.00635871	GRMZM2G369522|GRMZM5G834128|GRMZM2G475482|GRMZM2G358205
M288	transcription regulator activity	0.00031145	0.02275	0.00264375	0.000261829	GRMZM2G075438|GRMZM2G111666|GRMZM2G094892|GRMZM2G457562
M288	regulation of transcription	0.0016367	0.02275	0.00171306	0.000261829	GRMZM2G075438|GRMZM2G111666|GRMZM2G094892|GRMZM2G457562
M288	regulation of cellular biosynthetic process	0.001723	0.02275	0.0016899	0.000261829	GRMZM2G075438|GRMZM2G111666|GRMZM2G094892|GRMZM2G457562
M288	regulation of biosynthetic process	0.001723	0.02275	0.0016899	0.000261829	GRMZM2G075438|GRMZM2G111666|GRMZM2G094892|GRMZM2G457562
M288	regulation of macromolecule biosynthetic process	0.001723	0.02275	0.0016899	0.000261829	GRMZM2G075438|GRMZM2G111666|GRMZM2G094892|GRMZM2G457562
M288	regulation of gene expression	0.001773	0.02275	0.00167715	0.000261829	GRMZM2G075438|GRMZM2G111666|GRMZM2G094892|GRMZM2G457562
M288	regulation of nitrogen compound metabolic process	0.0019441	0.02275	0.00163666	0.000261829	GRMZM2G075438|GRMZM2G111666|GRMZM2G094892|GRMZM2G457562
M288	regulation of nucleobase, nucleoside, nucleotide and nucleic acid metabolic process	0.0019441	0.02275	0.00163666	0.000261829	GRMZM2G075438|GRMZM2G111666|GRMZM2G094892|GRMZM2G457562
M288	regulation of macromolecule metabolic process	0.0020698	0.02275	0.00160966	0.000261829	GRMZM2G075438|GRMZM2G111666|GRMZM2G094892|GRMZM2G457562
M288	regulation of cellular metabolic process	0.0021108	0.02275	0.00160128	0.000261829	GRMZM2G075438|GRMZM2G111666|GRMZM2G094892|GRMZM2G457562
M288	regulation of primary metabolic process	0.002318	0.02275	0.00156189	0.000261829	GRMZM2G075438|GRMZM2G111666|GRMZM2G094892|GRMZM2G457562
M288	regulation of metabolic process	0.0024853	0.02275	0.00153315	0.000261829	GRMZM2G075438|GRMZM2G111666|GRMZM2G094892|GRMZM2G457562
M288	regulation of cellular process	0.0039807	0.033836	0.00135135	0.000261829	GRMZM2G075438|GRMZM2G111666|GRMZM2G094892|GRMZM2G457562
M288	regulation of biological process	0.0045738	0.036285	0.00130166	0.000261829	GRMZM2G075438|GRMZM2G111666|GRMZM2G094892|GRMZM2G457562
M2	heme binding	6.4188e-42	3.7817e-39	0.114925	0.01657	GRMZM2G451097|GRMZM2G329029|GRMZM2G160062|GRMZM2G129543|GRMZM2G104877|GRMZM5G821787|GRMZM2G427937|GRMZM2G041308|GRMZM2G435661|GRMZM2G108219|GRMZM2G004984|GRMZM2G040638|GRMZM2G025441|GRMZM2G096086|GRMZM2G321033|AC205154.3_FG005|GRMZM2G380247|GRMZM2G076936|GRMZM2G702529|GRMZM2G137380|GRMZM2G079484|GRMZM2G117365|GRMZM2G055431|GRMZM2G437207|GRMZM5G884985|GRMZM2G027217|GRMZM2G150731|GRMZM2G133475|GRMZ…
M2	tetrapyrrole binding	9.8739e-42	3.7817e-39	0.114243	0.01657	GRMZM2G451097|GRMZM2G329029|GRMZM2G160062|GRMZM2G129543|GRMZM2G104877|GRMZM5G821787|GRMZM2G427937|GRMZM2G041308|GRMZM2G435661|GRMZM2G108219|GRMZM2G004984|GRMZM2G040638|GRMZM2G025441|GRMZM2G096086|GRMZM2G321033|AC205154.3_FG005|GRMZM2G380247|GRMZM2G076936|GRMZM2G702529|GRMZM2G137380|GRMZM2G079484|GRMZM2G117365|GRMZM2G055431|GRMZM2G437207|GRMZM5G884985|GRMZM2G027217|GRMZM2G150731|GRMZM2G133475|GRMZ…
M2	iron ion binding	9.4818e-41	2.421e-38	0.0974771	0.01657	GRMZM2G451097|GRMZM2G329029|GRMZM2G160062|GRMZM2G129543|GRMZM2G104877|GRMZM5G821787|GRMZM2G427937|GRMZM2G041308|GRMZM2G435661|GRMZM2G108219|GRMZM2G004984|GRMZM2G040638|GRMZM2G025441|GRMZM2G096086|GRMZM2G086231|GRMZM2G321033|AC205154.3_FG005|GRMZM2G380247|GRMZM2G076936|GRMZM2G702529|GRMZM2G137380|GRMZM2G079484|GRMZM2G117365|GRMZM2G055431|GRMZM2G437207|GRMZM5G884985|GRMZM2G027217|GRMZM2G141252|GRMZ…
M2	peroxidase activity	5.9867e-38	9.1717e-36	0.20339	0.01657	GRMZM2G451097|GRMZM2G410175|GRMZM2G160062|GRMZM2G129543|GRMZM2G069093|GRMZM2G015280|GRMZM2G326222|GRMZM2G060721|GRMZM2G427937|GRMZM2G037156|GRMZM2G041308|GRMZM2G108219|GRMZM2G004984|GRMZM2G040638|GRMZM2G025441|GRMZM2G427954|GRMZM2G407740|GRMZM2G168073|GRMZM2G024234|GRMZM2G050829|GRMZM2G035506|AC205154.3_FG005|GRMZM2G380247|GRMZM2G504757|GRMZM2G117365|GRMZM2G437207|GRMZM2G370928|GRMZM2G037993|GRMZ…
M2	oxidoreductase activity, acting on peroxide as acceptor	5.9867e-38	9.1717e-36	0.20339	0.01657	GRMZM2G451097|GRMZM2G410175|GRMZM2G160062|GRMZM2G129543|GRMZM2G069093|GRMZM2G015280|GRMZM2G326222|GRMZM2G060721|GRMZM2G427937|GRMZM2G037156|GRMZM2G041308|GRMZM2G108219|GRMZM2G004984|GRMZM2G040638|GRMZM2G025441|GRMZM2G427954|GRMZM2G407740|GRMZM2G168073|GRMZM2G024234|GRMZM2G050829|GRMZM2G035506|AC205154.3_FG005|GRMZM2G380247|GRMZM2G504757|GRMZM2G117365|GRMZM2G437207|GRMZM2G370928|GRMZM2G037993|GRMZ…
M2	response to oxidative stress	1.6717e-36	2.1342e-34	0.204444	0.01657	GRMZM2G451097|GRMZM2G410175|GRMZM2G160062|GRMZM2G129543|GRMZM2G015280|GRMZM2G326222|GRMZM2G069093|GRMZM2G060721|GRMZM2G427937|GRMZM2G037156|GRMZM2G041308|GRMZM2G108219|GRMZM2G004984|GRMZM2G040638|GRMZM2G025441|GRMZM2G427954|GRMZM2G407740|GRMZM2G168073|GRMZM2G024234|GRMZM2G050829|GRMZM2G035506|AC205154.3_FG005|GRMZM2G380247|GRMZM2G504757|GRMZM2G117365|GRMZM2G437207|GRMZM2G370928|GRMZM2G027217|GRMZ…
M2	antioxidant activity	2.6834e-35	2.9365e-33	0.179775	0.01657	GRMZM2G451097|GRMZM2G410175|GRMZM2G160062|GRMZM2G129543|GRMZM2G069093|GRMZM2G015280|GRMZM2G326222|GRMZM2G060721|GRMZM2G427937|GRMZM2G037156|GRMZM2G041308|GRMZM2G108219|GRMZM2G004984|GRMZM2G040638|GRMZM2G025441|GRMZM2G427954|GRMZM2G407740|GRMZM2G168073|GRMZM2G024234|GRMZM2G050829|GRMZM2G035506|AC205154.3_FG005|GRMZM2G380247|GRMZM2G504757|GRMZM2G117365|GRMZM2G437207|GRMZM2G370928|GRMZM2G037993|GRMZ…
M2	response to chemical stimulus	1.114e-28	1.0667e-26	0.116854	0.01657	GRMZM2G451097|GRMZM2G160062|GRMZM2G129543|GRMZM2G427937|GRMZM2G041308|GRMZM2G108219|GRMZM2G004984|GRMZM2G040638|GRMZM2G025441|AC205154.3_FG005|GRMZM2G380247|GRMZM2G117365|GRMZM2G437207|GRMZM2G027217|GRMZM2G150731|GRMZM2G010280|GRMZM2G133475|GRMZM2G397754|GRMZM2G049852|GRMZM2G122853|GRMZM2G029144|GRMZM2G130904|GRMZM2G427903|GRMZM2G156257|GRMZM2G410175|GRMZM2G326222|GRMZM2G015280|GRMZM2G069093|GRMZ…
M2	oxidoreductase activity	2.6792e-28	2.2803e-26	0.0510982	0.01657	GRMZM2G451097|GRMZM2G329029|GRMZM2G427937|GRMZM2G108219|AC217910.3_FG004|GRMZM2G076936|GRMZM2G380247|GRMZM2G079484|GRMZM2G700321|GRMZM2G073929|AC234163.1_FG002|GRMZM2G042660|GRMZM2G150731|GRMZM2G398876|GRMZM2G133475|GRMZM2G165133|GRMZM2G122853|GRMZM2G130904|GRMZM2G089856|GRMZM2G019666|GRMZM2G156257|GRMZM2G122498|GRMZM2G410175|GRMZM2G326222|GRMZM2G046669|GRMZM2G060721|GRMZM2G040050|GRMZM2G089803|G…
M2	oxidation reduction	3.7482e-27	2.8711e-25	0.0542265	0.01657	GRMZM2G451097|GRMZM2G329029|GRMZM2G427937|GRMZM2G108219|AC217910.3_FG004|GRMZM2G076936|GRMZM2G380247|GRMZM2G079484|AC234163.1_FG002|GRMZM2G042660|GRMZM2G150731|GRMZM2G133475|GRMZM2G122853|GRMZM2G130904|GRMZM2G156257|GRMZM2G019666|GRMZM2G122498|GRMZM2G410175|GRMZM2G326222|GRMZM2G060721|GRMZM2G046669|GRMZM2G040050|GRMZM2G124175|GRMZM2G089803|GRMZM2G168073|GRMZM2G110965|GRMZM2G159393|GRMZM2G027041|G…
M2	extracellular region	3.3361e-14	2.3231e-12	0.0762712	0.01657	GRMZM5G857936|GRMZM2G093622|GRMZM2G053493|GRMZM2G168447|GRMZM2G359799|GRMZM2G088791|GRMZM2G076157|GRMZM2G157364|AC233901.1_FG008|GRMZM2G066862|GRMZM2G035189|GRMZM2G332412|GRMZM2G030181|GRMZM2G374405|GRMZM2G112619|GRMZM2G012530|GRMZM2G176798|GRMZM2G376959|GRMZM2G367348|GRMZM2G073260|GRMZM2G170857|GRMZM2G138401|GRMZM2G149605|GRMZM2G090245|GRMZM2G064106|GRMZM2G115909|GRMZM2G091303|GRMZM2G146540|GRMZ…
M2	monooxygenase activity	1.911e-13	1.2199e-11	0.0760626	0.01657	GRMZM2G122498|GRMZM2G329029|GRMZM2G147467|GRMZM2G158342|GRMZM2G104877|GRMZM2G110388|GRMZM2G435661|GRMZM2G089803|GRMZM2G159393|GRMZM2G027041|GRMZM2G096086|GRMZM2G105469|GRMZM2G321033|GRMZM5G836610|GRMZM2G076936|GRMZM2G702529|GRMZM2G137380|GRMZM2G079484|GRMZM2G055431|GRMZM2G181456|GRMZM5G884985|GRMZM2G021310|GRMZM2G031909|GRMZM2G150907|GRMZM2G162222|GRMZM2G013045|GRMZM2G013956|GRMZM2G419342|GRMZM2G…
M2	catalytic activity	7.8944e-11	4.6516e-09	0.0223001	0.01657	GRMZM2G451097|GRMZM2G329029|GRMZM2G166203|GRMZM2G418432|GRMZM2G108219|GRMZM2G333045|GRMZM2G030181|GRMZM2G079484|GRMZM2G029780|GRMZM2G117627|GRMZM2G336824|GRMZM2G700321|GRMZM2G073929|GRMZM2G150731|GRMZM2G022442|GRMZM2G181227|GRMZM2G133475|GRMZM2G438840|GRMZM2G300141|GRMZM2G428201|GRMZM2G165133|GRMZM2G130904|GRMZM2G515150|GRMZM2G089856|GRMZM2G048458|GRMZM2G076064|GRMZM2G122498|GRMZM2G326222|GRMZM2G…
M2	electron carrier activity	2.5068e-10	1.3716e-08	0.0527027	0.01657	GRMZM2G122498|GRMZM2G329029|GRMZM2G147467|GRMZM2G158342|GRMZM2G104877|GRMZM2G110388|GRMZM2G435661|GRMZM2G089803|GRMZM2G105682|GRMZM2G027041|GRMZM2G096086|GRMZM2G105469|GRMZM2G321033|GRMZM5G836610|GRMZM2G076936|GRMZM2G702529|GRMZM2G137380|GRMZM2G079484|GRMZM2G055431|GRMZM2G181456|GRMZM2G037993|GRMZM5G884985|GRMZM5G899851|GRMZM2G021310|GRMZM2G031909|GRMZM2G398876|GRMZM2G150907|GRMZM5G866053|GRMZM2G…
M2	transition metal ion binding	1.0164e-09	5.1904e-08	0.0287213	0.01657	GRMZM2G451097|GRMZM2G329029|GRMZM2G093622|GRMZM2G427937|GRMZM2G108219|GRMZM2G157364|GRMZM2G095576|GRMZM2G076936|GRMZM2G380247|GRMZM2G079484|AC234163.1_FG002|GRMZM2G042660|GRMZM2G141252|GRMZM2G098442|GRMZM2G150731|GRMZM2G133475|GRMZM2G122853|GRMZM2G130904|GRMZM2G019666|GRMZM2G156257|GRMZM2G122498|GRMZM2G410175|GRMZM2G326222|GRMZM2G046669|GRMZM2G060721|GRMZM2G089803|GRMZM2G168073|GRMZM2G110965|GRMZ…
M2	plant-type cell wall organization or biogenesis	2.1251e-09	9.5754e-08	0.192982	0.01657	GRMZM2G115909|GRMZM2G035189|GRMZM2G146540|GRMZM2G332412|GRMZM2G414779|GRMZM2G359799|GRMZM2G088791|GRMZM2G149605|AC234190.1_FG001|AC233901.1_FG008|GRMZM2G066862
M2	plant-type cell wall organization	2.1251e-09	9.5754e-08	0.192982	0.01657	GRMZM2G115909|GRMZM2G035189|GRMZM2G146540|GRMZM2G332412|GRMZM2G414779|GRMZM2G359799|GRMZM2G088791|GRMZM2G149605|AC234190.1_FG001|AC233901.1_FG008|GRMZM2G066862
M2	response to stimulus	2.8793e-09	1.2253e-07	0.0319878	0.01657	GRMZM2G451097|GRMZM2G160062|GRMZM2G129543|GRMZM2G081017|GRMZM2G418432|GRMZM2G427937|GRMZM2G041308|GRMZM5G837251|GRMZM2G108219|GRMZM2G105682|GRMZM2G004984|GRMZM2G032198|GRMZM2G040638|GRMZM2G025441|GRMZM2G106026|GRMZM2G408537|AC205154.3_FG005|GRMZM2G380247|GRMZM2G117365|GRMZM2G052377|GRMZM2G437207|GRMZM2G027217|GRMZM2G150731|AC206350.3_FG005|GRMZM2G010280|GRMZM2G133475|GRMZM2G397754|GRMZM2G300141|G…
M2	response to stress	3.6521e-09	1.4724e-07	0.0328698	0.01657	GRMZM2G451097|GRMZM2G160062|GRMZM2G129543|GRMZM2G081017|GRMZM2G427937|GRMZM2G418432|GRMZM2G041308|GRMZM5G837251|GRMZM2G108219|GRMZM2G105682|GRMZM2G004984|GRMZM2G032198|GRMZM2G040638|GRMZM2G025441|GRMZM2G106026|GRMZM2G408537|AC205154.3_FG005|GRMZM2G380247|GRMZM2G117365|GRMZM2G052377|GRMZM2G437207|GRMZM2G027217|GRMZM2G150731|AC206350.3_FG005|GRMZM2G133475|GRMZM2G300141|GRMZM2G397788|GRMZM2G058622|G…
M2	metal ion binding	1.3368e-08	5.1199e-07	0.0265524	0.01657	GRMZM2G451097|GRMZM2G329029|GRMZM2G093622|GRMZM2G427937|GRMZM2G108219|GRMZM2G157364|GRMZM2G095576|GRMZM2G380247|GRMZM2G076936|GRMZM2G079484|GRMZM2G063561|AC234163.1_FG002|GRMZM2G042660|GRMZM2G098442|GRMZM2G141252|GRMZM2G150731|GRMZM2G133475|GRMZM2G122853|GRMZM2G130904|GRMZM2G019666|GRMZM2G156257|GRMZM2G122498|GRMZM2G360794|GRMZM2G410175|GRMZM2G313199|GRMZM2G326222|GRMZM2G046669|GRMZM2G060721|AC21…
M2	cation binding	1.4608e-08	5.1508e-07	0.0265136	0.01657	GRMZM2G451097|GRMZM2G329029|GRMZM2G093622|GRMZM2G427937|GRMZM2G108219|GRMZM2G157364|GRMZM2G095576|GRMZM2G380247|GRMZM2G076936|GRMZM2G079484|GRMZM2G063561|AC234163.1_FG002|GRMZM2G042660|GRMZM2G098442|GRMZM2G141252|GRMZM2G150731|GRMZM2G133475|GRMZM2G122853|GRMZM2G130904|GRMZM2G019666|GRMZM2G156257|GRMZM2G122498|GRMZM2G360794|GRMZM2G410175|GRMZM2G313199|GRMZM2G326222|GRMZM2G046669|GRMZM2G060721|AC21…
M2	ion binding	1.4793e-08	5.1508e-07	0.026508	0.01657	GRMZM2G451097|GRMZM2G329029|GRMZM2G093622|GRMZM2G427937|GRMZM2G108219|GRMZM2G157364|GRMZM2G095576|GRMZM2G380247|GRMZM2G076936|GRMZM2G079484|GRMZM2G063561|AC234163.1_FG002|GRMZM2G042660|GRMZM2G098442|GRMZM2G141252|GRMZM2G150731|GRMZM2G133475|GRMZM2G122853|GRMZM2G130904|GRMZM2G019666|GRMZM2G156257|GRMZM2G122498|GRMZM2G360794|GRMZM2G410175|GRMZM2G313199|GRMZM2G326222|GRMZM2G046669|GRMZM2G060721|AC21…
M2	O-methyltransferase activity	3.6834e-08	1.2267e-06	0.204545	0.01657	GRMZM2G036048|GRMZM2G033952|GRMZM2G106172|GRMZM2G017557|GRMZM2G104710|GRMZM2G147491|GRMZM2G311036|GRMZM2G059465|GRMZM2G336824
M2	apoplast	1.7946e-07	5.7278e-06	0.114286	0.01657	GRMZM2G091303|GRMZM2G170857|GRMZM2G093622|GRMZM2G112619|GRMZM2G012530|GRMZM2G076157|GRMZM2G157364|GRMZM2G176798|GRMZM2G122018|GRMZM2G143473|GRMZM2G090245|GRMZM2G104651
M2	cell wall organization	1.3968e-06	4.2798e-05	0.0866667	0.01657	GRMZM2G128682|GRMZM2G088791|GRMZM2G359799|AC233901.1_FG008|GRMZM2G149605|GRMZM2G046436|GRMZM2G066862|GRMZM2G035189|GRMZM2G115909|GRMZM2G146540|GRMZM2G332412|GRMZM2G414779|AC234190.1_FG001
M2	cell wall organization or biogenesis	1.9768e-06	5.8238e-05	0.0686695	0.01657	GRMZM2G083292|GRMZM2G128682|GRMZM2G088791|GRMZM2G181227|GRMZM2G359799|AC233901.1_FG008|GRMZM2G149605|GRMZM2G046436|GRMZM2G066862|GRMZM2G115909|GRMZM2G035189|GRMZM2G146540|GRMZM2G332412|GRMZM2G091621|GRMZM2G414779|AC234190.1_FG001
M2	nutrient reservoir activity	8.4092e-06	0.00023857	0.0873016	0.01657	GRMZM2G144044|AC199043.2_FG002|GRMZM2G170857|GRMZM2G093622|AC206350.3_FG005|GRMZM2G012530|GRMZM2G157364|GRMZM2G176798|GRMZM2G133475|GRMZM2G122018|GRMZM2G090245
M2	alpha1-adrenergic receptor activity	0.00019768	0.005408	0.151515	0.01657	GRMZM2G152123|GRMZM2G118173|GRMZM2G020183|GRMZM2G054994|GRMZM2G029065
M2	manganese ion binding	0.00022631	0.0059776	0.0945946	0.01657	GRMZM2G170857|GRMZM2G093622|GRMZM2G012530|GRMZM2G157364|GRMZM2G176798|GRMZM2G122018|GRMZM2G090245
M2	xyloglucan:xyloglucosyl transferase activity	0.00026314	0.0067187	0.142857	0.01657	GRMZM2G091303|GRMZM2G112619|GRMZM2G076157|GRMZM2G143473|GRMZM2G104651
M2	protein homooligomerization	0.0002912	0.0069705	0.0703125	0.01657	GRMZM2G152123|GRMZM2G118173|GRMZM2G149446|GRMZM2G354376|GRMZM2G144044|GRMZM2G020183|GRMZM2G030181|GRMZM2G054994|GRMZM2G025205
M2	protein oligomerization	0.0002912	0.0069705	0.0703125	0.01657	GRMZM2G152123|GRMZM2G118173|GRMZM2G149446|GRMZM2G354376|GRMZM2G144044|GRMZM2G020183|GRMZM2G030181|GRMZM2G054994|GRMZM2G025205
M2	alpha-adrenergic receptor activity	0.0014015	0.032346	0.1	0.01657	GRMZM2G152123|GRMZM2G118173|GRMZM2G020183|GRMZM2G054994|GRMZM2G029065
M2	voltage-gated calcium channel activity	0.0014357	0.032346	0.214286	0.01657	GRMZM2G004984|GRMZM2G168073|GRMZM2G024234
M2	metabolic process	0.0017707	0.038285	0.0192748	0.01657	GRMZM2G451097|GRMZM2G056418|GRMZM2G329029|GRMZM2G703077|GRMZM2G418432|GRMZM2G108219|GRMZM2G333045|GRMZM2G030181|GRMZM2G079484|GRMZM2G029780|GRMZM2G117627|GRMZM2G049372|GRMZM2G073929|GRMZM2G141252|GRMZM2G150731|GRMZM2G181227|GRMZM2G133475|GRMZM2G438840|GRMZM2G428201|GRMZM2G130904|GRMZM2G515150|GRMZM2G048458|GRMZM2G076064|GRMZM2G122498|GRMZM2G326222|GRMZM2G060721|AC218998.2_FG011|GRMZM2G040050|GRMZ…
M2	polysaccharide metabolic process	0.0017993	0.038285	0.0474138	0.01657	GRMZM2G162505|GRMZM2G091303|GRMZM2G083292|GRMZM2G057766|GRMZM2G112619|GRMZM2G076157|GRMZM2G164761|GRMZM2G046436|GRMZM2G143473|GRMZM2G104651|GRMZM2G049372
M2	biological_process	0.0018855	0.039035	0.0180386	0.01657	GRMZM2G451097|GRMZM2G056418|GRMZM2G329029|GRMZM2G703077|GRMZM2G418432|GRMZM2G108219|AC233901.1_FG008|GRMZM2G333045|GRMZM2G035156|GRMZM2G030181|GRMZM2G069126|GRMZM2G079484|GRMZM2G366977|GRMZM2G029780|GRMZM2G117627|GRMZM2G049372|GRMZM2G063561|GRMZM2G398533|GRMZM2G073929|GRMZM2G141252|GRMZM2G055782|GRMZM2G150731|AC206350.3_FG005|GRMZM2G181227|GRMZM2G133475|GRMZM2G438840|GRMZM2G300141|GRMZM2G152123|G…
M35	serine-type endopeptidase inhibitor activity	5.7751e-08	4.1667e-06	0.0505051	0.00104732	AC208221.3_FG002|GRMZM2G438963|GRMZM2G174562|GRMZM5G815098|GRMZM5G847669
M35	endopeptidase inhibitor activity	1.3355e-07	4.1667e-06	0.042735	0.00104732	AC208221.3_FG002|GRMZM2G438963|GRMZM2G174562|GRMZM5G815098|GRMZM5G847669
M35	peptidase inhibitor activity	1.3355e-07	4.1667e-06	0.042735	0.00104732	AC208221.3_FG002|GRMZM2G438963|GRMZM2G174562|GRMZM5G815098|GRMZM5G847669
M35	endopeptidase regulator activity	1.3355e-07	4.1667e-06	0.042735	0.00104732	AC208221.3_FG002|GRMZM2G438963|GRMZM2G174562|GRMZM5G815098|GRMZM5G847669
M35	peptidase regulator activity	1.3355e-07	4.1667e-06	0.042735	0.00104732	AC208221.3_FG002|GRMZM2G438963|GRMZM2G174562|GRMZM5G815098|GRMZM5G847669
M35	enzyme inhibitor activity	2.0483e-06	5.3257e-05	0.0246305	0.00104732	AC208221.3_FG002|GRMZM2G438963|GRMZM2G174562|GRMZM5G815098|GRMZM5G847669
M35	enzyme regulator activity	5.7393e-05	0.001279	0.0123457	0.00104732	AC208221.3_FG002|GRMZM2G438963|GRMZM2G174562|GRMZM5G815098|GRMZM5G847669
M35	extracellular region	0.0014034	0.024326	0.00847458	0.00104732	AC208221.3_FG002|GRMZM2G174562|GRMZM5G815098|GRMZM5G847669
M379	oxidative phosphorylation	5.2503e-06	0.00061953	0.017341	0.000224425	GRMZM5G804358|GRMZM2G329636|GRMZM5G836544
M379	ATP synthesis coupled electron transport	7.141e-05	0.0018451	0.0338983	0.000224425	GRMZM5G804358|GRMZM5G836544
M379	NADH dehydrogenase (ubiquinone) activity	8.946e-05	0.0018451	0.030303	0.000224425	GRMZM5G804358|GRMZM5G836544
M379	NADH dehydrogenase (quinone) activity	8.946e-05	0.0018451	0.030303	0.000224425	GRMZM5G804358|GRMZM5G836544
M379	NADH dehydrogenase activity	8.946e-05	0.0018451	0.030303	0.000224425	GRMZM5G804358|GRMZM5G836544
M379	oxidoreductase activity, acting on NADH or NADPH, quinone or similar compound as acceptor	9.7814e-05	0.0018451	0.0289855	0.000224425	GRMZM5G804358|GRMZM5G836544
M379	generation of precursor metabolites and energy	0.00011186	0.0018451	0.00622407	0.000224425	GRMZM5G804358|GRMZM2G329636|GRMZM5G836544
M379	respiratory electron transport chain	0.00012509	0.0018451	0.025641	0.000224425	GRMZM5G804358|GRMZM5G836544
M379	cellular respiration	0.00025348	0.0031547	0.018018	0.000224425	GRMZM5G804358|GRMZM5G836544
M379	oxidoreductase activity, acting on NADH or NADPH	0.00026735	0.0031547	0.0175439	0.000224425	GRMZM5G804358|GRMZM5G836544
M379	electron transport chain	0.00037464	0.003961	0.0148148	0.000224425	GRMZM5G804358|GRMZM5G836544
M379	energy derivation by oxidation of organic compounds	0.00040281	0.003961	0.0142857	0.000224425	GRMZM5G804358|GRMZM5G836544
M37	pectinesterase activity	6.6613e-27	6.7346e-24	0.270073	0.0265944	GRMZM2G128549|GRMZM2G323558|GRMZM2G382557|GRMZM2G060400|GRMZM2G309944|GRMZM2G034846|GRMZM2G362828|GRMZM2G096897|GRMZM2G451028|GRMZM2G079661|GRMZM2G078804|GRMZM2G062996|GRMZM2G112984|GRMZM2G369432|GRMZM2G043415|GRMZM2G004927|GRMZM2G078886|GRMZM2G066950|GRMZM2G482245|GRMZM2G380284|GRMZM2G352359|GRMZM2G462635|GRMZM2G008047|GRMZM2G003838|GRMZM2G321870|GRMZM2G167149|GRMZM2G138999|GRMZM2G431856|GRMZM2G…
M37	sexual reproduction	8.6931e-21	4.3944e-18	0.324675	0.0265944	GRMZM2G089699|GRMZM2G127236|AC233881.1_FG006|GRMZM2G144898|GRMZM2G072886|GRMZM2G127106|GRMZM2G110013|GRMZM2G164785|GRMZM2G181202|GRMZM2G059785|GRMZM2G139431|GRMZM2G110025|GRMZM2G007708|GRMZM2G409286|GRMZM2G139517|GRMZM2G020852|GRMZM2G007685|GRMZM2G109973|GRMZM2G146551|GRMZM2G144856|GRMZM2G139513|GRMZM2G060937|GRMZM2G053749|GRMZM2G005643|GRMZM2G121631
M37	carboxylesterase activity	8.2823e-20	2.7911e-17	0.168889	0.0265944	GRMZM2G128549|GRMZM2G323558|GRMZM2G382557|GRMZM2G060400|GRMZM2G309944|GRMZM2G034846|GRMZM2G362828|GRMZM2G096897|GRMZM2G451028|GRMZM2G079661|GRMZM2G078804|GRMZM2G062996|GRMZM2G112984|GRMZM2G369432|GRMZM2G043415|GRMZM2G004927|GRMZM2G078886|GRMZM2G066950|GRMZM2G482245|GRMZM2G380284|GRMZM2G352359|GRMZM5G818106|GRMZM2G462635|GRMZM2G008047|GRMZM2G003838|GRMZM2G321870|GRMZM2G167149|GRMZM2G138999|GRMZM2G…
M37	enzyme inhibitor activity	9.63e-18	2.343e-15	0.167488	0.0265944	GRMZM2G128549|GRMZM2G323558|GRMZM2G309944|GRMZM2G060400|GRMZM2G034846|GRMZM2G362828|GRMZM2G096897|GRMZM2G451028|GRMZM2G079661|GRMZM2G078804|GRMZM2G062996|GRMZM2G112984|GRMZM2G369432|GRMZM2G043415|GRMZM2G078886|GRMZM2G066950|GRMZM2G482245|GRMZM2G380284|GRMZM2G352359|GRMZM2G462635|GRMZM2G008047|GRMZM2G003838|GRMZM2G321870|GRMZM2G167149|GRMZM2G138999|GRMZM2G125356|GRMZM2G458349|GRMZM2G314663|GRMZM2G…
M37	polygalacturonase activity	1.1588e-17	2.343e-15	0.350877	0.0265944	GRMZM2G162384|GRMZM2G374375|GRMZM2G399421|GRMZM2G454497|GRMZM2G004500|GRMZM2G030265|GRMZM2G153262|GRMZM2G452150|GRMZM2G394259|GRMZM2G454608|GRMZM2G160626|GRMZM2G027782|GRMZM2G058033|GRMZM2G151755|GRMZM2G066675|GRMZM2G320175|GRMZM2G130401|GRMZM2G160526|GRMZM2G112579|GRMZM2G094811
M37	enzyme regulator activity	1.2405e-16	2.0902e-14	0.11358	0.0265944	GRMZM2G128549|GRMZM2G323558|GRMZM2G157034|GRMZM2G060400|GRMZM2G309944|GRMZM2G034846|GRMZM2G451028|GRMZM2G362828|GRMZM2G096897|GRMZM2G079661|GRMZM2G078804|GRMZM2G062996|GRMZM2G150724|GRMZM2G072089|GRMZM2G112984|GRMZM2G369432|GRMZM2G043415|GRMZM2G004946|GRMZM2G010941|GRMZM2G066950|GRMZM2G078886|GRMZM2G482245|GRMZM2G380284|GRMZM2G352359|GRMZM2G462635|GRMZM2G008047|GRMZM2G136236|GRMZM2G003838|GRMZM2G…
M37	reproduction	4.2874e-15	6.1923e-13	0.178808	0.0265944	GRMZM2G089699|GRMZM2G144898|GRMZM2G110013|GRMZM2G127106|GRMZM2G470694|GRMZM2G164785|GRMZM2G059785|GRMZM2G139431|GRMZM2G007685|GRMZM2G146551|GRMZM2G060937|GRMZM2G053749|GRMZM2G099324|GRMZM2G005643|GRMZM2G127236|AC233881.1_FG006|GRMZM2G072886|GRMZM2G181202|GRMZM2G007708|GRMZM2G110025|GRMZM2G409286|GRMZM2G020852|GRMZM2G139517|GRMZM2G109973|GRMZM2G144856|GRMZM2G139513|GRMZM2G121631
M37	extracellular region	3.9502e-14	4.9921e-12	0.0974576	0.0265944	GRMZM2G089699|GRMZM2G156857|GRMZM2G144898|GRMZM2G165839|GRMZM2G169033|GRMZM2G170829|GRMZM2G127106|GRMZM2G110013|GRMZM2G164785|GRMZM2G059785|GRMZM2G139431|GRMZM2G317406|GRMZM2G007685|GRMZM2G146551|GRMZM5G871013|GRMZM2G060937|GRMZM2G106899|GRMZM2G075222|GRMZM2G053749|GRMZM5G808290|AC197143.3_FG007|GRMZM2G067508|GRMZM2G062811|GRMZM2G005643|GRMZM2G163099|GRMZM2G127236|GRMZM2G175243|AC233881.1_FG006|G…
M37	cell wall organization	1.2767e-11	1.4342e-09	0.153333	0.0265944	GRMZM2G128549|GRMZM2G089699|GRMZM2G321870|GRMZM2G382557|GRMZM2G060400|GRMZM2G062996|GRMZM2G139695|GRMZM2G112984|GRMZM2G043415|GRMZM2G004927|GRMZM2G030531|GRMZM2G072886|GRMZM2G431856|GRMZM2G164785|GRMZM2G125356|GRMZM2G007685|GRMZM2G314663|GRMZM2G146551|GRMZM5G871013|GRMZM2G352359|GRMZM2G106899|GRMZM2G137676|GRMZM2G012328
M37	hydrolase activity, hydrolyzing O-glycosyl compounds	4.374e-11	4.4221e-09	0.0850202	0.0265944	GRMZM2G037690|GRMZM2G175779|GRMZM2G162384|GRMZM2G374375|GRMZM2G151122|GRMZM2G386824|GRMZM2G027782|GRMZM2G071883|GRMZM2G115065|GRMZM2G153987|GRMZM2G058033|GRMZM2G005798|GRMZM5G808290|GRMZM2G320175|GRMZM2G538064|GRMZM2G336678|GRMZM2G160526|GRMZM2G062811|GRMZM2G112579|GRMZM2G181284|GRMZM2G179354|GRMZM2G399421|GRMZM2G170839|GRMZM2G454497|GRMZM2G025833|GRMZM2G004500|GRMZM2G030265|GRMZM2G153262|GRMZM2G…
M37	protein serine/threonine kinase activity	5.7964e-11	5.3274e-09	0.0558804	0.0265944	GRMZM2G343428|AC203294.3_FG001|GRMZM2G136400|GRMZM2G104425|GRMZM2G414899|GRMZM2G164242|GRMZM2G332660|GRMZM2G097533|GRMZM2G151216|GRMZM2G052434|GRMZM2G138198|GRMZM2G134162|GRMZM2G335052|GRMZM2G371276|GRMZM2G157803|AC193379.3_FG001|GRMZM2G162086|GRMZM2G062683|GRMZM2G061257|GRMZM2G011919|GRMZM2G155260|GRMZM2G347047|GRMZM2G365815|GRMZM2G096115|GRMZM2G146305|GRMZM2G467703|GRMZM2G335046|GRMZM2G383881|G…
M37	hydrolase activity, acting on ester bonds	6.4186e-11	5.4077e-09	0.0663765	0.0265944	GRMZM2G422045|GRMZM2G323558|GRMZM2G060400|GRMZM2G423567|GRMZM2G096897|GRMZM2G078804|GRMZM2G112984|GRMZM2G369432|GRMZM2G043415|GRMZM2G078886|GRMZM2G482245|GRMZM2G000603|GRMZM2G380284|GRMZM2G093772|GRMZM2G146573|GRMZM2G008047|GRMZM2G094736|GRMZM2G321870|GRMZM2G167149|GRMZM2G433847|GRMZM2G021889|GRMZM2G111710|AC196779.3_FG003|GRMZM2G125356|GRMZM2G159125|GRMZM2G151921|GRMZM2G122230|GRMZM2G438378|GRMZ…
M37	calcium ion binding	2.7475e-10	2.1367e-08	0.0934066	0.0265944	AC203294.3_FG001|GRMZM2G314292|GRMZM2G133588|GRMZM2G173483|GRMZM2G332660|GRMZM2G472311|GRMZM2G121228|GRMZM2G097533|GRMZM2G401179|GRMZM2G031329|GRMZM2G003059|GRMZM2G347047|GRMZM2G065012|GRMZM2G155822|GRMZM2G027351|GRMZM2G563190|GRMZM2G419452|GRMZM2G340224|GRMZM2G365815|GRMZM2G072052|GRMZM2G080871|GRMZM2G138566|GRMZM2G353957|GRMZM5G881387|GRMZM2G159125|GRMZM2G349655|GRMZM2G158721|GRMZM2G323731|GRMZ…
M37	phosphotransferase activity, alcohol group as acceptor	3.8641e-10	2.5885e-08	0.0507172	0.0265944	GRMZM2G343428|GRMZM2G344857|AC203294.3_FG001|GRMZM2G136400|GRMZM2G104425|GRMZM2G164242|GRMZM2G414899|GRMZM2G332660|GRMZM2G357317|GRMZM2G097533|GRMZM2G151216|GRMZM2G052434|GRMZM2G138198|GRMZM2G134162|GRMZM2G335052|GRMZM2G371276|GRMZM2G157803|AC193379.3_FG001|GRMZM2G162086|GRMZM2G062683|GRMZM2G061257|GRMZM2G064603|GRMZM2G011919|GRMZM2G155260|GRMZM2G347047|GRMZM2G033273|GRMZM2G365815|GRMZM2G096115|G…
M37	protein amino acid phosphorylation	3.9272e-10	2.5885e-08	0.0535055	0.0265944	GRMZM2G343428|AC203294.3_FG001|GRMZM2G136400|GRMZM2G104425|GRMZM2G414899|GRMZM2G164242|GRMZM2G332660|GRMZM2G097533|GRMZM2G151216|GRMZM2G052434|GRMZM2G138198|GRMZM2G134162|GRMZM2G335052|GRMZM2G371276|GRMZM2G157803|AC193379.3_FG001|GRMZM2G162086|GRMZM2G062683|GRMZM2G061257|GRMZM2G011919|GRMZM2G155260|GRMZM2G347047|GRMZM2G365815|GRMZM2G096115|GRMZM2G146305|GRMZM2G467703|GRMZM2G335046|GRMZM2G383881|G…
M37	hydrolase activity, acting on glycosyl bonds	4.0965e-10	2.5885e-08	0.079096	0.0265944	GRMZM2G037690|GRMZM2G175779|GRMZM2G162384|GRMZM2G374375|GRMZM2G151122|GRMZM2G386824|GRMZM2G027782|GRMZM2G071883|GRMZM2G115065|GRMZM2G153987|GRMZM2G058033|GRMZM2G005798|GRMZM5G808290|GRMZM2G320175|GRMZM2G538064|GRMZM2G336678|GRMZM2G160526|GRMZM2G062811|GRMZM2G112579|GRMZM2G181284|GRMZM2G179354|GRMZM2G399421|GRMZM2G170839|GRMZM2G454497|GRMZM2G025833|GRMZM2G004500|GRMZM2G030265|GRMZM2G153262|GRMZM2G…
M37	protein kinase activity	8.7972e-10	5.2317e-08	0.0526316	0.0265944	GRMZM2G343428|AC203294.3_FG001|GRMZM2G136400|GRMZM2G104425|GRMZM2G414899|GRMZM2G164242|GRMZM2G332660|GRMZM2G097533|GRMZM2G151216|GRMZM2G052434|GRMZM2G138198|GRMZM2G134162|GRMZM2G335052|GRMZM2G371276|GRMZM2G157803|AC193379.3_FG001|GRMZM2G162086|GRMZM2G062683|GRMZM2G061257|GRMZM2G011919|GRMZM2G155260|GRMZM2G347047|GRMZM2G365815|GRMZM2G096115|GRMZM2G146305|GRMZM2G467703|GRMZM2G335046|GRMZM2G383881|G…
M37	solute:solute antiporter activity	2.3466e-09	1.318e-07	0.152542	0.0265944	GRMZM2G374989|GRMZM2G105219|GRMZM2G130831|GRMZM2G165530|GRMZM2G020610|GRMZM2G130049|GRMZM2G430755|GRMZM2G335052|GRMZM2G439306|AC216731.3_FG002|GRMZM2G363557|GRMZM2G457523|GRMZM2G166745|GRMZM2G366851|GRMZM2G138817|GRMZM2G456923|GRMZM2G090149|GRMZM2G037343
M37	solute:hydrogen antiporter activity	2.5545e-09	1.3592e-07	0.161905	0.0265944	GRMZM2G105219|GRMZM2G130831|GRMZM2G165530|GRMZM2G020610|GRMZM2G130049|GRMZM2G430755|GRMZM2G335052|GRMZM2G439306|AC216731.3_FG002|GRMZM2G363557|GRMZM2G457523|GRMZM2G166745|GRMZM2G366851|GRMZM2G138817|GRMZM2G456923|GRMZM2G090149|GRMZM2G037343
M37	solute:cation antiporter activity	2.9681e-09	1.5004e-07	0.160377	0.0265944	GRMZM2G105219|GRMZM2G130831|GRMZM2G165530|GRMZM2G020610|GRMZM2G130049|GRMZM2G430755|GRMZM2G335052|GRMZM2G439306|AC216731.3_FG002|GRMZM2G363557|GRMZM2G457523|GRMZM2G166745|GRMZM2G366851|GRMZM2G138817|GRMZM2G456923|GRMZM2G090149|GRMZM2G037343
M37	post-translational protein modification	1.2865e-08	6.1934e-07	0.0483042	0.0265944	GRMZM2G343428|AC203294.3_FG001|GRMZM2G136400|GRMZM2G104425|GRMZM2G414899|GRMZM2G164242|GRMZM2G332660|GRMZM2G097533|GRMZM2G151216|GRMZM2G052434|GRMZM2G138198|GRMZM2G134162|GRMZM2G335052|GRMZM2G371276|GRMZM2G157803|AC193379.3_FG001|GRMZM2G000603|GRMZM2G162086|GRMZM2G062683|GRMZM2G061257|GRMZM2G011919|GRMZM2G155260|GRMZM2G347047|GRMZM2G365815|GRMZM2G096115|GRMZM2G146305|GRMZM2G135629|GRMZM2G467703|G…
M37	cell wall organization or biogenesis	1.7925e-08	8.2374e-07	0.103004	0.0265944	GRMZM2G128549|GRMZM2G089699|GRMZM2G321870|GRMZM2G382557|GRMZM2G060400|GRMZM2G062996|GRMZM2G139695|GRMZM2G112984|GRMZM2G043415|GRMZM2G004927|GRMZM2G030531|GRMZM2G072886|GRMZM2G431856|GRMZM2G164785|GRMZM2G125356|GRMZM2G007685|GRMZM2G314663|GRMZM2G146551|GRMZM5G871013|GRMZM2G352359|GRMZM2G106899|GRMZM2G137676|GRMZM2G436950|GRMZM2G012328
M37	antiporter activity	2.4586e-08	1.0807e-06	0.119048	0.0265944	GRMZM2G374989|GRMZM2G130831|GRMZM2G105219|GRMZM2G165530|GRMZM2G020610|GRMZM2G130049|GRMZM2G430755|GRMZM2G335052|GRMZM2G439306|AC216731.3_FG002|GRMZM2G363557|GRMZM2G457523|GRMZM2G098744|GRMZM2G166745|GRMZM2G366851|GRMZM2G138817|GRMZM5G870170|GRMZM2G456923|GRMZM2G090149|GRMZM2G037343
M37	hydrolase activity	3.1916e-08	1.3445e-06	0.039951	0.0265944	GRMZM2G323558|GRMZM2G060400|GRMZM2G423567|GRMZM2G112984|GRMZM2G369432|GRMZM2G043415|GRMZM2G069122|GRMZM2G000603|GRMZM2G153987|GRMZM2G064603|GRMZM5G808290|GRMZM2G065012|GRMZM2G146573|GRMZM2G160526|GRMZM2G112579|GRMZM2G028812|GRMZM2G008622|GRMZM2G068688|GRMZM2G170915|GRMZM2G021889|GRMZM2G111710|AC190609.3_FG004|AC196779.3_FG003|GRMZM2G471108|GRMZM2G062034|GRMZM2G160626|GRMZM2G112704|GRMZM2G435294|G…
M37	phosphorylation	3.7815e-08	1.4734e-06	0.0481602	0.0265944	GRMZM2G343428|GRMZM2G107196|AC203294.3_FG001|GRMZM2G136400|GRMZM2G104425|GRMZM2G414899|GRMZM2G164242|GRMZM2G332660|GRMZM2G097533|GRMZM2G151216|GRMZM2G052434|GRMZM2G138198|GRMZM2G134162|GRMZM2G335052|GRMZM2G371276|GRMZM2G157803|AC193379.3_FG001|GRMZM2G162086|GRMZM2G062683|GRMZM2G061257|GRMZM2G011919|GRMZM2G457523|GRMZM2G155260|GRMZM2G347047|GRMZM2G365815|GRMZM2G096115|GRMZM2G146305|GRMZM2G467703|G…
M37	cell wall modification	3.7892e-08	1.4734e-06	0.168675	0.0265944	GRMZM2G128549|GRMZM2G321870|GRMZM2G382557|GRMZM2G060400|GRMZM2G062996|GRMZM2G112984|GRMZM2G043415|GRMZM2G004927|GRMZM2G431856|GRMZM2G125356|GRMZM2G314663|GRMZM2G352359|GRMZM2G137676|GRMZM2G012328
M37	phosphate metabolic process	4.7355e-08	1.7504e-06	0.047	0.0265944	GRMZM2G343428|GRMZM2G107196|AC203294.3_FG001|GRMZM2G136400|GRMZM2G104425|GRMZM2G414899|GRMZM2G164242|GRMZM2G332660|GRMZM2G097533|GRMZM2G151216|GRMZM2G052434|GRMZM5G860318|GRMZM2G138198|GRMZM2G134162|GRMZM2G335052|GRMZM2G371276|GRMZM2G157803|AC193379.3_FG001|GRMZM2G000603|GRMZM2G162086|GRMZM2G062683|GRMZM2G061257|GRMZM2G011919|GRMZM2G457523|GRMZM2G155260|GRMZM2G347047|GRMZM2G365815|GRMZM2G096115|G…
M37	phosphorus metabolic process	4.8477e-08	1.7504e-06	0.0469765	0.0265944	GRMZM2G343428|GRMZM2G107196|AC203294.3_FG001|GRMZM2G136400|GRMZM2G104425|GRMZM2G414899|GRMZM2G164242|GRMZM2G332660|GRMZM2G097533|GRMZM2G151216|GRMZM2G052434|GRMZM5G860318|GRMZM2G138198|GRMZM2G134162|GRMZM2G335052|GRMZM2G371276|GRMZM2G157803|AC193379.3_FG001|GRMZM2G000603|GRMZM2G162086|GRMZM2G062683|GRMZM2G061257|GRMZM2G011919|GRMZM2G457523|GRMZM2G155260|GRMZM2G347047|GRMZM2G365815|GRMZM2G096115|G…
M37	kinase activity	5.1054e-08	1.7798e-06	0.046752	0.0265944	GRMZM2G343428|GRMZM2G344857|AC203294.3_FG001|GRMZM2G136400|GRMZM2G104425|GRMZM2G164242|GRMZM2G414899|GRMZM2G332660|GRMZM2G357317|GRMZM2G097533|GRMZM2G151216|GRMZM2G052434|GRMZM2G138198|GRMZM2G134162|GRMZM2G335052|GRMZM2G371276|GRMZM2G157803|AC193379.3_FG001|GRMZM2G162086|GRMZM2G062683|GRMZM2G061257|GRMZM2G011919|GRMZM2G155260|GRMZM2G347047|GRMZM2G033273|GRMZM2G365815|GRMZM2G096115|GRMZM2G146305|G…
M37	actin binding	5.3506e-08	1.8031e-06	0.141593	0.0265944	GRMZM2G071327|GRMZM2G109842|GRMZM2G053839|GRMZM2G015127|GRMZM2G074361|GRMZM2G097122|GRMZM2G444762|GRMZM2G157812|GRMZM2G117603|GRMZM2G323479|GRMZM2G463471|GRMZM2G048475|GRMZM2G556845|GRMZM2G359566|GRMZM5G864498|GRMZM2G043530
M37	cytoskeletal protein binding	1.1202e-07	3.6533e-06	0.134454	0.0265944	GRMZM2G071327|GRMZM2G109842|GRMZM2G053839|GRMZM2G015127|GRMZM2G074361|GRMZM2G097122|GRMZM2G444762|GRMZM2G157812|GRMZM2G117603|GRMZM2G323479|GRMZM2G463471|GRMZM2G048475|GRMZM2G556845|GRMZM2G359566|GRMZM5G864498|GRMZM2G043530
M37	protein modification process	1.692e-07	5.3458e-06	0.0457198	0.0265944	GRMZM2G343428|AC203294.3_FG001|GRMZM2G136400|GRMZM2G104425|GRMZM2G414899|GRMZM2G164242|GRMZM2G332660|GRMZM2G097533|GRMZM2G151216|GRMZM2G052434|GRMZM2G138198|GRMZM2G134162|GRMZM2G335052|GRMZM2G371276|GRMZM2G157803|AC193379.3_FG001|GRMZM2G000603|GRMZM2G162086|GRMZM2G062683|GRMZM2G061257|GRMZM2G011919|GRMZM2G155260|GRMZM2G347047|GRMZM2G365815|GRMZM2G096115|GRMZM2G146305|GRMZM2G135629|GRMZM2G467703|G…
M37	secondary active transmembrane transporter activity	4.0065e-07	1.2275e-05	0.0825397	0.0265944	GRMZM2G105219|GRMZM2G020610|GRMZM2G401874|GRMZM2G430755|GRMZM2G335052|GRMZM2G457523|GRMZM2G366851|GRMZM2G138817|GRMZM5G870170|GRMZM2G090149|GRMZM2G037343|GRMZM2G130831|GRMZM2G374989|GRMZM2G165530|GRMZM2G130049|GRMZM2G467123|GRMZM2G439306|GRMZM2G054870|AC216731.3_FG002|GRMZM2G115190|GRMZM2G113818|GRMZM2G363557|GRMZM2G098744|GRMZM2G527387|GRMZM2G166745|GRMZM2G456923
M37	transport	4.7725e-07	1.3199e-05	0.0426949	0.0265944	GRMZM2G049238|GRMZM2G123373|GRMZM2G318681|GRMZM2G089288|GRMZM2G010779|GRMZM2G028662|GRMZM2G335052|GRMZM2G031329|GRMZM2G090025|GRMZM5G870170|GRMZM2G081774|GRMZM2G028812|GRMZM2G353107|GRMZM2G035839|GRMZM2G165530|GRMZM2G000700|GRMZM2G130049|GRMZM2G357443|AC216731.3_FG002|GRMZM2G040871|GRMZM2G027344|GRMZM2G168439|GRMZM2G095441|GRMZM2G347413|GRMZM2G160496|GRMZM2G100650|GRMZM2G347174|GRMZM2G167138|GRMZ…
M37	establishment of localization	4.7725e-07	1.3199e-05	0.0426949	0.0265944	GRMZM2G049238|GRMZM2G123373|GRMZM2G318681|GRMZM2G089288|GRMZM2G010779|GRMZM2G028662|GRMZM2G335052|GRMZM2G031329|GRMZM2G090025|GRMZM5G870170|GRMZM2G081774|GRMZM2G028812|GRMZM2G353107|GRMZM2G035839|GRMZM2G165530|GRMZM2G000700|GRMZM2G130049|GRMZM2G357443|AC216731.3_FG002|GRMZM2G040871|GRMZM2G027344|GRMZM2G168439|GRMZM2G095441|GRMZM2G347413|GRMZM2G160496|GRMZM2G100650|GRMZM2G347174|GRMZM2G167138|GRMZ…
M37	pectate lyase activity	4.9612e-07	1.3199e-05	1	0.0265944	GRMZM2G323418|GRMZM2G080056|GRMZM2G364349|GRMZM2G129635
M37	extracellular space	4.9612e-07	1.3199e-05	1	0.0265944	GRMZM2G317406|GRMZM2G148064|GRMZM2G075222|GRMZM2G022347
M37	carbon-oxygen lyase activity, acting on polysaccharides	4.9612e-07	1.3199e-05	1	0.0265944	GRMZM2G323418|GRMZM2G080056|GRMZM2G364349|GRMZM2G129635
M37	transmembrane transport	5.5774e-07	1.4458e-05	0.0550363	0.0265944	GRMZM2G181491|GRMZM2G049238|GRMZM2G085210|GRMZM2G430755|GRMZM2G028662|GRMZM2G010779|GRMZM2G004440|GRMZM2G031329|GRMZM2G457523|GRMZM2G090025|GRMZM2G067508|GRMZM2G138817|GRMZM5G870170|GRMZM2G081774|GRMZM2G353107|GRMZM2G134192|GRMZM2G420004|GRMZM2G000700|GRMZM2G165530|GRMZM2G130049|GRMZM2G332258|AC216731.3_FG002|GRMZM2G115190|GRMZM2G102683|GRMZM2G040871|GRMZM2G363557|GRMZM2G168439|GRMZM2G429964|GRMZ…
M37	macromolecule modification	7.4817e-07	1.891e-05	0.0442145	0.0265944	GRMZM2G343428|AC203294.3_FG001|GRMZM2G136400|GRMZM2G104425|GRMZM2G414899|GRMZM2G164242|GRMZM2G332660|GRMZM2G097533|GRMZM2G151216|GRMZM2G052434|GRMZM2G138198|GRMZM2G134162|GRMZM2G335052|GRMZM2G371276|GRMZM2G157803|AC193379.3_FG001|GRMZM2G000603|GRMZM2G162086|GRMZM2G062683|GRMZM2G061257|GRMZM2G011919|GRMZM2G155260|GRMZM2G347047|GRMZM2G365815|GRMZM2G096115|GRMZM2G146305|GRMZM2G135629|GRMZM2G467703|G…
M37	localization	8.6779e-07	2.1398e-05	0.0421663	0.0265944	GRMZM2G049238|GRMZM2G123373|GRMZM2G318681|GRMZM2G089288|GRMZM2G010779|GRMZM2G028662|GRMZM2G335052|GRMZM2G031329|GRMZM2G090025|GRMZM5G870170|GRMZM2G081774|GRMZM2G028812|GRMZM2G353107|GRMZM2G035839|GRMZM2G165530|GRMZM2G000700|GRMZM2G130049|GRMZM2G357443|AC216731.3_FG002|GRMZM2G040871|GRMZM2G027344|GRMZM2G168439|GRMZM2G095441|GRMZM2G347413|GRMZM2G160496|GRMZM2G100650|GRMZM2G347174|GRMZM2G167138|GRMZ…
M37	carbohydrate metabolic process	9.1911e-07	2.2124e-05	0.051458	0.0265944	GRMZM2G455306|GRMZM2G175779|GRMZM2G162384|GRMZM2G151122|GRMZM2G357317|GRMZM2G097533|GRMZM5G860318|GRMZM2G138888|GRMZM2G153987|GRMZM5G808290|GRMZM2G336678|GRMZM2G538064|GRMZM2G320175|GRMZM2G160526|GRMZM2G112579|GRMZM2G181284|GRMZM2G454497|GRMZM2G153262|GRMZM2G125356|GRMZM2G160626|GRMZM2G112704|GRMZM2G123633|GRMZM2G062320|GRMZM2G151755|GRMZM2G012328|GRMZM5G816636|GRMZM2G446047|GRMZM2G177461|GRMZM2G…
M37	cell wall	1.2842e-06	3.0194e-05	0.112676	0.0265944	GRMZM2G128549|GRMZM2G321870|GRMZM2G382557|GRMZM2G060400|GRMZM2G062996|GRMZM2G112984|GRMZM2G043415|GRMZM2G004927|GRMZM2G431856|GRMZM2G125356|GRMZM2G314663|GRMZM2G352359|GRMZM5G808290|GRMZM2G137676|GRMZM2G012328|GRMZM2G062811
M37	substrate-specific transmembrane transporter activity	2.1954e-06	5.0444e-05	0.0517891	0.0265944	GRMZM2G477457|GRMZM2G430755|GRMZM2G010779|GRMZM2G028662|GRMZM2G335052|GRMZM2G013967|GRMZM2G457523|GRMZM2G138817|GRMZM2G081774|GRMZM2G028812|GRMZM2G563190|GRMZM2G134192|GRMZM2G420004|GRMZM2G317696|GRMZM2G165530|GRMZM2G130049|GRMZM2G332258|GRMZM2G118919|GRMZM2G054870|AC216731.3_FG002|GRMZM2G115190|GRMZM2G102683|GRMZM2G410990|GRMZM2G040871|GRMZM2G083248|GRMZM2G363557|GRMZM2G456923|GRMZM2G476000|GRMZ…
M37	transferase activity, transferring phosphorus-containing groups	3.1572e-06	7.0933e-05	0.0416498	0.0265944	GRMZM2G344857|GRMZM2G107196|AC203294.3_FG001|GRMZM2G136400|GRMZM2G414899|GRMZM2G104425|GRMZM2G052434|GRMZM2G151216|GRMZM2G134162|GRMZM2G335052|GRMZM2G157803|AC193379.3_FG001|GRMZM2G062683|GRMZM2G162086|GRMZM2G064603|GRMZM2G096115|GRMZM2G146305|GRMZM2G335046|GRMZM2G383881|GRMZM2G165433|GRMZM2G072292|GRMZM2G388099|GRMZM2G378547|GRMZM2G131853|GRMZM2G393002|GRMZM2G472311|GRMZM2G088245|GRMZM2G470694|G…
M37	substrate-specific transporter activity	9.9005e-06	0.0002176	0.048552	0.0265944	GRMZM2G477457|GRMZM2G430755|GRMZM2G010779|GRMZM2G028662|GRMZM2G335052|GRMZM2G013967|GRMZM2G457523|GRMZM2G138817|GRMZM2G081774|GRMZM2G028812|GRMZM2G563190|GRMZM2G134192|GRMZM2G420004|GRMZM2G317696|GRMZM2G165530|GRMZM2G130049|GRMZM2G332258|GRMZM2G118919|GRMZM2G054870|AC216731.3_FG002|GRMZM2G115190|GRMZM2G102683|GRMZM2G410990|GRMZM2G040871|GRMZM2G363557|GRMZM2G083248|GRMZM2G070978|GRMZM2G456923|GRMZ…
M37	transmembrane transporter activity	1.5342e-05	0.00033002	0.0478188	0.0265944	GRMZM2G477457|GRMZM2G430755|GRMZM2G010779|GRMZM2G028662|GRMZM2G335052|GRMZM2G013967|GRMZM2G457523|GRMZM2G138817|GRMZM5G870170|GRMZM2G081774|GRMZM2G028812|GRMZM2G563190|GRMZM2G134192|GRMZM2G420004|GRMZM2G317696|GRMZM2G165530|GRMZM2G130049|GRMZM2G332258|GRMZM2G118919|GRMZM2G054870|AC216731.3_FG002|GRMZM2G115190|GRMZM2G102683|GRMZM2G410990|GRMZM2G040871|GRMZM2G083248|GRMZM2G363557|GRMZM2G456923|GRMZ…
M37	catalytic activity	1.7442e-05	0.00036737	0.0312714	0.0265944	GRMZM2G107196|GRMZM2G344857|GRMZM2G455306|GRMZM2G323558|GRMZM2G426511|GRMZM2G049238|GRMZM2G414899|GRMZM2G112984|GRMZM2G151216|GRMZM2G369432|GRMZM2G169033|GRMZM2G138888|GRMZM2G058244|GRMZM2G335052|GRMZM2G362803|GRMZM2G401179|GRMZM2G066343|GRMZM2G069122|GRMZM2G153987|GRMZM2G064603|GRMZM5G808290|GRMZM2G436950|GRMZM2G146573|GRMZM2G160526|GRMZM2G112579|GRMZM2G021277|GRMZM2G008622|AC197577.2_FG002|GRMZ…
M37	plant-type cell wall organization or biogenesis	1.8182e-05	0.00036764	0.157895	0.0265944	GRMZM2G089699|GRMZM2G007685|GRMZM2G146551|GRMZM5G871013|GRMZM2G106899|GRMZM2G139695|GRMZM2G030531|GRMZM2G072886|GRMZM2G164785
M37	plant-type cell wall organization	1.8182e-05	0.00036764	0.157895	0.0265944	GRMZM2G089699|GRMZM2G007685|GRMZM2G146551|GRMZM5G871013|GRMZM2G106899|GRMZM2G139695|GRMZM2G030531|GRMZM2G072886|GRMZM2G164785
M37	active transmembrane transporter activity	1.9598e-05	0.00038851	0.0574713	0.0265944	GRMZM2G476000|GRMZM2G105219|GRMZM2G020610|GRMZM2G430755|GRMZM2G401874|GRMZM2G335052|GRMZM2G457523|GRMZM2G366851|GRMZM2G138817|GRMZM5G870170|GRMZM2G028812|GRMZM2G090149|GRMZM2G037343|GRMZM2G317270|GRMZM2G374989|GRMZM2G130831|GRMZM2G165530|GRMZM2G130049|GRMZM2G131309|GRMZM2G467123|GRMZM2G439306|GRMZM2G118919|GRMZM2G054870|AC216731.3_FG002|GRMZM2G115190|GRMZM2G455557|GRMZM2G410990|GRMZM2G455491|GRMZ…
M37	external encapsulating structure	2.7199e-05	0.00052881	0.0888889	0.0265944	GRMZM2G128549|GRMZM2G321870|GRMZM2G382557|GRMZM2G060400|GRMZM2G062996|GRMZM2G112984|GRMZM2G043415|GRMZM2G004927|GRMZM2G431856|GRMZM2G125356|GRMZM2G314663|GRMZM2G352359|GRMZM5G808290|GRMZM2G137676|GRMZM2G012328|GRMZM2G062811
M37	ion transmembrane transporter activity	7.0772e-05	0.00135	0.0489663	0.0265944	GRMZM2G476000|GRMZM2G105219|GRMZM2G020610|GRMZM2G347174|GRMZM2G430755|GRMZM2G477457|GRMZM2G401874|GRMZM2G010779|GRMZM2G335052|GRMZM2G013967|GRMZM2G302673|GRMZM2G457523|GRMZM2G366851|GRMZM2G138817|GRMZM2G563190|GRMZM2G028812|GRMZM2G037343|GRMZM2G090149|GRMZM2G317270|GRMZM2G374989|GRMZM2G130831|GRMZM2G317696|GRMZM2G130049|GRMZM2G165530|GRMZM2G332258|GRMZM2G131309|GRMZM2G021725|GRMZM2G467123|GRMZM2G…
M37	adenyl nucleotide binding	0.0001756	0.0031919	0.0358793	0.0265944	GRMZM2G107196|AC203294.3_FG001|GRMZM2G136400|GRMZM2G414899|GRMZM2G104425|GRMZM2G052434|GRMZM2G151216|GRMZM2G134162|GRMZM2G335052|GRMZM2G401179|GRMZM2G157803|AC193379.3_FG001|GRMZM2G069122|GRMZM2G062683|GRMZM2G162086|GRMZM2G064603|GRMZM2G028812|GRMZM2G008622|GRMZM2G096115|GRMZM2G146305|GRMZM2G080907|GRMZM2G335046|GRMZM2G383881|GRMZM2G165433|GRMZM2G471108|GRMZM2G062034|GRMZM2G435294|AC233959.1_FG00…
M37	purine nucleoside binding	0.0001756	0.0031919	0.0358793	0.0265944	GRMZM2G107196|AC203294.3_FG001|GRMZM2G136400|GRMZM2G414899|GRMZM2G104425|GRMZM2G052434|GRMZM2G151216|GRMZM2G134162|GRMZM2G335052|GRMZM2G401179|GRMZM2G157803|AC193379.3_FG001|GRMZM2G069122|GRMZM2G062683|GRMZM2G162086|GRMZM2G064603|GRMZM2G028812|GRMZM2G008622|GRMZM2G096115|GRMZM2G146305|GRMZM2G080907|GRMZM2G335046|GRMZM2G383881|GRMZM2G165433|GRMZM2G471108|GRMZM2G062034|GRMZM2G435294|AC233959.1_FG00…
M37	nucleoside binding	0.00017767	0.0031919	0.0358696	0.0265944	GRMZM2G107196|AC203294.3_FG001|GRMZM2G136400|GRMZM2G414899|GRMZM2G104425|GRMZM2G052434|GRMZM2G151216|GRMZM2G134162|GRMZM2G335052|GRMZM2G401179|GRMZM2G157803|AC193379.3_FG001|GRMZM2G069122|GRMZM2G062683|GRMZM2G162086|GRMZM2G064603|GRMZM2G028812|GRMZM2G008622|GRMZM2G096115|GRMZM2G146305|GRMZM2G080907|GRMZM2G335046|GRMZM2G383881|GRMZM2G165433|GRMZM2G471108|GRMZM2G062034|GRMZM2G435294|AC233959.1_FG00…
M37	Rho GDP-dissociation inhibitor activity	0.00017996	0.0031919	0.6	0.0265944	GRMZM2G072089|GRMZM2G150724|GRMZM2G136236
M37	ion transport	0.00021877	0.0038134	0.0493506	0.0265944	GRMZM2G476000|GRMZM2G105219|GRMZM2G020610|GRMZM2G347174|GRMZM2G430755|GRMZM2G477457|GRMZM2G401874|GRMZM2G010779|GRMZM2G013967|GRMZM2G457523|GRMZM2G366851|GRMZM2G138817|GRMZM2G563190|GRMZM2G028812|GRMZM2G090149|GRMZM2G037343|GRMZM2G317270|GRMZM2G374989|GRMZM2G130831|GRMZM2G317696|GRMZM2G130049|GRMZM2G374010|GRMZM2G332258|GRMZM2G131309|GRMZM2G021725|GRMZM2G439306|AC216731.3_FG002|GRMZM2G118919|GRMZ…
M37	integral to membrane	0.00023777	0.0040532	0.0413325	0.0265944	GRMZM2G477457|GRMZM2G430755|GRMZM2G010779|GRMZM2G335052|GRMZM2G401179|GRMZM2G457523|GRMZM2G067508|GRMZM2G138817|GRMZM2G081774|GRMZM2G134192|GRMZM2G420004|AC197577.2_FG002|GRMZM2G124477|GRMZM2G173289|GRMZM2G317696|GRMZM2G165530|GRMZM2G068688|GRMZM2G130049|GRMZM2G059538|GRMZM2G094563|GRMZM2G100889|GRMZM2G321978|GRMZM2G363982|AC216731.3_FG002|GRMZM2G115190|GRMZM2G102683|GRMZM2G040871|GRMZM2G363557|G…
M37	ATP binding	0.00024054	0.0040532	0.0359816	0.0265944	GRMZM2G107196|AC203294.3_FG001|GRMZM2G136400|GRMZM2G414899|GRMZM2G104425|GRMZM2G052434|GRMZM2G151216|GRMZM2G134162|GRMZM2G335052|GRMZM2G157803|AC193379.3_FG001|GRMZM2G069122|GRMZM2G062683|GRMZM2G162086|GRMZM2G064603|GRMZM2G028812|GRMZM2G008622|GRMZM2G096115|GRMZM2G146305|GRMZM2G335046|GRMZM2G383881|GRMZM2G165433|GRMZM2G471108|GRMZM2G062034|GRMZM2G435294|AC233959.1_FG006|GRMZM2G072292|GRMZM2G38809…
M37	adenyl ribonucleotide binding	0.00025214	0.004179	0.0359402	0.0265944	GRMZM2G107196|AC203294.3_FG001|GRMZM2G136400|GRMZM2G414899|GRMZM2G104425|GRMZM2G052434|GRMZM2G151216|GRMZM2G134162|GRMZM2G335052|GRMZM2G157803|AC193379.3_FG001|GRMZM2G069122|GRMZM2G062683|GRMZM2G162086|GRMZM2G064603|GRMZM2G028812|GRMZM2G008622|GRMZM2G096115|GRMZM2G146305|GRMZM2G335046|GRMZM2G383881|GRMZM2G165433|GRMZM2G471108|GRMZM2G062034|GRMZM2G435294|AC233959.1_FG006|GRMZM2G072292|GRMZM2G38809…
M37	phosphoric diester hydrolase activity	0.00026057	0.0042037	0.145833	0.0265944	GRMZM2G038001|GRMZM2G159125|GRMZM2G433847|GRMZM2G114354|GRMZM2G438378|GRMZM2G108624|GRMZM2G145944
M37	cation transmembrane transporter activity	0.00026195	0.0042037	0.0498615	0.0265944	GRMZM2G476000|GRMZM2G105219|GRMZM2G020610|GRMZM2G430755|GRMZM2G477457|GRMZM2G401874|GRMZM2G010779|GRMZM2G335052|GRMZM2G013967|GRMZM2G457523|GRMZM2G366851|GRMZM2G138817|GRMZM2G563190|GRMZM2G028812|GRMZM2G037343|GRMZM2G090149|GRMZM2G317270|GRMZM2G130831|GRMZM2G317696|GRMZM2G130049|GRMZM2G165530|GRMZM2G021725|GRMZM2G467123|GRMZM2G439306|AC216731.3_FG002|GRMZM2G054870|GRMZM2G118919|GRMZM2G063478|GRMZ…
M37	cytoskeleton organization	0.00029941	0.0047298	0.111111	0.0265944	GRMZM2G444762|GRMZM2G157812|GRMZM2G048475|GRMZM2G109842|GRMZM2G053839|GRMZM2G359566|GRMZM2G043530|GRMZM5G864498|GRMZM2G074361
M37	intrinsic to membrane	0.0003278	0.0050985	0.0408537	0.0265944	GRMZM2G477457|GRMZM2G430755|GRMZM2G010779|GRMZM2G335052|GRMZM2G401179|GRMZM2G457523|GRMZM2G067508|GRMZM2G138817|GRMZM2G081774|GRMZM2G134192|GRMZM2G420004|AC197577.2_FG002|GRMZM2G124477|GRMZM2G173289|GRMZM2G317696|GRMZM2G165530|GRMZM2G068688|GRMZM2G130049|GRMZM2G059538|GRMZM2G094563|GRMZM2G100889|GRMZM2G321978|GRMZM2G363982|AC216731.3_FG002|GRMZM2G115190|GRMZM2G102683|GRMZM2G040871|GRMZM2G363557|G…
M37	metal ion transmembrane transporter activity	0.00035279	0.0054041	0.0714286	0.0265944	GRMZM2G317270|GRMZM2G476000|GRMZM2G317696|GRMZM2G130049|GRMZM2G477457|GRMZM2G401874|GRMZM2G021725|GRMZM2G467123|GRMZM2G054870|GRMZM2G118919|GRMZM2G115190|GRMZM2G455491|GRMZM2G113818|GRMZM2G527387|GRMZM2G028812|GRMZM2G090149
M37	cation transport	0.0003889	0.0058683	0.0503817	0.0265944	GRMZM2G476000|GRMZM2G105219|GRMZM2G020610|GRMZM2G430755|GRMZM2G477457|GRMZM2G401874|GRMZM2G010779|GRMZM2G013967|GRMZM2G457523|GRMZM2G366851|GRMZM2G138817|GRMZM2G563190|GRMZM2G028812|GRMZM2G090149|GRMZM2G037343|GRMZM2G317270|GRMZM2G130831|GRMZM2G317696|GRMZM2G130049|GRMZM2G374010|GRMZM2G131309|GRMZM2G021725|GRMZM2G439306|GRMZM2G118919|AC216731.3_FG002|GRMZM2G063478|GRMZM2G115190|GRMZM2G455557|GRMZ…
M37	GDP-dissociation inhibitor activity	0.00040134	0.005967	0.285714	0.0265944	GRMZM2G072089|GRMZM2G150724|GRMZM2G084440|GRMZM2G136236
M37	membrane	0.00043193	0.0063287	0.0350738	0.0265944	GRMZM2G129234|GRMZM2G136400|GRMZM2G160027|GRMZM2G010779|GRMZM2G028662|GRMZM2G335052|GRMZM2G401179|GRMZM2G064603|GRMZM2G031329|GRMZM2G090025|GRMZM2G436950|GRMZM5G870170|GRMZM2G081774|GRMZM2G028812|GRMZM2G353107|AC197577.2_FG002|GRMZM2G166661|GRMZM2G165530|GRMZM2G000700|GRMZM2G068688|GRMZM2G130049|GRMZM2G094563|GRMZM2G364328|GRMZM2G321978|AC216731.3_FG002|GRMZM2G040871|GRMZM2G438378|GRMZM2G314171|G…
M37	transporter activity	0.00075264	0.01087	0.0395981	0.0265944	GRMZM2G181491|GRMZM2G085210|GRMZM2G430755|GRMZM2G477457|GRMZM2G171349|GRMZM2G010779|GRMZM2G028662|GRMZM2G335052|GRMZM2G013967|GRMZM2G457523|GRMZM2G138817|GRMZM5G870170|GRMZM2G081774|GRMZM2G028812|GRMZM2G563190|GRMZM2G134192|GRMZM2G420004|GRMZM2G317696|GRMZM2G165530|GRMZM2G130049|GRMZM2G332258|GRMZM2G054870|GRMZM2G118919|AC216731.3_FG002|GRMZM2G115190|GRMZM2G102683|GRMZM2G040871|GRMZM2G410990|GRMZ…
M37	response to water	0.00077572	0.011046	0.178571	0.0265944	GRMZM2G042421|GRMZM2G309048|GRMZM2G448511|GRMZM2G158649|GRMZM2G053637
M37	calcium ion transmembrane transporter activity	0.0008955	0.012402	0.235294	0.0265944	GRMZM2G118919|GRMZM2G317270|GRMZM2G476000|GRMZM2G028812
M37	calcium-transporting ATPase activity	0.0008955	0.012402	0.235294	0.0265944	GRMZM2G118919|GRMZM2G317270|GRMZM2G476000|GRMZM2G028812
M37	phospholipase activity	0.00091326	0.012477	0.139535	0.0265944	GRMZM2G159125|GRMZM2G433847|GRMZM2G114354|GRMZM2G438378|GRMZM2G108624|GRMZM2G145944
M37	phagocytosis	0.00094912	0.012794	0.375	0.0265944	GRMZM2G056799|GRMZM2G123373|GRMZM2G318681
M37	phosphoric ester hydrolase activity	0.00098073	0.013046	0.062963	0.0265944	GRMZM2G422045|GRMZM2G173724|GRMZM2G423567|GRMZM2G433847|GRMZM2G335930|GRMZM2G021889|AC196779.3_FG003|GRMZM2G042897|GRMZM2G038001|GRMZM2G159125|GRMZM2G000603|GRMZM2G093772|GRMZM2G151921|GRMZM2G114354|GRMZM2G438378|GRMZM2G108624|GRMZM2G145944
M37	purine nucleotide binding	0.0011169	0.014665	0.0340103	0.0265944	GRMZM2G107196|AC203294.3_FG001|GRMZM2G136400|GRMZM2G414899|GRMZM2G104425|GRMZM2G151216|GRMZM2G052434|GRMZM2G134162|GRMZM2G335052|GRMZM2G362803|GRMZM2G401179|GRMZM2G157803|AC193379.3_FG001|GRMZM2G069122|GRMZM2G062683|GRMZM2G162086|GRMZM2G064603|GRMZM2G065012|GRMZM2G028812|GRMZM2G008622|GRMZM2G096115|GRMZM2G146305|GRMZM2G080907|GRMZM2G335046|GRMZM2G383881|GRMZM2G165433|GRMZM2G471108|GRMZM2G062034|G…
M37	inositol or phosphatidylinositol phosphatase activity	0.0011666	0.015121	0.133333	0.0265944	GRMZM2G422045|GRMZM2G423567|GRMZM2G093772|GRMZM2G151921|GRMZM2G335930|GRMZM2G021889
M37	purine ribonucleotide binding	0.001381	0.017453	0.0340997	0.0265944	GRMZM2G107196|AC203294.3_FG001|GRMZM2G136400|GRMZM2G414899|GRMZM2G104425|GRMZM2G052434|GRMZM2G151216|GRMZM2G134162|GRMZM2G335052|GRMZM2G362803|GRMZM2G157803|AC193379.3_FG001|GRMZM2G069122|GRMZM2G062683|GRMZM2G162086|GRMZM2G064603|GRMZM2G065012|GRMZM2G028812|GRMZM2G008622|GRMZM2G096115|GRMZM2G146305|GRMZM2G335046|GRMZM2G383881|GRMZM2G165433|GRMZM2G471108|GRMZM2G062034|GRMZM2G435294|AC233959.1_FG00…
M37	ribonucleotide binding	0.001381	0.017453	0.0340997	0.0265944	GRMZM2G107196|AC203294.3_FG001|GRMZM2G136400|GRMZM2G414899|GRMZM2G104425|GRMZM2G052434|GRMZM2G151216|GRMZM2G134162|GRMZM2G335052|GRMZM2G362803|GRMZM2G157803|AC193379.3_FG001|GRMZM2G069122|GRMZM2G062683|GRMZM2G162086|GRMZM2G064603|GRMZM2G065012|GRMZM2G028812|GRMZM2G008622|GRMZM2G096115|GRMZM2G146305|GRMZM2G335046|GRMZM2G383881|GRMZM2G165433|GRMZM2G471108|GRMZM2G062034|GRMZM2G435294|AC233959.1_FG00…
M37	cellular_component	0.0014376	0.017944	0.0305219	0.0265944	GRMZM2G123373|GRMZM2G160027|GRMZM2G112984|GRMZM2G318681|GRMZM2G151216|GRMZM2G169033|GRMZM2G010779|GRMZM2G028662|GRMZM2G335052|GRMZM2G362803|GRMZM2G097122|GRMZM2G015127|GRMZM2G149969|GRMZM2G401179|GRMZM2G007685|GRMZM2G064603|GRMZM5G808290|GRMZM2G090025|GRMZM2G436950|GRMZM2G146573|GRMZM2G152415|GRMZM2G081774|AC233853.1_FG002|GRMZM2G353107|GRMZM2G061749|AC197577.2_FG002|GRMZM2G035839|GRMZM2G095895|G…
M37	guanyl-nucleotide exchange factor activity	0.0014561	0.017953	0.15625	0.0265944	GRMZM2G004946|GRMZM5G840538|GRMZM2G059052|GRMZM2G442148|GRMZM2G173729
M37	small GTPase regulator activity	0.0016832	0.020115	0.0813008	0.0265944	GRMZM2G072089|GRMZM2G150724|GRMZM2G004946|GRMZM5G840538|GRMZM2G059052|GRMZM2G442148|GRMZM2G010941|GRMZM2G084440|GRMZM2G173729|GRMZM2G136236
M37	myosin complex	0.0017111	0.020115	0.2	0.0265944	GRMZM2G435294|GRMZM2G445423|GRMZM2G478078|GRMZM2G471108
M37	response to desiccation	0.0017111	0.020115	0.2	0.0265944	GRMZM2G042421|GRMZM2G309048|GRMZM2G158649|GRMZM2G053637
M37	response to water deprivation	0.0017111	0.020115	0.2	0.0265944	GRMZM2G042421|GRMZM2G309048|GRMZM2G158649|GRMZM2G053637
M37	nucleotide binding	0.001743	0.020255	0.0334495	0.0265944	GRMZM2G107196|AC203294.3_FG001|GRMZM2G136400|GRMZM2G414899|GRMZM2G104425|GRMZM2G151216|GRMZM2G052434|GRMZM2G058244|GRMZM2G134162|GRMZM2G335052|GRMZM2G362803|GRMZM2G401179|GRMZM2G157803|AC193379.3_FG001|GRMZM2G069122|GRMZM2G062683|GRMZM2G162086|GRMZM2G064603|GRMZM2G065012|GRMZM2G028812|GRMZM2G008622|GRMZM2G096115|GRMZM2G146305|GRMZM2G080907|GRMZM2G335046|GRMZM2G383881|GRMZM2G165433|GRMZM2G471108|G…
M37	actin cytoskeleton organization	0.0020348	0.023115	0.12	0.0265944	GRMZM2G444762|GRMZM2G157812|GRMZM2G109842|GRMZM2G043530|GRMZM5G864498|GRMZM2G074361
M37	actin filament-based process	0.0020348	0.023115	0.12	0.0265944	GRMZM2G444762|GRMZM2G157812|GRMZM2G109842|GRMZM2G043530|GRMZM5G864498|GRMZM2G074361
M37	extracellular region part	0.0021985	0.024697	0.142857	0.0265944	GRMZM2G317406|GRMZM2G165413|GRMZM2G148064|GRMZM2G075222|GRMZM2G022347
M37	exocytosis	0.0022552	0.025055	0.117647	0.0265944	GRMZM2G343437|GRMZM2G348151|GRMZM2G357443|GRMZM2G359314|GRMZM5G830776|GRMZM2G330361
M37	membrane invagination	0.0026344	0.027458	0.272727	0.0265944	GRMZM2G056799|GRMZM2G123373|GRMZM2G318681
M37	phospholipase C activity	0.0026344	0.027458	0.272727	0.0265944	GRMZM2G433847|GRMZM2G114354|GRMZM2G108624
M37	phospholipase D activity	0.0026344	0.027458	0.272727	0.0265944	GRMZM2G159125|GRMZM2G438378|GRMZM2G145944
M37	endocytosis	0.0026344	0.027458	0.272727	0.0265944	GRMZM2G056799|GRMZM2G123373|GRMZM2G318681
M37	ethanolamine and derivative metabolic process	0.0026344	0.027458	0.272727	0.0265944	GRMZM2G159125|GRMZM2G438378|GRMZM2G145944
M37	phosphatidylcholine metabolic process	0.0026344	0.027458	0.272727	0.0265944	GRMZM2G159125|GRMZM2G438378|GRMZM2G145944
M37	Ras guanyl-nucleotide exchange factor activity	0.0029359	0.029982	0.173913	0.0265944	GRMZM5G840538|GRMZM2G059052|GRMZM2G442148|GRMZM2G173729
M37	Rho guanyl-nucleotide exchange factor activity	0.0029359	0.029982	0.173913	0.0265944	GRMZM5G840538|GRMZM2G059052|GRMZM2G442148|GRMZM2G173729
M37	exocyst	0.0031841	0.031084	0.131579	0.0265944	GRMZM2G343437|GRMZM2G348151|GRMZM2G357443|GRMZM2G359314|GRMZM2G330361
M37	cell cortex part	0.0031841	0.031084	0.131579	0.0265944	GRMZM2G343437|GRMZM2G348151|GRMZM2G357443|GRMZM2G359314|GRMZM2G330361
M37	cell cortex	0.0031841	0.031084	0.131579	0.0265944	GRMZM2G343437|GRMZM2G348151|GRMZM2G357443|GRMZM2G359314|GRMZM2G330361
M37	vesicle-mediated transport	0.0032471	0.031084	0.0595238	0.0265944	GRMZM2G343437|GRMZM2G123373|GRMZM2G357443|GRMZM2G318681|GRMZM2G359314|GRMZM5G830776|GRMZM2G126922|GRMZM2G390109|GRMZM2G056799|GRMZM2G075588|GRMZM2G348151|GRMZM2G037912|GRMZM2G416733|GRMZM2G095441|GRMZM2G330361
M37	regulation of protein polymerization	0.0034435	0.031084	0.25	0.0265944	AC233954.1_FG004|GRMZM2G070465|GRMZM2G046431
M37	regulation of actin cytoskeleton organization	0.0034435	0.031084	0.25	0.0265944	AC233954.1_FG004|GRMZM2G070465|GRMZM2G046431
M37	regulation of actin filament-based process	0.0034435	0.031084	0.25	0.0265944	AC233954.1_FG004|GRMZM2G070465|GRMZM2G046431
M37	regulation of protein complex assembly	0.0034435	0.031084	0.25	0.0265944	AC233954.1_FG004|GRMZM2G070465|GRMZM2G046431
M37	regulation of cytoskeleton organization	0.0034435	0.031084	0.25	0.0265944	AC233954.1_FG004|GRMZM2G070465|GRMZM2G046431
M37	regulation of actin polymerization or depolymerization	0.0034435	0.031084	0.25	0.0265944	AC233954.1_FG004|GRMZM2G070465|GRMZM2G046431
M37	regulation of actin filament length	0.0034435	0.031084	0.25	0.0265944	AC233954.1_FG004|GRMZM2G070465|GRMZM2G046431
M37	regulation of actin filament polymerization	0.0034435	0.031084	0.25	0.0265944	AC233954.1_FG004|GRMZM2G070465|GRMZM2G046431
M37	regulation of cellular component biogenesis	0.0034435	0.031084	0.25	0.0265944	AC233954.1_FG004|GRMZM2G070465|GRMZM2G046431
M37	GTPase regulator activity	0.003514	0.03144	0.0735294	0.0265944	GRMZM2G072089|GRMZM2G150724|GRMZM2G004946|GRMZM5G840538|GRMZM2G059052|GRMZM2G442148|GRMZM2G010941|GRMZM2G084440|GRMZM2G173729|GRMZM2G136236
M37	ATPase activity, coupled to transmembrane movement of ions, phosphorylative mechanism	0.0036456	0.032331	0.0782609	0.0265944	GRMZM2G118919|GRMZM2G317270|GRMZM2G476000|GRMZM2G455557|GRMZM2G410990|GRMZM2G455491|GRMZM2G131309|AC209050.3_FG001|GRMZM2G028812
M37	glycerophospholipid metabolic process	0.0039746	0.034641	0.105263	0.0265944	GRMZM2G344857|GRMZM2G116010|GRMZM2G033273|GRMZM2G159125|GRMZM2G438378|GRMZM2G145944
M37	glycerolipid metabolic process	0.0039746	0.034641	0.105263	0.0265944	GRMZM2G344857|GRMZM2G116010|GRMZM2G033273|GRMZM2G159125|GRMZM2G438378|GRMZM2G145944
M37	nucleoside-triphosphatase regulator activity	0.0055195	0.047695	0.0689655	0.0265944	GRMZM2G072089|GRMZM2G150724|GRMZM2G004946|GRMZM5G840538|GRMZM2G059052|GRMZM2G442148|GRMZM2G010941|GRMZM2G084440|GRMZM2G173729|GRMZM2G136236
M38	nutrient reservoir activity	8.2795e-08	6.2262e-05	0.0873016	0.0103235	AF546188.1_FG006|GRMZM2G410134|GRMZM2G346895|GRMZM2G026939|AF546188.1_FG001|GRMZM2G404459|GRMZM2G034724|GRMZM2G353268|AF546188.1_FG003|GRMZM2G404688|GRMZM2G045387
M38	starch synthase activity	8.7311e-05	0.019964	0.333333	0.0103235	GRMZM2G348551|GRMZM2G024993|GRMZM2G141399
M38	glutaminyl-tRNA aminoacylation	0.00010619	0.019964	1	0.0103235	GRMZM2G032049|GRMZM2G048012
M38	glutamine-tRNA ligase activity	0.00010619	0.019964	1	0.0103235	GRMZM2G032049|GRMZM2G048012
M39	transcription regulator activity	4.864e-06	0.0016976	0.0145406	0.00493735	GRMZM2G018782|GRMZM2G018589|GRMZM2G047715|GRMZM2G447551|GRMZM2G102161|GRMZM2G037910|GRMZM2G090264|GRMZM2G016079|GRMZM2G016145|GRMZM2G099522|GRMZM2G041996|GRMZM2G167576|GRMZM2G033656|GRMZM2G010669|GRMZM2G360523|GRMZM2G472096|GRMZM2G480434|GRMZM2G470857|GRMZM2G160687|GRMZM2G052890|GRMZM2G386276|GRMZM2G320941
M39	sequence-specific DNA binding	2.2395e-05	0.003908	0.0198777	0.00493735	GRMZM2G018589|GRMZM2G047715|GRMZM2G102161|GRMZM2G037910|GRMZM2G152822|GRMZM2G099522|GRMZM2G167576|GRMZM2G010669|GRMZM2G472096|GRMZM2G470857|GRMZM2G160687|GRMZM2G052890|GRMZM2G386276
M39	regulation of transcription, DNA-dependent	7.729e-05	0.0051728	0.01287	0.00493735	GRMZM2G018589|GRMZM2G047715|GRMZM2G102161|GRMZM2G037910|GRMZM2G090264|GRMZM2G016079|GRMZM2G016145|GRMZM2G099522|GRMZM2G041996|GRMZM2G167576|GRMZM2G033656|GRMZM2G010669|GRMZM2G360523|GRMZM2G472096|GRMZM2G480434|GRMZM2G470857|GRMZM2G160687|GRMZM2G052890|GRMZM2G386276|GRMZM2G320941
M39	regulation of RNA metabolic process	7.8661e-05	0.0051728	0.0128535	0.00493735	GRMZM2G018589|GRMZM2G047715|GRMZM2G102161|GRMZM2G037910|GRMZM2G090264|GRMZM2G016079|GRMZM2G016145|GRMZM2G099522|GRMZM2G041996|GRMZM2G167576|GRMZM2G033656|GRMZM2G010669|GRMZM2G360523|GRMZM2G472096|GRMZM2G480434|GRMZM2G470857|GRMZM2G160687|GRMZM2G052890|GRMZM2G386276|GRMZM2G320941
M39	DNA binding	8.7881e-05	0.0051728	0.00944924	0.00493735	GRMZM2G111306|GRMZM2G037910|GRMZM2G152822|GRMZM5G803355|GRMZM2G016079|GRMZM2G395672|GRMZM2G041996|AC199820.4_FG006|GRMZM2G052499|GRMZM2G024468|GRMZM2G470857|GRMZM2G160687|GRMZM2G111770|GRMZM2G386276|GRMZM2G402156|GRMZM5G838812|GRMZM2G018782|GRMZM2G090697|GRMZM2G047715|GRMZM2G018589|GRMZM2G102161|GRMZM2G121111|GRMZM2G099522|GRMZM2G006985|GRMZM2G167576|GRMZM2G033656|GRMZM2G010669|GRMZM2G030403|GRMZ…
M39	transcription factor activity	8.893e-05	0.0051728	0.0155119	0.00493735	GRMZM2G018589|GRMZM2G047715|GRMZM2G102161|GRMZM2G037910|GRMZM2G016079|GRMZM2G099522|GRMZM2G041996|GRMZM2G033656|GRMZM2G010669|GRMZM2G472096|GRMZM2G480434|GRMZM2G470857|GRMZM2G160687|GRMZM2G052890|GRMZM2G386276
M39	two-component response regulator activity	0.00015931	0.0075606	0.0727273	0.00493735	GRMZM2G360523|GRMZM2G090264|GRMZM2G016145|GRMZM2G320941
M39	regulation of biosynthetic process	0.00021664	0.0075606	0.0105619	0.00493735	GRMZM2G037910|GRMZM2G016079|GRMZM2G041996|GRMZM2G470857|GRMZM2G160687|GRMZM2G386276|GRMZM2G111770|GRMZM2G320941|GRMZM2G100776|GRMZM2G018589|GRMZM2G047715|GRMZM2G447551|GRMZM2G102161|GRMZM2G090264|GRMZM2G016145|GRMZM2G099522|GRMZM2G033656|GRMZM2G167576|GRMZM2G010669|GRMZM2G360523|GRMZM2G472096|GRMZM2G480434|GRMZM2G140901|GRMZM2G081930|GRMZM2G052890
M39	regulation of cellular biosynthetic process	0.00021664	0.0075606	0.0105619	0.00493735	GRMZM2G037910|GRMZM2G016079|GRMZM2G041996|GRMZM2G470857|GRMZM2G160687|GRMZM2G386276|GRMZM2G111770|GRMZM2G320941|GRMZM2G100776|GRMZM2G018589|GRMZM2G047715|GRMZM2G447551|GRMZM2G102161|GRMZM2G090264|GRMZM2G016145|GRMZM2G099522|GRMZM2G033656|GRMZM2G167576|GRMZM2G010669|GRMZM2G360523|GRMZM2G472096|GRMZM2G480434|GRMZM2G140901|GRMZM2G081930|GRMZM2G052890
M39	regulation of macromolecule biosynthetic process	0.00021664	0.0075606	0.0105619	0.00493735	GRMZM2G037910|GRMZM2G016079|GRMZM2G041996|GRMZM2G470857|GRMZM2G160687|GRMZM2G386276|GRMZM2G111770|GRMZM2G320941|GRMZM2G100776|GRMZM2G018589|GRMZM2G047715|GRMZM2G447551|GRMZM2G102161|GRMZM2G090264|GRMZM2G016145|GRMZM2G099522|GRMZM2G033656|GRMZM2G167576|GRMZM2G010669|GRMZM2G360523|GRMZM2G472096|GRMZM2G480434|GRMZM2G140901|GRMZM2G081930|GRMZM2G052890
M39	regulation of gene expression	0.00024334	0.0077205	0.0104822	0.00493735	GRMZM2G037910|GRMZM2G016079|GRMZM2G041996|GRMZM2G470857|GRMZM2G160687|GRMZM2G386276|GRMZM2G111770|GRMZM2G320941|GRMZM2G100776|GRMZM2G018589|GRMZM2G047715|GRMZM2G447551|GRMZM2G102161|GRMZM2G090264|GRMZM2G016145|GRMZM2G099522|GRMZM2G033656|GRMZM2G167576|GRMZM2G010669|GRMZM2G360523|GRMZM2G472096|GRMZM2G480434|GRMZM2G140901|GRMZM2G081930|GRMZM2G052890
M39	two-component signal transduction system (phosphorelay)	0.00028679	0.0083408	0.0625	0.00493735	GRMZM2G360523|GRMZM2G090264|GRMZM2G016145|GRMZM2G320941
M39	monooxygenase activity	0.00039038	0.01048	0.0201342	0.00493735	GRMZM2G415219|GRMZM2G175250|GRMZM2G126055|GRMZM2G091819|GRMZM2G106655|GRMZM2G113844|GRMZM2G003796|GRMZM2G167698|GRMZM2G163774
M39	regulation of transcription	0.00043998	0.01052	0.0102784	0.00493735	GRMZM2G018589|GRMZM2G047715|GRMZM2G447551|GRMZM2G102161|GRMZM2G037910|GRMZM2G090264|GRMZM2G016079|GRMZM2G016145|GRMZM2G099522|GRMZM2G041996|GRMZM2G167576|GRMZM2G033656|GRMZM2G010669|GRMZM2G360523|GRMZM2G472096|GRMZM2G480434|GRMZM2G470857|GRMZM2G160687|GRMZM2G140901|GRMZM2G081930|GRMZM2G052890|GRMZM2G111770|GRMZM2G386276|GRMZM2G320941
M39	regulation of macromolecule metabolic process	0.00045216	0.01052	0.0100604	0.00493735	GRMZM2G037910|GRMZM2G016079|GRMZM2G041996|GRMZM2G470857|GRMZM2G160687|GRMZM2G386276|GRMZM2G111770|GRMZM2G320941|GRMZM2G100776|GRMZM2G018589|GRMZM2G047715|GRMZM2G447551|GRMZM2G102161|GRMZM2G090264|GRMZM2G016145|GRMZM2G099522|GRMZM2G033656|GRMZM2G167576|GRMZM2G010669|GRMZM2G360523|GRMZM2G472096|GRMZM2G480434|GRMZM2G140901|GRMZM2G081930|GRMZM2G052890
M39	regulation of cellular metabolic process	0.00048855	0.010656	0.010008	0.00493735	GRMZM2G037910|GRMZM2G016079|GRMZM2G041996|GRMZM2G470857|GRMZM2G160687|GRMZM2G386276|GRMZM2G111770|GRMZM2G320941|GRMZM2G100776|GRMZM2G018589|GRMZM2G047715|GRMZM2G447551|GRMZM2G102161|GRMZM2G090264|GRMZM2G016145|GRMZM2G099522|GRMZM2G033656|GRMZM2G167576|GRMZM2G010669|GRMZM2G360523|GRMZM2G472096|GRMZM2G480434|GRMZM2G140901|GRMZM2G081930|GRMZM2G052890
M39	regulation of primary metabolic process	0.000704	0.014453	0.00976181	0.00493735	GRMZM2G037910|GRMZM2G016079|GRMZM2G041996|GRMZM2G470857|GRMZM2G160687|GRMZM2G386276|GRMZM2G111770|GRMZM2G320941|GRMZM2G100776|GRMZM2G018589|GRMZM2G047715|GRMZM2G447551|GRMZM2G102161|GRMZM2G090264|GRMZM2G016145|GRMZM2G099522|GRMZM2G033656|GRMZM2G167576|GRMZM2G010669|GRMZM2G360523|GRMZM2G472096|GRMZM2G480434|GRMZM2G140901|GRMZM2G081930|GRMZM2G052890
M39	regulation of nitrogen compound metabolic process	0.00084201	0.015466	0.00981997	0.00493735	GRMZM2G018589|GRMZM2G047715|GRMZM2G447551|GRMZM2G102161|GRMZM2G037910|GRMZM2G090264|GRMZM2G016079|GRMZM2G016145|GRMZM2G099522|GRMZM2G041996|GRMZM2G167576|GRMZM2G033656|GRMZM2G010669|GRMZM2G360523|GRMZM2G472096|GRMZM2G480434|GRMZM2G470857|GRMZM2G160687|GRMZM2G140901|GRMZM2G081930|GRMZM2G052890|GRMZM2G111770|GRMZM2G386276|GRMZM2G320941
M39	regulation of nucleobase, nucleoside, nucleotide and nucleic acid metabolic process	0.00084201	0.015466	0.00981997	0.00493735	GRMZM2G018589|GRMZM2G047715|GRMZM2G447551|GRMZM2G102161|GRMZM2G037910|GRMZM2G090264|GRMZM2G016079|GRMZM2G016145|GRMZM2G099522|GRMZM2G041996|GRMZM2G167576|GRMZM2G033656|GRMZM2G010669|GRMZM2G360523|GRMZM2G472096|GRMZM2G480434|GRMZM2G470857|GRMZM2G160687|GRMZM2G140901|GRMZM2G081930|GRMZM2G052890|GRMZM2G111770|GRMZM2G386276|GRMZM2G320941
M39	regulation of metabolic process	0.00092021	0.016058	0.00958222	0.00493735	GRMZM2G037910|GRMZM2G016079|GRMZM2G041996|GRMZM2G470857|GRMZM2G160687|GRMZM2G386276|GRMZM2G111770|GRMZM2G320941|GRMZM2G100776|GRMZM2G018589|GRMZM2G047715|GRMZM2G447551|GRMZM2G102161|GRMZM2G090264|GRMZM2G016145|GRMZM2G099522|GRMZM2G033656|GRMZM2G167576|GRMZM2G010669|GRMZM2G360523|GRMZM2G472096|GRMZM2G480434|GRMZM2G140901|GRMZM2G081930|GRMZM2G052890
M39	regulation of cellular process	0.0024977	0.041509	0.00878378	0.00493735	GRMZM2G037910|GRMZM2G016079|GRMZM2G041996|GRMZM2G470857|GRMZM2G160687|GRMZM2G150091|GRMZM2G386276|GRMZM2G111770|GRMZM2G320941|GRMZM2G100776|GRMZM2G018589|GRMZM2G047715|GRMZM2G447551|GRMZM2G102161|GRMZM2G090264|GRMZM2G016145|GRMZM2G099522|GRMZM2G167576|GRMZM2G033656|GRMZM2G010669|GRMZM2G360523|GRMZM2G472096|GRMZM2G480434|GRMZM2G140901|GRMZM2G081930|GRMZM2G052890
M39	sucrose metabolic process	0.0027745	0.044014	0.125	0.00493735	GRMZM2G318780|GRMZM2G011240
M39	flavin-containing monooxygenase activity	0.0031257	0.047429	0.0508475	0.00493735	GRMZM2G415219|GRMZM2G091819|GRMZM2G113844
M43	biological regulation	1.2733e-10	6.7992e-08	0.0128697	0.00553581	GRMZM2G163761|GRMZM2G033480|GRMZM2G404973|GRMZM2G359924|GRMZM2G413829|GRMZM2G069028|GRMZM2G079316|GRMZM2G054564|AC213463.3_FG007|GRMZM5G865967|GRMZM2G471517|GRMZM2G028151|GRMZM2G157456|GRMZM2G163975|GRMZM2G086920|GRMZM2G073199|GRMZM2G440543|GRMZM5G887426|GRMZM2G378490|GRMZM2G140674|GRMZM2G405706|GRMZM2G393433|GRMZM2G086897|GRMZM2G126239|GRMZM2G087267|GRMZM2G163848|GRMZM2G133718|GRMZM2G341089|GRMZ…
M43	response to abiotic stimulus	5.1453e-07	3.5887e-05	0.0170068	0.00553581	GRMZM2G028151|GRMZM2G471517|GRMZM2G133718|GRMZM2G086920|GRMZM2G081536|GRMZM2G440543|GRMZM5G887426|GRMZM2G174776|GRMZM2G111679|GRMZM2G157825|GRMZM2G007615|GRMZM2G010176|GRMZM2G140674|GRMZM2G390889|GRMZM2G104638|GRMZM2G413829|GRMZM2G405706|GRMZM2G086897|GRMZM2G068322|GRMZM2G480687|GRMZM2G033915|GRMZM2G133053|GRMZM2G078876|GRMZM2G142962|AC213463.3_FG007
M43	regulation of macromolecule metabolic process	5.7041e-07	3.5887e-05	0.0136821	0.00553581	GRMZM2G163848|GRMZM2G163761|GRMZM2G033480|GRMZM2G341089|GRMZM2G034804|GRMZM2G404973|GRMZM2G359924|GRMZM2G116063|GRMZM2G039828|GRMZM2G354618|GRMZM2G069028|GRMZM2G079316|AC205484.3_FG005|GRMZM2G104176|GRMZM2G035688|GRMZM5G865967|GRMZM2G054564|GRMZM2G028151|GRMZM2G163975|GRMZM2G073199|GRMZM5G853836|GRMZM2G081536|GRMZM2G141679|GRMZM2G107620|GRMZM2G378490|GRMZM2G048131|GRMZM2G393433|GRMZM2G066373|GRMZ…
M43	microtubule associated complex	6.2017e-07	3.5887e-05	0.307692	0.00553581	AC185471.3_FG005|GRMZM2G145027|GRMZM2G375762|GRMZM2G103116
M43	homeostatic process	7.6656e-07	3.5887e-05	0.0161692	0.00553581	GRMZM2G028151|GRMZM2G471517|GRMZM2G157456|GRMZM2G133718|GRMZM2G086920|GRMZM2G081536|GRMZM2G440543|GRMZM5G887426|GRMZM2G362693|GRMZM2G174776|GRMZM2G157825|GRMZM2G007615|GRMZM2G010176|GRMZM2G140674|GRMZM2G390889|GRMZM2G104638|GRMZM2G405706|GRMZM2G413829|GRMZM2G086897|GRMZM2G068322|GRMZM2G480687|GRMZM2G033915|GRMZM2G133053|GRMZM2G078876|GRMZM2G142962|AC213463.3_FG007
M43	multicellular organismal homeostasis	8.1016e-07	3.5887e-05	0.0171062	0.00553581	GRMZM2G028151|GRMZM2G471517|GRMZM2G133718|GRMZM2G086920|GRMZM2G081536|GRMZM2G440543|GRMZM5G887426|GRMZM2G174776|GRMZM2G157825|GRMZM2G007615|GRMZM2G010176|GRMZM2G140674|GRMZM2G390889|GRMZM2G104638|GRMZM2G413829|GRMZM2G405706|GRMZM2G086897|GRMZM2G068322|GRMZM2G480687|GRMZM2G033915|GRMZM2G133053|GRMZM2G078876|GRMZM2G142962|AC213463.3_FG007
M43	temperature homeostasis	8.1016e-07	3.5887e-05	0.0171062	0.00553581	GRMZM2G028151|GRMZM2G471517|GRMZM2G133718|GRMZM2G086920|GRMZM2G081536|GRMZM2G440543|GRMZM5G887426|GRMZM2G174776|GRMZM2G157825|GRMZM2G007615|GRMZM2G010176|GRMZM2G140674|GRMZM2G390889|GRMZM2G104638|GRMZM2G413829|GRMZM2G405706|GRMZM2G086897|GRMZM2G068322|GRMZM2G480687|GRMZM2G033915|GRMZM2G133053|GRMZM2G078876|GRMZM2G142962|AC213463.3_FG007
M43	homoiothermy	8.1016e-07	3.5887e-05	0.0171062	0.00553581	GRMZM2G028151|GRMZM2G471517|GRMZM2G133718|GRMZM2G086920|GRMZM2G081536|GRMZM2G440543|GRMZM5G887426|GRMZM2G174776|GRMZM2G157825|GRMZM2G007615|GRMZM2G010176|GRMZM2G140674|GRMZM2G390889|GRMZM2G104638|GRMZM2G413829|GRMZM2G405706|GRMZM2G086897|GRMZM2G068322|GRMZM2G480687|GRMZM2G033915|GRMZM2G133053|GRMZM2G078876|GRMZM2G142962|AC213463.3_FG007
M43	response to cold	8.1016e-07	3.5887e-05	0.0171062	0.00553581	GRMZM2G028151|GRMZM2G471517|GRMZM2G133718|GRMZM2G086920|GRMZM2G081536|GRMZM2G440543|GRMZM5G887426|GRMZM2G174776|GRMZM2G157825|GRMZM2G007615|GRMZM2G010176|GRMZM2G140674|GRMZM2G390889|GRMZM2G104638|GRMZM2G413829|GRMZM2G405706|GRMZM2G086897|GRMZM2G068322|GRMZM2G480687|GRMZM2G033915|GRMZM2G133053|GRMZM2G078876|GRMZM2G142962|AC213463.3_FG007
M43	ice binding	8.1016e-07	3.5887e-05	0.0171062	0.00553581	GRMZM2G028151|GRMZM2G471517|GRMZM2G133718|GRMZM2G086920|GRMZM2G081536|GRMZM2G440543|GRMZM5G887426|GRMZM2G174776|GRMZM2G157825|GRMZM2G007615|GRMZM2G010176|GRMZM2G140674|GRMZM2G390889|GRMZM2G104638|GRMZM2G413829|GRMZM2G405706|GRMZM2G086897|GRMZM2G068322|GRMZM2G480687|GRMZM2G033915|GRMZM2G133053|GRMZM2G078876|GRMZM2G142962|AC213463.3_FG007
M43	water binding	8.1016e-07	3.5887e-05	0.0171062	0.00553581	GRMZM2G028151|GRMZM2G471517|GRMZM2G133718|GRMZM2G086920|GRMZM2G081536|GRMZM2G440543|GRMZM5G887426|GRMZM2G174776|GRMZM2G157825|GRMZM2G007615|GRMZM2G010176|GRMZM2G140674|GRMZM2G390889|GRMZM2G104638|GRMZM2G413829|GRMZM2G405706|GRMZM2G086897|GRMZM2G068322|GRMZM2G480687|GRMZM2G033915|GRMZM2G133053|GRMZM2G078876|GRMZM2G142962|AC213463.3_FG007
M43	response to freezing	8.1016e-07	3.5887e-05	0.0171062	0.00553581	GRMZM2G028151|GRMZM2G471517|GRMZM2G133718|GRMZM2G086920|GRMZM2G081536|GRMZM2G440543|GRMZM5G887426|GRMZM2G174776|GRMZM2G157825|GRMZM2G007615|GRMZM2G010176|GRMZM2G140674|GRMZM2G390889|GRMZM2G104638|GRMZM2G413829|GRMZM2G405706|GRMZM2G086897|GRMZM2G068322|GRMZM2G480687|GRMZM2G033915|GRMZM2G133053|GRMZM2G078876|GRMZM2G142962|AC213463.3_FG007
M43	response to temperature stimulus	8.7366e-07	3.5887e-05	0.0170334	0.00553581	GRMZM2G028151|GRMZM2G471517|GRMZM2G133718|GRMZM2G086920|GRMZM2G081536|GRMZM2G440543|GRMZM5G887426|GRMZM2G174776|GRMZM2G157825|GRMZM2G007615|GRMZM2G010176|GRMZM2G140674|GRMZM2G390889|GRMZM2G104638|GRMZM2G413829|GRMZM2G405706|GRMZM2G086897|GRMZM2G068322|GRMZM2G480687|GRMZM2G033915|GRMZM2G133053|GRMZM2G078876|GRMZM2G142962|AC213463.3_FG007
M43	regulation of primary metabolic process	1.1356e-06	3.9094e-05	0.0132761	0.00553581	GRMZM2G163848|GRMZM2G163761|GRMZM2G033480|GRMZM2G341089|GRMZM2G034804|GRMZM2G404973|GRMZM2G359924|GRMZM2G116063|GRMZM2G039828|GRMZM2G354618|GRMZM2G069028|GRMZM2G079316|AC205484.3_FG005|GRMZM2G104176|GRMZM2G035688|GRMZM5G865967|GRMZM2G054564|GRMZM2G028151|GRMZM2G163975|GRMZM2G073199|GRMZM5G853836|GRMZM2G081536|GRMZM2G141679|GRMZM2G107620|GRMZM2G378490|GRMZM2G048131|GRMZM2G393433|GRMZM2G066373|GRMZ…
M43	regulation of nitrogen compound metabolic process	1.1713e-06	3.9094e-05	0.0135025	0.00553581	GRMZM2G163848|GRMZM2G163761|GRMZM2G033480|GRMZM2G034804|GRMZM2G404973|GRMZM2G359924|GRMZM2G116063|GRMZM2G039828|GRMZM2G354618|GRMZM2G069028|GRMZM2G079316|AC205484.3_FG005|GRMZM2G104176|GRMZM2G035688|GRMZM5G865967|GRMZM2G054564|GRMZM2G028151|GRMZM2G163975|GRMZM2G073199|GRMZM5G853836|GRMZM2G081536|GRMZM2G141679|GRMZM2G107620|GRMZM2G378490|GRMZM2G048131|GRMZM2G393433|GRMZM2G066373|GRMZM2G120296|GRMZ…
M43	regulation of nucleobase, nucleoside, nucleotide and nucleic acid metabolic process	1.1713e-06	3.9094e-05	0.0135025	0.00553581	GRMZM2G163848|GRMZM2G163761|GRMZM2G033480|GRMZM2G034804|GRMZM2G404973|GRMZM2G359924|GRMZM2G116063|GRMZM2G039828|GRMZM2G354618|GRMZM2G069028|GRMZM2G079316|AC205484.3_FG005|GRMZM2G104176|GRMZM2G035688|GRMZM5G865967|GRMZM2G054564|GRMZM2G028151|GRMZM2G163975|GRMZM2G073199|GRMZM5G853836|GRMZM2G081536|GRMZM2G141679|GRMZM2G107620|GRMZM2G378490|GRMZM2G048131|GRMZM2G393433|GRMZM2G066373|GRMZM2G120296|GRMZ…
M43	regulation of transcription	1.2856e-06	4.0383e-05	0.0137045	0.00553581	GRMZM2G163848|GRMZM2G163761|GRMZM2G033480|GRMZM2G034804|GRMZM2G404973|GRMZM2G359924|GRMZM2G116063|GRMZM2G039828|GRMZM2G354618|GRMZM2G069028|GRMZM2G079316|AC205484.3_FG005|GRMZM2G104176|GRMZM2G035688|GRMZM5G865967|GRMZM2G054564|GRMZM2G028151|GRMZM2G163975|GRMZM2G073199|GRMZM5G853836|GRMZM2G081536|GRMZM2G141679|GRMZM2G378490|GRMZM2G048131|GRMZM2G393433|GRMZM2G066373|GRMZM2G120296|GRMZM2G126239|GRMZ…
M43	regulation of biological quality	1.6398e-06	4.1899e-05	0.0155224	0.00553581	GRMZM2G028151|GRMZM2G471517|GRMZM2G157456|GRMZM2G133718|GRMZM2G086920|GRMZM2G081536|GRMZM2G440543|GRMZM5G887426|GRMZM2G362693|GRMZM2G174776|GRMZM2G157825|GRMZM2G007615|GRMZM2G010176|GRMZM2G140674|GRMZM2G390889|GRMZM2G104638|GRMZM2G405706|GRMZM2G413829|GRMZM2G086897|GRMZM2G068322|GRMZM2G480687|GRMZM2G033915|GRMZM2G133053|GRMZM2G078876|GRMZM2G142962|AC213463.3_FG007
M43	regulation of biosynthetic process	1.7235e-06	4.1899e-05	0.0135192	0.00553581	GRMZM2G163848|GRMZM2G163761|GRMZM2G033480|GRMZM2G034804|GRMZM2G404973|GRMZM2G359924|GRMZM2G116063|GRMZM2G039828|GRMZM2G354618|GRMZM2G069028|GRMZM2G079316|AC205484.3_FG005|GRMZM2G104176|GRMZM2G035688|GRMZM5G865967|GRMZM2G054564|GRMZM2G028151|GRMZM2G163975|GRMZM2G073199|GRMZM5G853836|GRMZM2G081536|GRMZM2G141679|GRMZM2G378490|GRMZM2G048131|GRMZM2G393433|GRMZM2G066373|GRMZM2G120296|GRMZM2G126239|GRMZ…
M43	regulation of cellular biosynthetic process	1.7235e-06	4.1899e-05	0.0135192	0.00553581	GRMZM2G163848|GRMZM2G163761|GRMZM2G033480|GRMZM2G034804|GRMZM2G404973|GRMZM2G359924|GRMZM2G116063|GRMZM2G039828|GRMZM2G354618|GRMZM2G069028|GRMZM2G079316|AC205484.3_FG005|GRMZM2G104176|GRMZM2G035688|GRMZM5G865967|GRMZM2G054564|GRMZM2G028151|GRMZM2G163975|GRMZM2G073199|GRMZM5G853836|GRMZM2G081536|GRMZM2G141679|GRMZM2G378490|GRMZM2G048131|GRMZM2G393433|GRMZM2G066373|GRMZM2G120296|GRMZM2G126239|GRMZ…
M43	regulation of macromolecule biosynthetic process	1.7235e-06	4.1899e-05	0.0135192	0.00553581	GRMZM2G163848|GRMZM2G163761|GRMZM2G033480|GRMZM2G034804|GRMZM2G404973|GRMZM2G359924|GRMZM2G116063|GRMZM2G039828|GRMZM2G354618|GRMZM2G069028|GRMZM2G079316|AC205484.3_FG005|GRMZM2G104176|GRMZM2G035688|GRMZM5G865967|GRMZM2G054564|GRMZM2G028151|GRMZM2G163975|GRMZM2G073199|GRMZM5G853836|GRMZM2G081536|GRMZM2G141679|GRMZM2G378490|GRMZM2G048131|GRMZM2G393433|GRMZM2G066373|GRMZM2G120296|GRMZM2G126239|GRMZ…
M43	regulation of metabolic process	1.7262e-06	4.1899e-05	0.0130318	0.00553581	GRMZM2G163848|GRMZM2G163761|GRMZM2G033480|GRMZM2G341089|GRMZM2G034804|GRMZM2G404973|GRMZM2G359924|GRMZM2G116063|GRMZM2G039828|GRMZM2G354618|GRMZM2G069028|GRMZM2G079316|AC205484.3_FG005|GRMZM2G104176|GRMZM2G035688|GRMZM5G865967|GRMZM2G054564|GRMZM2G028151|GRMZM2G163975|GRMZM2G073199|GRMZM5G853836|GRMZM2G081536|GRMZM2G141679|GRMZM2G107620|GRMZM2G378490|GRMZM2G048131|GRMZM2G393433|GRMZM2G066373|GRMZ…
M43	regulation of cellular metabolic process	1.8956e-06	4.401e-05	0.0132106	0.00553581	GRMZM2G163848|GRMZM2G163761|GRMZM2G033480|GRMZM2G034804|GRMZM2G404973|GRMZM2G359924|GRMZM2G116063|GRMZM2G039828|GRMZM2G354618|GRMZM2G069028|GRMZM2G079316|AC205484.3_FG005|GRMZM2G104176|GRMZM2G035688|GRMZM5G865967|GRMZM2G054564|GRMZM2G028151|GRMZM2G163975|GRMZM2G073199|GRMZM5G853836|GRMZM2G081536|GRMZM2G141679|GRMZM2G107620|GRMZM2G378490|GRMZM2G048131|GRMZM2G393433|GRMZM2G066373|GRMZM2G120296|GRMZ…
M43	regulation of gene expression	2.027e-06	4.5101e-05	0.0134172	0.00553581	GRMZM2G163848|GRMZM2G163761|GRMZM2G033480|GRMZM2G034804|GRMZM2G404973|GRMZM2G359924|GRMZM2G116063|GRMZM2G039828|GRMZM2G354618|GRMZM2G069028|GRMZM2G079316|AC205484.3_FG005|GRMZM2G104176|GRMZM2G035688|GRMZM5G865967|GRMZM2G054564|GRMZM2G028151|GRMZM2G163975|GRMZM2G073199|GRMZM5G853836|GRMZM2G081536|GRMZM2G141679|GRMZM2G378490|GRMZM2G048131|GRMZM2G393433|GRMZM2G066373|GRMZM2G120296|GRMZM2G126239|GRMZ…
M43	multicellular organismal process	6.1716e-06	0.00013183	0.0152091	0.00553581	GRMZM2G028151|GRMZM2G471517|GRMZM2G133718|GRMZM2G086920|GRMZM2G081536|GRMZM2G440543|GRMZM5G887426|GRMZM2G174776|GRMZM2G157825|GRMZM2G007615|GRMZM2G010176|GRMZM2G140674|GRMZM2G390889|GRMZM2G104638|GRMZM2G413829|GRMZM2G405706|GRMZM2G086897|GRMZM2G068322|GRMZM2G480687|GRMZM2G033915|GRMZM2G133053|GRMZM2G078876|GRMZM2G142962|AC213463.3_FG007
M43	regulation of biological process	9.17e-06	0.00018834	0.0117149	0.00553581	GRMZM2G163848|GRMZM2G163761|GRMZM2G033480|GRMZM2G341089|GRMZM2G034804|GRMZM2G404973|GRMZM2G359924|GRMZM2G116063|GRMZM2G039828|GRMZM2G354618|GRMZM2G069028|GRMZM2G079316|AC205484.3_FG005|GRMZM2G104176|GRMZM2G035688|GRMZM5G865967|GRMZM2G054564|GRMZM2G028151|GRMZM2G157456|GRMZM2G163975|GRMZM2G073199|GRMZM5G853836|GRMZM2G081536|GRMZM2G362693|GRMZM2G141679|GRMZM2G107620|GRMZM2G378490|GRMZM2G048131|GRMZ…
M43	regulation of cellular process	1.0351e-05	0.00020472	0.0118243	0.00553581	GRMZM2G163848|GRMZM2G163761|GRMZM2G033480|GRMZM2G034804|GRMZM2G404973|GRMZM2G359924|GRMZM2G116063|GRMZM2G039828|GRMZM2G354618|GRMZM2G069028|GRMZM2G079316|AC205484.3_FG005|GRMZM2G104176|GRMZM2G035688|GRMZM5G865967|GRMZM2G054564|GRMZM2G028151|GRMZM2G157456|GRMZM2G163975|GRMZM2G073199|GRMZM5G853836|GRMZM2G081536|GRMZM2G362693|GRMZM2G141679|GRMZM2G107620|GRMZM2G378490|GRMZM2G048131|GRMZM2G393433|GRMZ…
M43	response to stress	0.00024527	0.0046776	0.011378	0.00553581	GRMZM2G028151|GRMZM2G471517|GRMZM2G160327|GRMZM2G133718|GRMZM2G086920|GRMZM2G081536|GRMZM2G440543|GRMZM5G887426|GRMZM2G174776|GRMZM2G111679|GRMZM2G157825|GRMZM2G007615|GRMZM2G010176|GRMZM2G140674|GRMZM2G390889|GRMZM2G104638|GRMZM2G413829|GRMZM2G405706|GRMZM2G086897|GRMZM2G001869|GRMZM2G068322|GRMZM2G480687|GRMZM2G033915|GRMZM2G133053|GRMZM2G078876|GRMZM2G142962|AC213463.3_FG007
M43	nucleus	0.00034543	0.0063606	0.0115473	0.00553581	GRMZM2G542994|GRMZM2G163848|GRMZM2G163761|GRMZM2G033480|GRMZM2G034804|GRMZM2G359924|GRMZM2G039828|GRMZM2G354618|GRMZM2G104176|GRMZM2G054564|GRMZM5G865967|GRMZM2G073199|GRMZM2G163975|GRMZM2G108919|GRMZM5G853836|GRMZM2G081536|GRMZM2G006806|GRMZM2G048131|GRMZM2G066373|GRMZM2G120296|GRMZM2G001869|GRMZM2G050933|GRMZM2G126239|GRMZM2G165488|GRMZM2G142962
M43	response to stimulus	0.00053129	0.009457	0.0106626	0.00553581	GRMZM2G133718|GRMZM2G111679|GRMZM2G174776|GRMZM2G390889|GRMZM2G010176|GRMZM2G413829|GRMZM2G036368|GRMZM2G480687|AC213463.3_FG007|GRMZM2G471517|GRMZM2G028151|GRMZM2G160327|GRMZM2G086920|GRMZM2G440543|GRMZM2G081536|GRMZM5G887426|GRMZM2G157825|GRMZM2G007615|GRMZM2G140674|GRMZM2G104638|GRMZM2G405706|GRMZM2G086897|GRMZM2G001869|GRMZM2G068322|GRMZM2G033915|GRMZM2G133053|GRMZM2G142962|GRMZM2G078876
M43	transcription regulator activity	0.00071132	0.012253	0.0125578	0.00553581	GRMZM2G028151|GRMZM2G163975|GRMZM2G163761|GRMZM5G853836|GRMZM2G141679|GRMZM2G404973|GRMZM2G116063|GRMZM2G039828|GRMZM2G354618|GRMZM2G069028|GRMZM2G120296|GRMZM2G079316|GRMZM2G126239|GRMZM2G165488|GRMZM2G035688|GRMZM5G865967|GRMZM2G087267|GRMZM2G142962|GRMZM2G054564
M43	regulation of transcription, DNA-dependent	0.00097691	0.016049	0.0122265	0.00553581	GRMZM2G028151|GRMZM2G073199|GRMZM2G163761|GRMZM2G033480|GRMZM5G853836|GRMZM2G081536|GRMZM2G141679|GRMZM2G034804|GRMZM2G404973|GRMZM2G116063|GRMZM2G039828|GRMZM2G066373|GRMZM2G069028|GRMZM2G079316|GRMZM2G126239|GRMZM2G165488|GRMZM2G035688|GRMZM2G087267|GRMZM2G142962
M43	regulation of RNA metabolic process	0.0009918	0.016049	0.0122108	0.00553581	GRMZM2G028151|GRMZM2G073199|GRMZM2G163761|GRMZM2G033480|GRMZM5G853836|GRMZM2G081536|GRMZM2G141679|GRMZM2G034804|GRMZM2G404973|GRMZM2G116063|GRMZM2G039828|GRMZM2G066373|GRMZM2G069028|GRMZM2G079316|GRMZM2G126239|GRMZM2G165488|GRMZM2G035688|GRMZM2G087267|GRMZM2G142962
M44	transcription regulator activity	1.4707e-05	0.006368	0.0138797	0.00489994	GRMZM2G175856|AC210616.4_FG005|GRMZM2G452996|GRMZM2G402862|GRMZM2G018472|GRMZM2G042920|GRMZM2G168079|GRMZM2G165090|GRMZM2G149756|GRMZM5G805505|GRMZM5G805026|GRMZM2G100727|GRMZM2G040481|GRMZM2G166041|GRMZM2G113078|GRMZM2G087059|GRMZM2G175525|GRMZM2G086573|GRMZM2G301860|GRMZM2G019907|GRMZM2G111415
M44	transferase activity, transferring hexosyl groups	4.7443e-05	0.010271	0.0235849	0.00489994	GRMZM2G098892|GRMZM2G103972|GRMZM2G130119|GRMZM2G178209|GRMZM2G168474|AC206332.3_FG005|GRMZM2G041699|GRMZM2G306328|GRMZM2G174192|GRMZM2G426242
M44	transcription factor activity	8.1504e-05	0.011526	0.0155119	0.00489994	GRMZM2G175856|GRMZM2G402862|GRMZM2G168079|GRMZM2G149756|GRMZM5G805505|GRMZM5G805026|GRMZM2G100727|GRMZM2G166041|GRMZM2G113078|GRMZM2G087059|GRMZM2G175525|GRMZM2G086573|GRMZM2G301860|GRMZM2G019907|GRMZM2G111415
M44	drug transmembrane transport	0.00010647	0.011526	0.08	0.00489994	GRMZM2G133006|GRMZM5G805874|GRMZM2G027016|GRMZM2G078129
M44	response to water	0.00034435	0.02982	0.107143	0.00489994	GRMZM2G079440|GRMZM2G098750|GRMZM2G050607
M44	transferase activity, transferring glycosyl groups	0.0004435	0.032006	0.0178891	0.00489994	GRMZM2G098892|GRMZM2G103972|GRMZM2G130119|GRMZM2G178209|GRMZM2G168474|AC206332.3_FG005|GRMZM2G041699|GRMZM2G306328|GRMZM2G174192|GRMZM2G426242
M47	nucleoside diphosphate kinase activity	3.2159e-06	0.0001042	0.15	0.00145876	GRMZM2G097084|GRMZM2G029926|GRMZM2G050994
M47	pyrimidine ribonucleoside triphosphate metabolic process	3.2159e-06	0.0001042	0.15	0.00145876	GRMZM2G097084|GRMZM2G029926|GRMZM2G050994
M47	pyrimidine ribonucleoside triphosphate biosynthetic process	3.2159e-06	0.0001042	0.15	0.00145876	GRMZM2G097084|GRMZM2G029926|GRMZM2G050994
M47	CTP metabolic process	3.2159e-06	0.0001042	0.15	0.00145876	GRMZM2G097084|GRMZM2G029926|GRMZM2G050994
M47	GTP metabolic process	3.2159e-06	0.0001042	0.15	0.00145876	GRMZM2G097084|GRMZM2G029926|GRMZM2G050994
M47	GTP biosynthetic process	3.2159e-06	0.0001042	0.15	0.00145876	GRMZM2G097084|GRMZM2G029926|GRMZM2G050994
M47	UTP metabolic process	3.2159e-06	0.0001042	0.15	0.00145876	GRMZM2G097084|GRMZM2G029926|GRMZM2G050994
M47	pyrimidine nucleoside triphosphate biosynthetic process	3.2159e-06	0.0001042	0.15	0.00145876	GRMZM2G097084|GRMZM2G029926|GRMZM2G050994
M47	CTP biosynthetic process	3.2159e-06	0.0001042	0.15	0.00145876	GRMZM2G097084|GRMZM2G029926|GRMZM2G050994
M47	UTP biosynthetic process	3.2159e-06	0.0001042	0.15	0.00145876	GRMZM2G097084|GRMZM2G029926|GRMZM2G050994
M47	pyrimidine nucleoside triphosphate metabolic process	3.7481e-06	0.0001104	0.142857	0.00145876	GRMZM2G097084|GRMZM2G029926|GRMZM2G050994
M47	pyrimidine ribonucleotide metabolic process	5.6866e-06	0.00013161	0.125	0.00145876	GRMZM2G097084|GRMZM2G029926|GRMZM2G050994
M47	pyrimidine ribonucleotide biosynthetic process	5.6866e-06	0.00013161	0.125	0.00145876	GRMZM2G097084|GRMZM2G029926|GRMZM2G050994
M47	pyrimidine ribonucleoside metabolic process	5.6866e-06	0.00013161	0.125	0.00145876	GRMZM2G097084|GRMZM2G029926|GRMZM2G050994
M47	pyrimidine nucleoside metabolic process	6.4556e-06	0.00013944	0.12	0.00145876	GRMZM2G097084|GRMZM2G029926|GRMZM2G050994
M47	pyrimidine nucleotide biosynthetic process	4.1713e-05	0.00084469	0.0652174	0.00145876	GRMZM2G097084|GRMZM2G029926|GRMZM2G050994
M47	pyrimidine nucleotide metabolic process	4.4512e-05	0.00084835	0.0638298	0.00145876	GRMZM2G097084|GRMZM2G029926|GRMZM2G050994
M47	phosphotransferase activity, phosphate group as acceptor	5.0474e-05	0.00090854	0.0612245	0.00145876	GRMZM2G097084|GRMZM2G029926|GRMZM2G050994
M47	ribonucleoside metabolic process	0.00014682	0.0025037	0.0428571	0.00145876	GRMZM2G097084|GRMZM2G029926|GRMZM2G050994
M47	nucleobase, nucleoside, nucleotide kinase activity	0.00019482	0.0031561	0.038961	0.00145876	GRMZM2G097084|GRMZM2G029926|GRMZM2G050994
M47	nucleoside metabolic process	0.00032945	0.0050829	0.0326087	0.00145876	GRMZM2G097084|GRMZM2G029926|GRMZM2G050994
M47	ribonucleoside triphosphate biosynthetic process	0.00041345	0.0051457	0.0165975	0.00145876	GRMZM2G458118|GRMZM2G097084|GRMZM2G029926|GRMZM2G050994
M47	purine ribonucleoside triphosphate biosynthetic process	0.00041345	0.0051457	0.0165975	0.00145876	GRMZM2G458118|GRMZM2G097084|GRMZM2G029926|GRMZM2G050994
M47	purine nucleoside triphosphate biosynthetic process	0.00041345	0.0051457	0.0165975	0.00145876	GRMZM2G458118|GRMZM2G097084|GRMZM2G029926|GRMZM2G050994
M47	nucleoside triphosphate biosynthetic process	0.00041345	0.0051457	0.0165975	0.00145876	GRMZM2G458118|GRMZM2G097084|GRMZM2G029926|GRMZM2G050994
M47	purine ribonucleoside triphosphate metabolic process	0.00045362	0.0051457	0.0161943	0.00145876	GRMZM2G458118|GRMZM2G097084|GRMZM2G029926|GRMZM2G050994
M47	ribonucleoside triphosphate metabolic process	0.00045362	0.0051457	0.0161943	0.00145876	GRMZM2G458118|GRMZM2G097084|GRMZM2G029926|GRMZM2G050994
M47	purine nucleoside triphosphate metabolic process	0.00045362	0.0051457	0.0161943	0.00145876	GRMZM2G458118|GRMZM2G097084|GRMZM2G029926|GRMZM2G050994
M47	nucleoside triphosphate metabolic process	0.00046057	0.0051457	0.016129	0.00145876	GRMZM2G458118|GRMZM2G097084|GRMZM2G029926|GRMZM2G050994
M47	purine ribonucleotide biosynthetic process	0.00060768	0.0064834	0.0149813	0.00145876	GRMZM2G458118|GRMZM2G097084|GRMZM2G029926|GRMZM2G050994
M47	ribonucleotide biosynthetic process	0.00066035	0.0064834	0.014652	0.00145876	GRMZM2G458118|GRMZM2G097084|GRMZM2G029926|GRMZM2G050994
M47	purine nucleotide biosynthetic process	0.00066035	0.0064834	0.014652	0.00145876	GRMZM2G458118|GRMZM2G097084|GRMZM2G029926|GRMZM2G050994
M47	purine ribonucleotide metabolic process	0.00066035	0.0064834	0.014652	0.00145876	GRMZM2G458118|GRMZM2G097084|GRMZM2G029926|GRMZM2G050994
M47	ribonucleotide metabolic process	0.00071619	0.0068249	0.0143369	0.00145876	GRMZM2G458118|GRMZM2G097084|GRMZM2G029926|GRMZM2G050994
M47	defense response	0.00076408	0.0068869	0.01	0.00145876	AC209356.4_FG001|AC211996.4_FG002|GRMZM2G132509|GRMZM2G097084|GRMZM2G468688
M47	purine nucleotide metabolic process	0.00076522	0.0068869	0.0140845	0.00145876	GRMZM2G458118|GRMZM2G097084|GRMZM2G029926|GRMZM2G050994
M47	nucleotide biosynthetic process	0.0011105	0.0097244	0.0127389	0.00145876	GRMZM2G458118|GRMZM2G097084|GRMZM2G029926|GRMZM2G050994
M47	nucleobase, nucleoside, nucleotide and nucleic acid biosynthetic process	0.001504	0.012495	0.0117302	0.00145876	GRMZM2G458118|GRMZM2G097084|GRMZM2G029926|GRMZM2G050994
M47	nucleobase, nucleoside and nucleotide biosynthetic process	0.001504	0.012495	0.0117302	0.00145876	GRMZM2G458118|GRMZM2G097084|GRMZM2G029926|GRMZM2G050994
M47	nucleotide metabolic process	0.0025425	0.020092	0.0101523	0.00145876	GRMZM2G458118|GRMZM2G097084|GRMZM2G029926|GRMZM2G050994
M47	nucleoside phosphate metabolic process	0.0025425	0.020092	0.0101523	0.00145876	GRMZM2G458118|GRMZM2G097084|GRMZM2G029926|GRMZM2G050994
M47	nucleobase, nucleoside and nucleotide metabolic process	0.00345	0.025995	0.00932401	0.00145876	GRMZM2G458118|GRMZM2G097084|GRMZM2G029926|GRMZM2G050994
M49	monooxygenase activity	5.4854e-06	0.0036538	0.0357942	0.00935104	GRMZM2G400129|GRMZM5G830329|GRMZM2G148969|GRMZM2G303426|GRMZM2G070109|GRMZM2G106650|GRMZM2G121264|GRMZM2G015542|GRMZM2G095861|GRMZM2G091822|GRMZM2G130755|AF546187.1_FG011|GRMZM2G042543|GRMZM2G107761|GRMZM2G022996|GRMZM2G350020
M49	amine-lyase activity	1.6143e-05	0.0036538	0.235294	0.00935104	GRMZM5G809262|GRMZM2G169341|GRMZM2G700784|GRMZM2G470249
M49	strictosidine synthase activity	1.6143e-05	0.0036538	0.235294	0.00935104	GRMZM5G809262|GRMZM2G169341|GRMZM2G700784|GRMZM2G470249
M49	heme binding	6.6692e-05	0.0097659	0.0268657	0.00935104	GRMZM2G116823|GRMZM2G033985|GRMZM2G400129|GRMZM5G830329|GRMZM2G148969|GRMZM2G303426|GRMZM2G106650|GRMZM2G070109|GRMZM2G121264|GRMZM2G015542|GRMZM2G067096|GRMZM2G091822|GRMZM2G130755|AF546187.1_FG011|GRMZM2G042543|GRMZM2G022996|GRMZM2G142011|GRMZM2G350020
M49	tetrapyrrole binding	7.1914e-05	0.0097659	0.0267062	0.00935104	GRMZM2G116823|GRMZM2G033985|GRMZM2G400129|GRMZM5G830329|GRMZM2G148969|GRMZM2G303426|GRMZM2G106650|GRMZM2G070109|GRMZM2G121264|GRMZM2G015542|GRMZM2G067096|GRMZM2G091822|GRMZM2G130755|AF546187.1_FG011|GRMZM2G042543|GRMZM2G022996|GRMZM2G142011|GRMZM2G350020
M4	cellular process	2.016e-27	3.4918e-24	0.0723625	0.0529269	GRMZM5G887077|GRMZM2G136219|GRMZM2G030839|GRMZM2G007385|GRMZM2G012863|GRMZM2G091151|GRMZM2G444543|GRMZM2G110328|GRMZM2G141931|GRMZM2G135498|GRMZM2G031435|GRMZM2G122198|GRMZM2G067747|GRMZM2G306028|GRMZM2G448633|GRMZM2G133121|GRMZM2G007681|GRMZM2G307567|GRMZM2G003385|AC199782.5_FG002|GRMZM2G703303|GRMZM2G051208|GRMZM2G084062|GRMZM2G100260|GRMZM2G031545|GRMZM2G155021|GRMZM2G350157|GRMZM2G083317|GRMZ…
M4	cellular macromolecule metabolic process	1.3773e-22	1.1927e-19	0.0817	0.0529269	GRMZM2G136219|GRMZM2G091151|GRMZM2G444543|GRMZM2G110328|GRMZM2G141931|GRMZM2G031435|GRMZM2G306028|GRMZM2G448633|GRMZM2G007681|GRMZM2G307567|GRMZM2G703303|GRMZM2G084062|GRMZM2G031545|GRMZM2G350157|GRMZM2G126957|GRMZM2G086964|GRMZM2G100454|GRMZM2G067735|AC206223.3_FG006|GRMZM2G074549|GRMZM2G121427|GRMZM2G018508|GRMZM2G147026|GRMZM2G060611|GRMZM2G331368|GRMZM2G015011|GRMZM2G087712|GRMZM2G176662|GRMZ…
M4	cytoplasm	4.097e-21	2.3653e-18	0.0992133	0.0529269	GRMZM2G105855|GRMZM2G110328|GRMZM2G106974|GRMZM2G055219|GRMZM2G142640|GRMZM2G011743|GRMZM2G003385|GRMZM2G083836|GRMZM2G096764|GRMZM2G140582|GRMZM2G084062|GRMZM2G100260|GRMZM2G051208|GRMZM2G031545|GRMZM2G159369|GRMZM2G053652|GRMZM2G007080|GRMZM2G155021|GRMZM2G126435|GRMZM2G083317|GRMZM2G126957|GRMZM2G055025|GRMZM2G160925|GRMZM2G032505|GRMZM2G162145|GRMZM2G132218|GRMZM2G127717|GRMZM2G176662|GRMZM2G…
M4	purine ribonucleotide binding	8.5519e-21	2.9624e-18	0.0860243	0.0529269	GRMZM5G887077|GRMZM2G082484|GRMZM2G136219|GRMZM2G030839|GRMZM2G085970|AC214817.3_FG004|GRMZM2G444543|GRMZM2G038309|GRMZM2G456570|GRMZM2G106974|GRMZM2G141931|GRMZM2G385925|GRMZM2G031053|GRMZM2G017654|GRMZM2G055678|GRMZM2G306028|GRMZM2G448633|GRMZM2G133121|GRMZM2G100732|GRMZM2G040079|GRMZM2G007854|GRMZM2G083836|GRMZM2G096764|GRMZM2G082205|GRMZM2G165231|GRMZM2G170061|GRMZM2G013890|GRMZM2G084463|GRMZ…
M4	ribonucleotide binding	8.5519e-21	2.9624e-18	0.0860243	0.0529269	GRMZM5G887077|GRMZM2G082484|GRMZM2G136219|GRMZM2G030839|GRMZM2G085970|AC214817.3_FG004|GRMZM2G444543|GRMZM2G038309|GRMZM2G456570|GRMZM2G106974|GRMZM2G141931|GRMZM2G385925|GRMZM2G031053|GRMZM2G017654|GRMZM2G055678|GRMZM2G306028|GRMZM2G448633|GRMZM2G133121|GRMZM2G100732|GRMZM2G040079|GRMZM2G007854|GRMZM2G083836|GRMZM2G096764|GRMZM2G082205|GRMZM2G165231|GRMZM2G170061|GRMZM2G013890|GRMZM2G084463|GRMZ…
M4	macromolecule metabolic process	4.1536e-20	1.199e-17	0.0767359	0.0529269	GRMZM2G136219|GRMZM2G091151|GRMZM2G444543|GRMZM2G110328|GRMZM2G141931|GRMZM2G031435|GRMZM2G306028|GRMZM2G448633|GRMZM2G007681|GRMZM2G307567|GRMZM2G703303|GRMZM2G084062|GRMZM2G031545|GRMZM2G350157|GRMZM2G126957|GRMZM2G086964|GRMZM2G100454|GRMZM2G067735|AC206223.3_FG006|GRMZM2G074549|GRMZM2G145063|GRMZM2G121427|GRMZM2G018508|GRMZM2G147026|GRMZM2G060611|GRMZM2G331368|GRMZM2G015011|GRMZM2G087712|GRMZ…
M4	nucleotide binding	9.4783e-20	2.3452e-17	0.0829268	0.0529269	GRMZM5G887077|GRMZM2G082484|GRMZM2G136219|GRMZM2G030839|GRMZM2G085970|GRMZM5G862931|AC214817.3_FG004|GRMZM2G444543|GRMZM2G038309|GRMZM2G456570|GRMZM2G106974|GRMZM2G141931|GRMZM2G385925|GRMZM2G031053|GRMZM2G017654|GRMZM2G055678|GRMZM2G082581|GRMZM2G306028|GRMZM2G448633|GRMZM2G133121|GRMZM2G100732|GRMZM2G040079|GRMZM2G007854|GRMZM2G083836|GRMZM2G096764|GRMZM2G082205|GRMZM2G165231|GRMZM2G170061|GRMZ…
M4	intracellular transport	1.4638e-19	3.169e-17	0.176471	0.0529269	GRMZM2G143725|GRMZM2G457415|GRMZM2G011101|AC198725.4_FG007|GRMZM2G147726|GRMZM2G325285|GRMZM2G070765|GRMZM2G122532|GRMZM2G073123|GRMZM2G311328|GRMZM2G092741|GRMZM2G010836|GRMZM2G145175|GRMZM2G094388|GRMZM2G157157|GRMZM2G105996|GRMZM2G067877|GRMZM2G140582|GRMZM2G000510|GRMZM2G030144|GRMZM2G157334|GRMZM2G143354|GRMZM2G057576|GRMZM2G415327|GRMZM2G111355|GRMZM2G070562|GRMZM2G077295|GRMZM2G000645|GRMZ…
M4	intracellular	9.8097e-19	1.8878e-16	0.0756722	0.0529269	GRMZM2G105855|GRMZM2G058870|GRMZM2G110328|GRMZM2G395736|GRMZM2G307567|GRMZM2G003385|GRMZM2G084062|GRMZM2G100260|GRMZM2G051208|GRMZM2G031545|GRMZM2G159741|GRMZM2G155021|GRMZM2G350157|GRMZM2G083317|GRMZM2G126957|GRMZM2G160925|GRMZM2G067735|GRMZM2G155437|GRMZM2G074549|GRMZM2G069408|GRMZM2G136769|GRMZM2G331368|GRMZM2G015011|GRMZM2G340749|GRMZM2G087712|GRMZM2G127717|GRMZM2G176662|GRMZM2G563728|GRMZM2G…
M4	nucleoside-triphosphatase activity	1.1894e-18	2.06e-16	0.114675	0.0529269	GRMZM2G139712|GRMZM5G887077|GRMZM2G136219|GRMZM2G085970|GRMZM5G862931|GRMZM5G845682|GRMZM2G385925|GRMZM2G050882|GRMZM2G031053|GRMZM2G051622|GRMZM2G468132|GRMZM2G149717|GRMZM2G326272|GRMZM2G100732|GRMZM2G040079|GRMZM2G096764|GRMZM2G082205|AC235535.1_FG001|GRMZM2G171045|GRMZM2G422090|GRMZM2G170061|GRMZM2G013890|GRMZM2G084463|GRMZM2G024576|GRMZM2G454594|GRMZM2G076484|GRMZM2G121427|GRMZM2G000614|GRMZ…
M4	organelle membrane	1.336e-18	2.1036e-16	0.211765	0.0529269	GRMZM2G420801|GRMZM2G143725|GRMZM2G011101|GRMZM2G106526|GRMZM2G111614|AC214266.3_FG002|GRMZM2G080842|GRMZM2G166855|GRMZM2G163233|GRMZM2G157157|GRMZM2G067877|GRMZM2G075265|GRMZM2G000510|GRMZM2G007080|GRMZM2G155021|GRMZM2G057576|GRMZM2G005680|GRMZM2G077295|GRMZM2G055025|GRMZM2G145019|GRMZM2G077463|GRMZM2G056695|GRMZM2G093598|GRMZM2G133173|GRMZM2G120876|GRMZM2G010054|GRMZM2G132218|GRMZM2G095810|GRMZ…
M4	pyrophosphatase activity	2.0134e-18	2.8078e-16	0.112557	0.0529269	GRMZM2G139712|GRMZM5G887077|GRMZM2G136219|GRMZM2G085970|GRMZM5G862931|GRMZM5G845682|GRMZM2G385925|GRMZM2G050882|GRMZM2G031053|GRMZM2G051622|GRMZM2G468132|GRMZM2G149717|GRMZM2G326272|GRMZM2G100732|GRMZM2G040079|GRMZM2G096764|GRMZM2G082205|AC235535.1_FG001|GRMZM2G171045|GRMZM2G422090|GRMZM2G170061|GRMZM2G013890|GRMZM2G084463|GRMZM2G024576|GRMZM2G076484|GRMZM2G454594|GRMZM2G121427|GRMZM2G475360|GRMZ…
M4	purine nucleotide binding	2.1074e-18	2.8078e-16	0.0827012	0.0529269	GRMZM5G887077|GRMZM2G082484|GRMZM2G136219|GRMZM2G030839|GRMZM2G085970|AC214817.3_FG004|GRMZM2G444543|GRMZM2G038309|GRMZM2G456570|GRMZM2G106974|GRMZM2G141931|GRMZM2G385925|GRMZM2G031053|GRMZM2G017654|GRMZM2G055678|GRMZM2G306028|GRMZM2G448633|GRMZM2G133121|GRMZM2G100732|GRMZM2G040079|GRMZM2G007854|GRMZM2G083836|GRMZM2G096764|GRMZM2G082205|GRMZM2G165231|GRMZM2G170061|GRMZM2G013890|GRMZM2G084463|GRMZ…
M4	protein localization	2.4662e-18	3.0511e-16	0.152855	0.0529269	GRMZM2G143725|GRMZM2G457415|GRMZM2G011101|GRMZM2G074454|AC198725.4_FG007|GRMZM2G147726|GRMZM5G898887|GRMZM2G325285|GRMZM2G070765|GRMZM2G311328|GRMZM2G073123|GRMZM2G092741|GRMZM2G010836|GRMZM2G145175|GRMZM2G100809|GRMZM2G157157|GRMZM2G105996|GRMZM2G140582|GRMZM2G030144|GRMZM2G157334|GRMZM2G143354|GRMZM2G007080|GRMZM2G307252|GRMZM2G057576|GRMZM2G415327|GRMZM2G111355|GRMZM2G070562|GRMZM2G077295|GRMZ…
M4	cellular macromolecule localization	4.0783e-18	4.4147e-16	0.179063	0.0529269	GRMZM2G143725|GRMZM2G457415|GRMZM2G011101|AC198725.4_FG007|GRMZM2G147726|GRMZM2G325285|GRMZM2G070765|GRMZM2G073123|GRMZM2G311328|GRMZM2G092741|GRMZM2G010836|GRMZM2G145175|GRMZM2G157157|GRMZM2G105996|GRMZM2G140582|GRMZM2G030144|GRMZM2G157334|GRMZM2G143354|GRMZM2G057576|GRMZM2G415327|GRMZM2G111355|GRMZM2G070562|GRMZM2G077295|GRMZM2G000645|GRMZM2G451443|GRMZM5G834205|GRMZM5G846811|GRMZM2G056695|GRMZ…
M4	cellular protein localization	4.0783e-18	4.4147e-16	0.179063	0.0529269	GRMZM2G143725|GRMZM2G457415|GRMZM2G011101|AC198725.4_FG007|GRMZM2G147726|GRMZM2G325285|GRMZM2G070765|GRMZM2G073123|GRMZM2G311328|GRMZM2G092741|GRMZM2G010836|GRMZM2G145175|GRMZM2G157157|GRMZM2G105996|GRMZM2G140582|GRMZM2G030144|GRMZM2G157334|GRMZM2G143354|GRMZM2G057576|GRMZM2G415327|GRMZM2G111355|GRMZM2G070562|GRMZM2G077295|GRMZM2G000645|GRMZM2G451443|GRMZM5G834205|GRMZM5G846811|GRMZM2G056695|GRMZ…
M4	endomembrane system	4.8818e-18	4.9737e-16	0.309735	0.0529269	GRMZM2G420801|GRMZM2G143725|GRMZM2G088088|GRMZM2G106140|GRMZM2G052148|GRMZM2G011101|GRMZM2G403915|AC214266.3_FG002|GRMZM2G149406|GRMZM2G426275|GRMZM2G166855|AC149829.2_FG003|GRMZM2G378906|GRMZM2G439339|GRMZM2G075265|GRMZM2G023884|GRMZM2G057576|GRMZM2G005680|GRMZM2G121237|GRMZM2G077295|GRMZM2G059015|GRMZM2G075680|GRMZM2G077463|GRMZM2G417217|GRMZM2G056695|GRMZM2G093598|GRMZM2G133173|GRMZM2G010054|G…
M4	cellular localization	7.8271e-18	7.5314e-16	0.153551	0.0529269	GRMZM2G143725|GRMZM2G457415|GRMZM2G011101|AC198725.4_FG007|GRMZM2G147726|GRMZM5G898887|GRMZM2G325285|GRMZM2G070765|GRMZM2G122532|GRMZM2G311328|GRMZM2G073123|GRMZM2G092741|GRMZM2G010836|GRMZM2G145175|GRMZM2G094388|GRMZM2G157157|GRMZM2G105996|GRMZM2G067877|GRMZM2G140582|GRMZM2G166032|GRMZM2G000510|GRMZM2G030144|GRMZM2G157334|GRMZM2G143354|GRMZM2G057576|GRMZM2G415327|GRMZM2G111355|GRMZM2G070562|GRMZ…
M4	cellular metabolic process	8.8028e-18	8.0244e-16	0.0722408	0.0529269	GRMZM2G136219|GRMZM2G030839|GRMZM2G012863|GRMZM2G091151|GRMZM2G444543|GRMZM2G110328|GRMZM2G141931|GRMZM2G135498|GRMZM2G031435|GRMZM2G122198|GRMZM2G306028|GRMZM2G448633|GRMZM2G133121|GRMZM2G007681|GRMZM2G307567|GRMZM2G003385|AC199782.5_FG002|GRMZM2G703303|GRMZM2G051208|GRMZM2G084062|GRMZM2G100260|GRMZM2G031545|GRMZM2G350157|GRMZM2G084463|GRMZM2G126957|GRMZM2G160925|GRMZM2G086964|GRMZM2G100454|GRMZ…
M4	hydrolase activity, acting on acid anhydrides, in phosphorus-containing anhydrides	1.1665e-17	1.0102e-15	0.11036	0.0529269	GRMZM2G139712|GRMZM5G887077|GRMZM2G136219|GRMZM2G085970|GRMZM5G862931|GRMZM5G845682|GRMZM2G385925|GRMZM2G050882|GRMZM2G031053|GRMZM2G051622|GRMZM2G468132|GRMZM2G149717|GRMZM2G326272|GRMZM2G100732|GRMZM2G040079|GRMZM2G096764|GRMZM2G082205|AC235535.1_FG001|GRMZM2G171045|GRMZM2G422090|GRMZM2G170061|GRMZM2G013890|GRMZM2G084463|GRMZM2G024576|GRMZM2G076484|GRMZM2G454594|GRMZM2G121427|GRMZM2G475360|GRMZ…
M4	protein transport	1.7384e-17	1.3686e-15	0.151515	0.0529269	GRMZM2G143725|GRMZM2G457415|GRMZM2G011101|GRMZM2G074454|AC198725.4_FG007|GRMZM2G147726|GRMZM5G898887|GRMZM2G325285|GRMZM2G070765|GRMZM2G311328|GRMZM2G073123|GRMZM2G092741|GRMZM2G010836|GRMZM2G145175|GRMZM2G100809|GRMZM2G157157|GRMZM2G105996|GRMZM2G140582|GRMZM2G030144|GRMZM2G157334|GRMZM2G143354|GRMZM2G007080|GRMZM2G307252|GRMZM2G057576|GRMZM2G415327|GRMZM2G111355|GRMZM2G070562|GRMZM2G077295|GRMZ…
M4	establishment of protein localization	1.7384e-17	1.3686e-15	0.151515	0.0529269	GRMZM2G143725|GRMZM2G457415|GRMZM2G011101|GRMZM2G074454|AC198725.4_FG007|GRMZM2G147726|GRMZM5G898887|GRMZM2G325285|GRMZM2G070765|GRMZM2G311328|GRMZM2G073123|GRMZM2G092741|GRMZM2G010836|GRMZM2G145175|GRMZM2G100809|GRMZM2G157157|GRMZM2G105996|GRMZM2G140582|GRMZM2G030144|GRMZM2G157334|GRMZM2G143354|GRMZM2G007080|GRMZM2G307252|GRMZM2G057576|GRMZM2G415327|GRMZM2G111355|GRMZM2G070562|GRMZM2G077295|GRMZ…
M4	hydrolase activity, acting on acid anhydrides	1.8514e-17	1.3942e-15	0.109783	0.0529269	GRMZM2G139712|GRMZM5G887077|GRMZM2G136219|GRMZM2G085970|GRMZM5G862931|GRMZM5G845682|GRMZM2G385925|GRMZM2G050882|GRMZM2G031053|GRMZM2G051622|GRMZM2G468132|GRMZM2G149717|GRMZM2G326272|GRMZM2G100732|GRMZM2G040079|GRMZM2G096764|GRMZM2G082205|AC235535.1_FG001|GRMZM2G171045|GRMZM2G422090|GRMZM2G170061|GRMZM2G013890|GRMZM2G084463|GRMZM2G024576|GRMZM2G076484|GRMZM2G454594|GRMZM2G121427|GRMZM2G475360|GRMZ…
M4	intracellular protein transport	3.6249e-17	2.6159e-15	0.17765	0.0529269	GRMZM2G457415|GRMZM2G143725|GRMZM2G011101|AC198725.4_FG007|GRMZM2G147726|GRMZM2G325285|GRMZM2G070765|GRMZM2G073123|GRMZM2G311328|GRMZM2G092741|GRMZM2G010836|GRMZM2G145175|GRMZM2G157157|GRMZM2G105996|GRMZM2G140582|GRMZM2G030144|GRMZM2G157334|GRMZM2G143354|GRMZM2G057576|GRMZM2G415327|GRMZM2G070562|GRMZM2G111355|GRMZM2G077295|GRMZM2G000645|GRMZM2G451443|GRMZM5G834205|GRMZM5G846811|GRMZM2G056695|GRMZ…
M4	establishment of localization in cell	5.5234e-17	3.8266e-15	0.152174	0.0529269	GRMZM2G143725|GRMZM2G457415|GRMZM2G011101|AC198725.4_FG007|GRMZM2G147726|GRMZM5G898887|GRMZM2G325285|GRMZM2G070765|GRMZM2G122532|GRMZM2G311328|GRMZM2G073123|GRMZM2G092741|GRMZM2G010836|GRMZM2G145175|GRMZM2G094388|GRMZM2G157157|GRMZM2G105996|GRMZM2G067877|GRMZM2G140582|GRMZM2G166032|GRMZM2G000510|GRMZM2G030144|GRMZM2G157334|GRMZM2G143354|GRMZM2G057576|GRMZM2G415327|GRMZM2G111355|GRMZM2G070562|GRMZ…
M4	helicase activity	2.5986e-16	1.7311e-14	0.214953	0.0529269	GRMZM2G420865|GRMZM2G078826|GRMZM2G171801|GRMZM2G026991|GRMZM2G393742|GRMZM2G129007|GRMZM2G050882|GRMZM2G013283|GRMZM2G405052|GRMZM2G449355|GRMZM2G035068|GRMZM5G804064|GRMZM2G468132|GRMZM2G303752|GRMZM2G399212|GRMZM2G300375|GRMZM2G068479|GRMZM5G892645|GRMZM2G024466|GRMZM2G100732|GRMZM2G029258|GRMZM2G154946|GRMZM2G082205|GRMZM2G059365|GRMZM2G129554|AC235535.1_FG001|GRMZM2G170061|GRMZM2G102625|GRMZ…
M4	macromolecule localization	4.778e-16	3.065e-14	0.138211	0.0529269	GRMZM2G143725|GRMZM2G457415|GRMZM2G011101|GRMZM2G074454|AC198725.4_FG007|GRMZM2G147726|GRMZM5G898887|GRMZM2G325285|GRMZM2G070765|GRMZM2G311328|GRMZM2G073123|GRMZM2G092741|GRMZM2G010836|GRMZM2G145175|GRMZM2G100809|GRMZM2G157157|GRMZM2G105996|GRMZM2G140582|GRMZM2G030144|GRMZM2G157334|GRMZM2G143354|GRMZM2G007080|GRMZM2G307252|GRMZM2G057576|GRMZM2G415327|GRMZM2G111355|GRMZM2G070562|GRMZM2G077295|GRMZ…
M4	primary metabolic process	1.0622e-15	6.5702e-14	0.0693292	0.0529269	GRMZM2G105855|GRMZM2G136219|GRMZM2G012863|GRMZM2G091151|GRMZM2G444543|GRMZM2G110328|GRMZM2G141931|GRMZM2G135498|GRMZM2G031435|GRMZM2G122198|GRMZM2G306028|GRMZM2G448633|GRMZM2G133121|GRMZM2G007681|GRMZM2G307567|GRMZM2G003385|AC199782.5_FG002|GRMZM2G703303|GRMZM2G051208|GRMZM2G084062|GRMZM2G100260|GRMZM2G161534|GRMZM2G031545|GRMZM2G350157|GRMZM2G084463|GRMZM2G126957|GRMZM2G160925|GRMZM2G086964|GRMZ…
M4	ATP binding	1.232e-15	7.358e-14	0.0829016	0.0529269	GRMZM5G887077|GRMZM2G082484|GRMZM2G136219|GRMZM2G030839|AC214817.3_FG004|GRMZM2G444543|GRMZM2G456570|GRMZM2G038309|GRMZM2G106974|GRMZM2G141931|GRMZM2G385925|GRMZM2G017654|GRMZM2G055678|GRMZM2G306028|GRMZM2G448633|GRMZM2G133121|GRMZM2G100732|GRMZM2G040079|GRMZM2G007854|GRMZM2G083836|GRMZM2G096764|GRMZM2G082205|GRMZM2G165231|GRMZM2G170061|GRMZM2G013890|GRMZM2G084463|GRMZM2G126957|GRMZM2G068382|GRMZ…
M4	adenyl ribonucleotide binding	1.43e-15	8.2558e-14	0.0828062	0.0529269	GRMZM5G887077|GRMZM2G082484|GRMZM2G136219|GRMZM2G030839|AC214817.3_FG004|GRMZM2G444543|GRMZM2G456570|GRMZM2G038309|GRMZM2G106974|GRMZM2G141931|GRMZM2G385925|GRMZM2G017654|GRMZM2G055678|GRMZM2G306028|GRMZM2G448633|GRMZM2G133121|GRMZM2G100732|GRMZM2G040079|GRMZM2G007854|GRMZM2G083836|GRMZM2G096764|GRMZM2G082205|GRMZM2G165231|GRMZM2G170061|GRMZM2G013890|GRMZM2G084463|GRMZM2G126957|GRMZM2G068382|GRMZ…
M4	cellular protein metabolic process	2.909e-15	1.6253e-13	0.0809524	0.0529269	GRMZM2G091151|AC214817.3_FG004|GRMZM2G444543|GRMZM2G038309|GRMZM2G110328|GRMZM2G106974|GRMZM2G141931|GRMZM2G031435|GRMZM2G017654|GRMZM2G055678|GRMZM2G142640|GRMZM2G306028|GRMZM2G448633|GRMZM2G097620|GRMZM2G158237|GRMZM2G141784|GRMZM2G307567|GRMZM2G007854|GRMZM2G083836|GRMZM2G703303|GRMZM2G096764|GRMZM2G084062|GRMZM2G008623|GRMZM2G031545|GRMZM2G165231|GRMZM2G053652|GRMZM2G126435|GRMZM2G350157|GRMZ…
M4	cytoplasmic part	1.6303e-14	8.8237e-13	0.096793	0.0529269	GRMZM2G420801|AC198725.4_FG007|GRMZM2G110328|GRMZM2G106526|GRMZM2G080842|GRMZM2G386643|GRMZM2G142640|GRMZM2G166855|GRMZM2G011743|GRMZM2G057942|GRMZM2G067877|GRMZM2G096764|GRMZM2G059580|GRMZM2G051208|GRMZM2G140582|GRMZM2G084062|GRMZM2G166659|GRMZM2G031545|GRMZM2G159369|GRMZM2G000510|GRMZM2G143354|GRMZM2G053652|GRMZM2G007080|GRMZM2G155021|GRMZM2G158034|GRMZM2G005680|GRMZM2G083317|AC190609.3_FG002|G…
M4	vesicle-mediated transport	3.7096e-14	1.947e-12	0.186508	0.0529269	GRMZM2G143725|GRMZM2G106140|GRMZM2G011101|GRMZM2G120596|GRMZM2G003734|GRMZM5G885628|GRMZM2G040902|AC198725.4_FG007|GRMZM2G040401|GRMZM2G325285|GRMZM2G122532|GRMZM2G152688|GRMZM2G149406|GRMZM2G311328|GRMZM2G092741|GRMZM2G137236|GRMZM5G822591|GRMZM2G146697|GRMZM2G378906|GRMZM2G054210|GRMZM2G176407|GRMZM2G158277|GRMZM2G166032|GRMZM2G030144|GRMZM2G143354|GRMZM2G057576|GRMZM2G111355|GRMZM2G083317|GRMZ…
M4	membrane coat	5.4525e-14	2.6982e-12	0.303371	0.0529269	GRMZM2G143725|GRMZM2G030144|GRMZM2G143354|GRMZM2G106140|GRMZM2G011101|GRMZM5G885628|AC198725.4_FG007|GRMZM2G057576|GRMZM2G077295|GRMZM2G149406|GRMZM2G075680|GRMZM2G000645|GRMZM2G092741|GRMZM2G137236|GRMZM2G056695|GRMZM2G146697|GRMZM2G162145|GRMZM2G010054|GRMZM2G378906|GRMZM2G095810|GRMZM2G094699|GRMZM2G054210|GRMZM2G478621|GRMZM2G081745|GRMZM2G012501|GRMZM2G019236|GRMZM2G063775
M4	coated membrane	5.4525e-14	2.6982e-12	0.303371	0.0529269	GRMZM2G143725|GRMZM2G030144|GRMZM2G143354|GRMZM2G106140|GRMZM2G011101|GRMZM5G885628|AC198725.4_FG007|GRMZM2G057576|GRMZM2G077295|GRMZM2G149406|GRMZM2G075680|GRMZM2G000645|GRMZM2G092741|GRMZM2G137236|GRMZM2G056695|GRMZM2G146697|GRMZM2G162145|GRMZM2G010054|GRMZM2G378906|GRMZM2G095810|GRMZM2G094699|GRMZM2G054210|GRMZM2G478621|GRMZM2G081745|GRMZM2G012501|GRMZM2G019236|GRMZM2G063775
M4	adenyl nucleotide binding	1.0804e-13	4.9723e-12	0.0796412	0.0529269	GRMZM5G887077|GRMZM2G082484|GRMZM2G136219|GRMZM2G030839|AC214817.3_FG004|GRMZM2G444543|GRMZM2G456570|GRMZM2G038309|GRMZM2G106974|GRMZM2G141931|GRMZM2G385925|GRMZM2G017654|GRMZM2G055678|GRMZM2G306028|GRMZM2G448633|GRMZM2G133121|GRMZM2G100732|GRMZM2G040079|GRMZM2G007854|GRMZM2G083836|GRMZM2G096764|GRMZM2G082205|GRMZM2G165231|GRMZM2G170061|GRMZM2G013890|GRMZM2G084463|GRMZM2G126957|GRMZM2G068382|GRMZ…
M4	purine nucleoside binding	1.0804e-13	4.9723e-12	0.0796412	0.0529269	GRMZM5G887077|GRMZM2G082484|GRMZM2G136219|GRMZM2G030839|AC214817.3_FG004|GRMZM2G444543|GRMZM2G456570|GRMZM2G038309|GRMZM2G106974|GRMZM2G141931|GRMZM2G385925|GRMZM2G017654|GRMZM2G055678|GRMZM2G306028|GRMZM2G448633|GRMZM2G133121|GRMZM2G100732|GRMZM2G040079|GRMZM2G007854|GRMZM2G083836|GRMZM2G096764|GRMZM2G082205|GRMZM2G165231|GRMZM2G170061|GRMZM2G013890|GRMZM2G084463|GRMZM2G126957|GRMZM2G068382|GRMZ…
M4	nucleoside binding	1.1173e-13	4.9723e-12	0.0796196	0.0529269	GRMZM5G887077|GRMZM2G082484|GRMZM2G136219|GRMZM2G030839|AC214817.3_FG004|GRMZM2G444543|GRMZM2G456570|GRMZM2G038309|GRMZM2G106974|GRMZM2G141931|GRMZM2G385925|GRMZM2G017654|GRMZM2G055678|GRMZM2G306028|GRMZM2G448633|GRMZM2G133121|GRMZM2G100732|GRMZM2G040079|GRMZM2G007854|GRMZM2G083836|GRMZM2G096764|GRMZM2G082205|GRMZM2G165231|GRMZM2G170061|GRMZM2G013890|GRMZM2G084463|GRMZM2G126957|GRMZM2G068382|GRMZ…
M4	RNA metabolic process	1.1196e-13	4.9723e-12	0.128981	0.0529269	GRMZM2G134756|GRMZM5G821988|AC216010.3_FG001|GRMZM2G172101|GRMZM2G106974|GRMZM2G117870|GRMZM2G005308|GRMZM2G071333|GRMZM5G895282|GRMZM2G060160|GRMZM2G049091|GRMZM2G019597|GRMZM2G037378|GRMZM2G350447|GRMZM2G160473|GRMZM2G014180|GRMZM2G137944|GRMZM2G111138|GRMZM2G083836|GRMZM2G181194|GRMZM2G126957|GRMZM2G459702|GRMZM2G375999|GRMZM2G112352|GRMZM2G057646|GRMZM2G433801|GRMZM2G143450|GRMZM2G153162|GRMZ…
M4	protein metabolic process	2.7946e-13	1.2101e-11	0.0752802	0.0529269	GRMZM2G091151|AC214817.3_FG004|GRMZM2G444543|GRMZM2G038309|GRMZM2G110328|GRMZM2G106974|GRMZM2G141931|GRMZM2G031435|GRMZM2G017654|GRMZM2G142640|GRMZM2G055678|GRMZM2G306028|GRMZM2G448633|GRMZM2G097620|GRMZM2G158237|GRMZM2G141784|GRMZM2G307567|GRMZM2G007854|GRMZM2G083836|GRMZM2G703303|GRMZM2G096764|GRMZM2G084062|GRMZM2G008623|GRMZM2G031545|GRMZM2G165231|GRMZM2G053652|GRMZM2G126435|GRMZM2G350157|GRMZ…
M4	purine NTP-dependent helicase activity	3.4048e-13	1.4041e-11	0.240602	0.0529269	GRMZM2G420865|GRMZM2G078826|GRMZM2G171801|GRMZM2G026991|GRMZM2G129007|GRMZM2G013283|GRMZM2G050882|GRMZM5G804064|GRMZM2G468132|GRMZM2G303752|GRMZM2G300375|GRMZM2G399212|GRMZM5G892645|GRMZM2G100732|GRMZM2G029258|GRMZM2G082205|GRMZM2G059365|GRMZM2G129554|GRMZM2G170061|GRMZM2G024882|GRMZM2G090869|GRMZM2G076484|GRMZM2G121427|GRMZM2G035168|GRMZM2G125935|GRMZM2G154839|GRMZM2G306348|GRMZM2G077125|GRMZM2G…
M4	ATP-dependent helicase activity	3.4048e-13	1.4041e-11	0.240602	0.0529269	GRMZM2G420865|GRMZM2G078826|GRMZM2G171801|GRMZM2G026991|GRMZM2G129007|GRMZM2G013283|GRMZM2G050882|GRMZM5G804064|GRMZM2G468132|GRMZM2G303752|GRMZM2G300375|GRMZM2G399212|GRMZM5G892645|GRMZM2G100732|GRMZM2G029258|GRMZM2G082205|GRMZM2G059365|GRMZM2G129554|GRMZM2G170061|GRMZM2G024882|GRMZM2G090869|GRMZM2G076484|GRMZM2G121427|GRMZM2G035168|GRMZM2G125935|GRMZM2G154839|GRMZM2G306348|GRMZM2G077125|GRMZM2G…
M4	intracellular part	1.7985e-12	7.244e-11	0.0729581	0.0529269	GRMZM2G105855|GRMZM2G457415|GRMZM2G085970|GRMZM2G456570|GRMZM2G106974|GRMZM2G110328|GRMZM2G385925|GRMZM2G021674|GRMZM2G055219|GRMZM2G474236|GRMZM2G142640|GRMZM2G051622|GRMZM2G180578|GRMZM2G011743|GRMZM2G014180|GRMZM2G307567|GRMZM2G003385|GRMZM2G083836|GRMZM2G096764|GRMZM2G051208|GRMZM2G140582|GRMZM2G084062|GRMZM2G100260|GRMZM2G008623|GRMZM2G031545|GRMZM2G159369|GRMZM2G053652|GRMZM2G007080|GRMZM2G…
M4	nucleic acid metabolic process	1.4813e-11	5.7255e-10	0.0955414	0.0529269	GRMZM2G136219|GRMZM2G457415|AC216010.3_FG001|GRMZM2G172101|GRMZM2G106974|GRMZM2G038374|GRMZM2G021674|GRMZM2G474236|GRMZM2G071333|GRMZM5G895282|GRMZM2G060160|GRMZM2G100732|GRMZM2G007681|GRMZM2G350447|GRMZM2G160473|GRMZM2G054765|GRMZM2G014180|GRMZM2G130239|GRMZM2G083836|GRMZM2G181194|GRMZM2G011631|GRMZM2G126957|GRMZM2G375999|GRMZM2G067735|GRMZM2G121427|GRMZM2G168849|GRMZM2G018508|GRMZM2G433801|GRMZ…
M4	coated vesicle	1.5297e-11	5.7255e-10	0.375	0.0529269	GRMZM2G143725|GRMZM2G106140|GRMZM2G011101|GRMZM2G057576|GRMZM2G077295|GRMZM2G149406|GRMZM2G075680|GRMZM2G098331|GRMZM2G386643|GRMZM2G056695|GRMZM2G179351|GRMZM2G010054|GRMZM2G378906|GRMZM2G095810|GRMZM2G094699|GRMZM2G081745|GRMZM2G019236|GRMZM2G063775
M4	membrane-bounded vesicle	1.5537e-11	5.7255e-10	0.351852	0.0529269	GRMZM2G143725|GRMZM2G106140|GRMZM2G011101|GRMZM2G057576|GRMZM2G077295|GRMZM2G149406|GRMZM2G075680|GRMZM2G098331|GRMZM2G386643|GRMZM2G056695|GRMZM2G179351|GRMZM2G010054|GRMZM2G378906|GRMZM2G095810|GRMZM2G094699|GRMZM2G081745|GRMZM2G012501|GRMZM2G019236|GRMZM2G063775
M4	cytoplasmic membrane-bounded vesicle	1.5537e-11	5.7255e-10	0.351852	0.0529269	GRMZM2G143725|GRMZM2G106140|GRMZM2G011101|GRMZM2G057576|GRMZM2G077295|GRMZM2G149406|GRMZM2G075680|GRMZM2G098331|GRMZM2G386643|GRMZM2G056695|GRMZM2G179351|GRMZM2G010054|GRMZM2G378906|GRMZM2G095810|GRMZM2G094699|GRMZM2G081745|GRMZM2G012501|GRMZM2G019236|GRMZM2G063775
M4	intracellular organelle part	1.8053e-11	6.514e-10	0.101333	0.0529269	GRMZM2G420801|GRMZM2G139712|GRMZM2G085970|GRMZM2G143627|GRMZM2G106526|GRMZM2G080842|GRMZM2G166855|GRMZM2G375984|GRMZM2G029583|GRMZM2G067877|GRMZM2G396231|AC235535.1_FG001|GRMZM2G000510|GRMZM2G007080|GRMZM2G155021|GRMZM2G345991|GRMZM2G005680|GRMZM2G126957|GRMZM2G098957|GRMZM2G055025|GRMZM2G077295|GRMZM2G433801|GRMZM2G056695|GRMZM2G120876|GRMZM2G132218|GRMZM2G095810|GRMZM2G472428|GRMZM2G141258|GRMZ…
M4	organelle part	5.4352e-11	1.9212e-09	0.0992235	0.0529269	GRMZM2G420801|GRMZM2G139712|GRMZM2G085970|GRMZM2G143627|GRMZM2G106526|GRMZM2G080842|GRMZM2G051622|GRMZM2G166855|GRMZM2G375984|GRMZM2G029583|GRMZM2G067877|GRMZM2G396231|AC235535.1_FG001|GRMZM2G000510|GRMZM2G007080|GRMZM2G155021|GRMZM2G345991|GRMZM2G005680|GRMZM2G126957|GRMZM2G098957|GRMZM2G055025|GRMZM2G077295|GRMZM2G433801|GRMZM2G056695|GRMZM2G120876|GRMZM2G132218|GRMZM2G095810|GRMZM2G472428|GRMZ…
M4	organelle envelope	7.0071e-11	2.4273e-09	0.18617	0.0529269	GRMZM2G088088|GRMZM2G052148|GRMZM2G075003|GRMZM2G106526|GRMZM2G121743|GRMZM2G159777|GRMZM2G064753|GRMZM2G080842|GRMZM2G100402|GRMZM5G812923|AC149829.2_FG003|GRMZM5G840435|GRMZM2G439339|GRMZM2G095695|GRMZM2G157157|GRMZM2G067877|GRMZM2G149211|GRMZM2G000510|GRMZM2G007080|GRMZM2G155021|GRMZM2G150616|GRMZM2G055025|GRMZM2G059015|GRMZM2G116517|GRMZM2G145019|GRMZM2G417217|GRMZM2G174696|GRMZM2G120876|GRMZ…
M4	ATPase activity	1.1533e-10	3.9166e-09	0.121479	0.0529269	GRMZM2G171801|GRMZM2G108057|GRMZM2G026991|GRMZM2G050882|GRMZM2G035520|GRMZM2G090904|GRMZM2G387383|GRMZM2G468132|GRMZM2G300375|GRMZM2G399212|GRMZM2G100732|GRMZM2G163233|GRMZM2G040079|GRMZM2G096764|GRMZM2G082205|GRMZM2G129554|GRMZM2G032936|GRMZM2G170061|GRMZM2G391815|GRMZM2G013890|GRMZM2G099542|GRMZM2G076484|GRMZM2G121427|GRMZM2G041275|GRMZM2G000614|GRMZM2G475360|GRMZM2G032505|GRMZM2G018607|GRMZM2G…
M4	cellular nitrogen compound metabolic process	1.2915e-10	4.3017e-09	0.0824358	0.0529269	GRMZM2G136219|GRMZM2G457415|GRMZM2G106974|GRMZM2G021674|GRMZM2G474236|GRMZM2G122198|GRMZM2G100732|GRMZM2G133121|GRMZM2G007681|GRMZM2G014180|GRMZM2G083836|GRMZM2G100260|GRMZM2G051208|GRMZM2G011631|GRMZM2G084463|GRMZM2G126957|GRMZM2G160925|GRMZM2G067735|GRMZM2G121427|GRMZM2G168849|GRMZM2G018508|GRMZM2G015011|GRMZM2G087712|GRMZM2G381395|GRMZM2G136665|GRMZM2G172787|GRMZM2G082214|GRMZM2G092923|GRMZM5G…
M4	protein complex	1.3325e-10	4.3547e-09	0.0971761	0.0529269	GRMZM2G139712|GRMZM2G085970|GRMZM2G143627|AC198725.4_FG007|GRMZM2G453794|GRMZM2G166855|GRMZM2G029583|GRMZM2G180578|GRMZM2G011743|GRMZM2G307567|GRMZM2G084062|GRMZM2G051208|GRMZM2G059580|GRMZM2G008623|GRMZM2G031545|AC235535.1_FG001|GRMZM2G143354|GRMZM2G345991|GRMZM2G083317|GRMZM2G126957|GRMZM2G077295|GRMZM2G074549|GRMZM2G074386|GRMZM2G056695|GRMZM2G130398|GRMZM2G162145|GRMZM2G095810|GRMZM2G127717|G…
M4	gene expression	1.8552e-10	5.9504e-09	0.0876317	0.0529269	GRMZM2G172101|GRMZM2G110328|GRMZM2G106974|GRMZM2G038374|GRMZM2G174757|GRMZM2G071333|GRMZM5G895282|GRMZM2G142640|GRMZM2G060160|GRMZM2G007681|GRMZM2G350447|GRMZM2G160473|GRMZM2G054765|GRMZM2G014180|GRMZM2G083836|GRMZM2G096764|GRMZM2G059580|GRMZM2G084062|GRMZM2G166659|GRMZM2G031545|GRMZM2G053652|GRMZM2G158034|GRMZM2G181194|GRMZM2G168337|AC190609.3_FG002|GRMZM2G126957|GRMZM2G098957|GRMZM2G375999|GRMZ…
M4	coated vesicle membrane	2.0685e-10	6.1769e-09	0.405405	0.0529269	GRMZM2G143725|GRMZM2G106140|GRMZM2G011101|GRMZM2G057576|GRMZM2G077295|GRMZM2G149406|GRMZM2G075680|GRMZM2G056695|GRMZM2G378906|GRMZM2G010054|GRMZM2G095810|GRMZM2G094699|GRMZM2G081745|GRMZM2G019236|GRMZM2G063775
M4	cytoplasmic vesicle membrane	2.0685e-10	6.1769e-09	0.405405	0.0529269	GRMZM2G143725|GRMZM2G106140|GRMZM2G011101|GRMZM2G057576|GRMZM2G077295|GRMZM2G149406|GRMZM2G075680|GRMZM2G056695|GRMZM2G378906|GRMZM2G010054|GRMZM2G095810|GRMZM2G094699|GRMZM2G081745|GRMZM2G019236|GRMZM2G063775
M4	vesicle coat	2.0685e-10	6.1769e-09	0.405405	0.0529269	GRMZM2G143725|GRMZM2G106140|GRMZM2G011101|GRMZM2G057576|GRMZM2G077295|GRMZM2G149406|GRMZM2G075680|GRMZM2G056695|GRMZM2G378906|GRMZM2G010054|GRMZM2G095810|GRMZM2G094699|GRMZM2G081745|GRMZM2G019236|GRMZM2G063775
M4	vesicle membrane	2.0685e-10	6.1769e-09	0.405405	0.0529269	GRMZM2G143725|GRMZM2G106140|GRMZM2G011101|GRMZM2G057576|GRMZM2G077295|GRMZM2G149406|GRMZM2G075680|GRMZM2G056695|GRMZM2G378906|GRMZM2G010054|GRMZM2G095810|GRMZM2G094699|GRMZM2G081745|GRMZM2G019236|GRMZM2G063775
M4	nucleobase, nucleoside, nucleotide and nucleic acid metabolic process	2.3227e-10	6.8186e-09	0.086252	0.0529269	GRMZM2G457415|GRMZM2G136219|AC216010.3_FG001|GRMZM2G172101|GRMZM2G106974|GRMZM2G038374|GRMZM2G021674|GRMZM2G359070|GRMZM2G474236|GRMZM2G071333|GRMZM5G895282|GRMZM2G060160|GRMZM2G133121|GRMZM2G100732|GRMZM2G007681|GRMZM2G350447|GRMZM2G160473|GRMZM2G054765|GRMZM2G014180|GRMZM2G130239|GRMZM2G083836|GRMZM2G181194|GRMZM2G011631|GRMZM2G084463|GRMZM2G126957|GRMZM2G160925|GRMZM2G375999|GRMZM2G067735|GRMZ…
M4	nitrogen compound metabolic process	2.7906e-09	8.0555e-08	0.0793336	0.0529269	GRMZM2G136219|GRMZM2G457415|GRMZM2G106974|GRMZM2G021674|GRMZM2G474236|GRMZM2G122198|GRMZM2G100732|GRMZM2G133121|GRMZM2G007681|GRMZM2G014180|GRMZM2G083836|GRMZM2G100260|GRMZM2G051208|GRMZM2G011631|GRMZM2G084463|GRMZM2G126957|GRMZM2G160925|GRMZM2G067735|GRMZM2G121427|GRMZM2G168849|GRMZM2G018508|GRMZM2G015011|GRMZM2G087712|GRMZM2G381395|GRMZM2G136665|GRMZM2G172787|GRMZM2G082214|GRMZM2G092923|GRMZM2G…
M4	vesicle	3.0989e-09	8.6568e-08	0.267606	0.0529269	GRMZM2G143725|GRMZM2G106140|GRMZM2G011101|GRMZM2G057576|GRMZM2G077295|GRMZM2G149406|GRMZM2G075680|GRMZM2G098331|GRMZM2G386643|GRMZM2G056695|GRMZM2G179351|GRMZM2G010054|GRMZM2G378906|GRMZM2G095810|GRMZM2G094699|GRMZM2G081745|GRMZM2G012501|GRMZM2G019236|GRMZM2G063775
[truncated: 800 more rows]
