# Supplementary material for: Co-expression network analysis of duplicate genes in maize (Zea mays L.) reveals no subgenome bias
Source: BMC Genomics. 2016 Nov 4;17:875. doi: 10.1186/s12864-016-3194-0 (PMC5097351; doi:10.1186/s12864-016-3194-0)
Supplement: Additional file 3: Table S2. — Duplicate genes. (XLSX 19372 kb) [file 12864_2016_3194_MOESM3_ESM.xlsx]

## Sheet: Sheet1
Table S2. Duplicate genes.
Homeologous gene1	Homeologous gene2	Homeologous gene1 alignment start	Homeologous gene1 alignment end	Homeologous gene2 alignment start	Homeologous gene2 alignment end	Prot. Identity	Evalue	Score	Duplication type	Nuci. Identity	dN	dS	dN/dS	Homeologous gene1 edge number	Homeologous gene2 edge number	Shared edge number	Co-expression type	# edge in the shortest path
GRMZM2G051619	AC148152.3_FG005	34	870	160	1002	28.15	1e-19	88.2	Inserted	51.571	0.587328	0.396093	1.4828	2	97	0	excluded	4
GRMZM2G108133	AC148152.3_FG008	313	1503	610	1623	23.15	4e-14	75.1	Inserted	41.2322	0.710657	0.712424	0.997521	203	1742	102	unclassified	2
GRMZM2G112704	AC148152.3_FG008	274	1494	577	1662	23.75	2e-16	82	Inserted	41.3043	0.696433	0.712049	0.978069	931	1742	0	Co_Exp IV	3
GRMZM2G002124	AC149810.2_FG008	403	1224	454	1170	28.36	5e-14	73.9	Inserted	48.6612	0.51558	0.825546	0.624532	483	321	0	Co_Exp IV	3
GRMZM2G002531	AC149810.2_FG008	838	1560	373	1170	31.48	1e-30	123	Inserted	43.4164	0.727175	1.1195	0.649554	748	321	0	Co_Exp IV	3
GRMZM2G007466	AC149810.2_FG008	664	1398	376	1149	23.31	5e-13	70.9	Inserted	42.6471	1.1376	0.611906	1.85911	731	321	14	Co_Exp IV	2
GRMZM2G007477	AC149810.2_FG008	220	1134	208	1137	33.96	3e-37	141	Inserted	51.4	0.506559	1.12856	0.448854	1206	321	51	unclassified	2
GRMZM2G009995	AC149810.2_FG008	1168	2226	49	1137	28.72	2e-28	119	Inserted	42.4267	0.793245	0.580926	1.36548	927	321	0	Co_Exp IV	4
GRMZM2G014618	AC149810.2_FG008	310	1242	298	1146	25.64	2e-15	78.2	Inserted	47.4096	0.532059	0.528538	1.00666	926	321	0	Co_Exp IV	3
GRMZM2G017022	AC149810.2_FG008	1003	1953	217	1197	29.4	9e-19	89.4	Inserted	50.2258	0.457505	0.432772	1.05715	428	321	203	unclassified	1
GRMZM2G018280	AC149810.2_FG008	286	1092	238	1146	29.35	3e-26	108	Inserted	49.6875	0.499912	0.560217	0.892355	444	321	74	unclassified	2
GRMZM2G019434	AC149810.2_FG008	202	1053	295	1173	27.95	2e-21	94.4	Inserted	43.7755	0.496797	2.38421	0.20837	1703	321	0	Co_Exp IV	3
GRMZM2G021517	AC149810.2_FG008	106	753	367	1014	28.32	1e-13	72.4	Inserted	43.8889	0.81764	0.561002	1.45746	851	321	0	Co_Exp IV	4
GRMZM2G023444	AC149810.2_FG008	79	828	295	1125	27.43	2e-14	73.6	Inserted	47.8114	0.531731	0.727588	0.730814	1	321	0	excluded	3
GRMZM2G023836	AC149810.2_FG008	148	1005	235	1134	35.37	2e-38	147	Inserted	52.3511	0.47367	1.10611	0.428231	1398	321	0	Co_Exp IV	4
GRMZM2G026767	AC149810.2_FG008	151	999	223	1146	32.48	4e-38	145	Inserted	48.2942	0.744164	0.60872	1.22251	32	321	0	Co_Exp IV	3
GRMZM2G027958	AC149810.2_FG008	532	1470	277	1146	35.38	2e-37	143	Inserted	54.5641	0.505375	0.58591	0.862548	427	321	108	unclassified	1
GRMZM2G028604	AC149810.2_FG008	259	1065	238	1146	29.35	2e-26	109	Inserted	50.4211	0.652134	0.404164	1.61354	561	321	47	unclassified	2
GRMZM2G028709	AC149810.2_FG008	910	1725	256	1218	26.91	8e-22	98.2	Inserted	42.4213	0.682658	0.926898	0.736498	725	321	0	Co_Exp IV	3
GRMZM2G032132	AC149810.2_FG008	385	1242	298	1152	31.35	5e-25	105	Inserted	49.4635	0.692119	0.52761	1.3118	1466	321	0	Co_Exp IV	4
GRMZM2G034779	AC149810.2_FG008	91	666	295	906	27.62	9e-11	63.2	Inserted	48.3483	0.565742	0.5081	1.11345	1225	321	0	Co_Exp IV	3
GRMZM2G046316	AC149810.2_FG008	1072	1983	235	1200	31.74	4e-25	108	Inserted	49.0269	0.452184	0.510634	0.885534	279	321	0	Co_Exp IV	3
GRMZM2G049109	AC149810.2_FG008	37	981	235	1182	34.63	5e-38	143	Inserted	52.8393	0.512125	0.521805	0.981447	40	321	0	Co_Exp IV	3
GRMZM2G051103	AC149810.2_FG008	70	765	298	1014	28.92	3e-17	83.6	Inserted	43.875	0.697896	0.592638	1.17761	33	321	0	Co_Exp IV	3
GRMZM2G052111	AC149810.2_FG008	214	888	475	1140	40.71	1e-42	153	Inserted	58.226	0.377541	3.40055	0.111023	996	321	0	Co_Exp IV	4
GRMZM2G055575	AC149810.2_FG008	64	759	298	1014	29.72	4e-17	83.2	Inserted	43.4395	0.806177	0.666851	1.20893	1030	321	13	Co_Exp IV	2
GRMZM2G056903	AC149810.2_FG008	457	1221	385	1143	30.74	5e-22	97.1	Inserted	47.3441	0.727556	0.325154	2.23758	374	321	0	Co_Exp IV	3
GRMZM2G062761	AC149810.2_FG008	400	1248	295	1128	26.38	8e-12	67.4	Inserted	40.1648	0.627121	1.27405	0.492227	118	321	0	Co_Exp IV	4
GRMZM2G063069	AC149810.2_FG008	181	1101	229	1203	25.64	9e-22	95.5	Inserted	44.9905	0.617637	0.935672	0.6601	857	321	0	Co_Exp IV	5
GRMZM2G063684	AC149810.2_FG008	247	1071	295	1149	28.21	3e-21	94.4	Inserted	45.2929	0.599228	0.704925	0.850059	12	321	0	Co_Exp IV	5
GRMZM2G063792	AC149810.2_FG008	259	993	226	909	24.06	4e-07	51.6	Inserted	40.2644	0.797177	0.459183	1.73608	1623	321	0	Co_Exp IV	3
GRMZM2G065655	AC149810.2_FG008	79	957	259	1137	30.19	7e-39	144	Inserted	44.2288	0.712828	0.710862	1.00277	1086	321	0	Co_Exp IV	3
GRMZM2G068193	AC149810.2_FG008	106	702	298	909	29.91	7e-11	63.2	Inserted	49.7006	0.572591	0.600265	0.953898	1823	321	0	Co_Exp IV	4
GRMZM2G072584	AC149810.2_FG008	280	873	298	909	33.49	4e-21	94.4	Inserted	44.362	0.559775	1.35663	0.412621	738	321	9	Co_Exp IV	2
GRMZM2G076212	AC149810.2_FG008	169	1074	208	1137	34.37	2e-38	144	Inserted	52.4851	0.571858	0.440244	1.29896	305	321	20	Co_Exp IV	2
GRMZM2G079583	AC149810.2_FG008	658	1356	433	1167	26.1	2e-18	87	Inserted	46.5261	0.510724	1.09047	0.468352	211	321	2	Co_Exp IV	2
GRMZM2G080588	AC149810.2_FG008	103	663	298	912	29.33	7e-17	80.1	Inserted	46.8118	0.846385	0.454055	1.86406	290	321	0	Co_Exp IV	4
GRMZM2G088299	AC149810.2_FG008	247	1068	295	1146	28.94	3e-23	99.8	Inserted	44.2797	0.683232	0.643335	1.06202	0	321	0	Co_Exp V	0
GRMZM2G089484	AC149810.2_FG008	73	936	280	1128	27.56	3e-14	75.1	Inserted	43.3785	0.811147	0.698266	1.16166	1701	321	0	Co_Exp IV	3
GRMZM2G095588	AC149810.2_FG008	895	1758	211	1167	27.61	1e-19	91.7	Inserted	42.9142	0.807211	0.764417	1.05598	1002	321	0	Co_Exp IV	3
GRMZM2G096115	AC149810.2_FG008	118	990	295	1197	28.12	6e-19	89.4	Inserted	46.6735	0.712123	0.626628	1.13644	250	321	0	Co_Exp IV	3
GRMZM2G097878	AC149810.2_FG008	802	1602	298	1188	24.42	3e-23	102	Inserted	45.966	0.550632	2.79029	0.197339	2233	321	0	Co_Exp IV	4
GRMZM2G099598	AC149810.2_FG008	7	987	13	1146	31.59	2e-42	158	Inserted	47.9794	0.642875	0.537277	1.19654	284	321	0	Co_Exp IV	4
GRMZM2G100114	AC149810.2_FG008	490	1146	454	1113	30.26	6e-14	73.2	Inserted	54.0382	0.767468	0.472191	1.62534	415	321	22	Co_Exp IV	2
GRMZM2G107645	AC149810.2_FG008	34	609	280	909	28.64	7e-15	74.3	Inserted	44.8326	0.797864	0.377855	2.11156	1870	321	0	Co_Exp IV	4
GRMZM2G112229	AC149810.2_FG008	400	1215	427	1143	30.04	3e-17	83.2	Inserted	48.0565	0.657734	0.534926	1.22958	695	321	0	Co_Exp IV	3
GRMZM2G113967	AC149810.2_FG008	49	747	295	1026	29.02	4e-15	77	Inserted	43.8596	0.597283	2.54418	0.234764	3	321	0	excluded	5
GRMZM2G116376	AC149810.2_FG008	76	696	256	909	27.31	1e-16	81.6	Inserted	48.2507	0.770335	0.638856	1.2058	582	321	0	Co_Exp IV	5
GRMZM2G117465	AC149810.2_FG008	142	987	235	1134	35.39	1e-38	147	Inserted	52.1421	0.491816	0.670053	0.733995	649	321	0	Co_Exp IV	3
GRMZM2G121715	AC149810.2_FG008	370	1059	238	966	33.47	2e-26	110	Inserted	52.2078	0.509882	0.764366	0.667065	312	321	1	Co_Exp IV	2
GRMZM2G121826	AC149810.2_FG008	103	933	229	1146	33.55	3e-33	130	Inserted	47.1264	0.738248	0.557636	1.32389	1645	321	0	Co_Exp IV	4
GRMZM2G122335	AC149810.2_FG008	97	960	280	1128	25.32	6e-11	64.7	Inserted	38.5787	0.7684	1.1331	0.67814	1848	321	0	Co_Exp IV	3
GRMZM2G122873	AC149810.2_FG008	1057	1992	232	1149	29.82	7e-26	110	Inserted	52.2299	0.491184	0.968689	0.507061	923	321	0	Co_Exp IV	3
GRMZM2G130389	AC149810.2_FG008	58	936	259	1134	28.25	1e-35	134	Inserted	43.5714	0.557476	1.37153	0.406462	1	321	0	excluded	4
GRMZM2G131334	AC149810.2_FG008	73	936	280	1128	25.96	1e-11	67	Inserted	41.7021	0.755233	1.56568	0.482368	168	321	0	Co_Exp IV	4
GRMZM2G131629	AC149810.2_FG008	325	1161	298	1146	28.84	6e-22	96.7	Inserted	49.3697	0.482626	0.656549	0.735095	930	321	0	Co_Exp IV	3
GRMZM2G132116	AC149810.2_FG008	103	663	298	912	31.1	4e-17	80.9	Inserted	45.3416	0.627354	1.45993	0.429715	1533	321	0	Co_Exp IV	4
GRMZM2G135359	AC149810.2_FG008	655	1470	253	1152	27.96	6e-23	100	Inserted	44.2918	0.665102	1.19214	0.557905	1145	321	7	Co_Exp IV	2
GRMZM2G135904	AC149810.2_FG008	271	1134	280	1128	27.56	2e-13	71.6	Inserted	39.3574	0.755831	0.834578	0.905645	2263	321	0	Co_Exp IV	3
GRMZM2G137569	AC149810.2_FG008	58	921	298	1182	27.73	1e-14	75.9	Inserted	43.75	0.816855	0.534595	1.52799	417	321	0	Co_Exp IV	4
GRMZM2G140612	AC149810.2_FG008	436	1014	292	909	34.43	1e-23	101	Inserted	46.7988	0.506875	1.31575	0.385236	83	321	0	Co_Exp IV	5
GRMZM2G149286	AC149810.2_FG008	82	651	295	906	30.56	3e-14	73.9	Inserted	47.1299	0.615287	0.538015	1.14362	1525	321	0	Co_Exp IV	4
GRMZM2G150714	AC149810.2_FG008	484	1194	454	1143	33.47	2e-18	86.7	Inserted	49.9356	0.52161	0.795422	0.655765	344	321	0	Co_Exp IV	3
GRMZM2G152889	AC149810.2_FG008	826	1572	385	1206	30.94	2e-29	119	Inserted	45.1835	0.630248	0.974566	0.646696	1909	321	0	Co_Exp IV	3
GRMZM2G154114	AC149810.2_FG008	190	1023	250	1170	30.43	2e-19	89.4	Inserted	50.7187	0.511549	0.593241	0.862296	53	321	0	Co_Exp IV	3
GRMZM2G159034	AC149810.2_FG008	472	1281	256	1146	28.99	8e-25	105	Inserted	43.7432	0.914575	0.883098	1.03564	1998	321	0	Co_Exp IV	3
GRMZM2G159047	AC149810.2_FG008	214	1113	238	1176	34.78	4e-28	114	Inserted	51.5968	0.627243	0.479917	1.30698	226	321	49	unclassified	1
GRMZM2G159908	AC149810.2_FG008	433	1332	238	1137	32.91	1e-31	125	Inserted	52.6047	0.514053	0.594639	0.864478	1598	321	193	unclassified	1
GRMZM2G160922	AC149810.2_FG008	757	1521	274	1146	29.35	1e-27	115	Inserted	42.8882	0.668116	1.07008	0.62436	208	321	0	Co_Exp IV	4
GRMZM2G163328	AC149810.2_FG008	187	1089	229	1176	34.37	8e-27	110	Inserted	52.4723	0.547221	0.664455	0.823564	83	321	0	Co_Exp IV	3
GRMZM2G165231	AC149810.2_FG008	94	681	298	903	32.55	9e-18	84	Inserted	44.8062	0.53203	3.54352	0.150141	929	321	0	Co_Exp IV	4
GRMZM2G166658	AC149810.2_FG008	1	651	250	930	29.87	2e-17	84.3	Inserted	44.898	0.611861	1.74373	0.350892	1894	321	0	Co_Exp IV	3
GRMZM2G167280	AC149810.2_FG008	892	1821	217	1143	30.86	1e-31	127	Inserted	51.165	0.469301	0.665725	0.704946	467	321	3	Co_Exp IV	2
GRMZM2G169080	AC149810.2_FG008	154	969	229	1134	34.1	3e-39	148	Inserted	46.9055	0.63085	1.83867	0.343101	2377	321	0	Co_Exp IV	4
GRMZM2G171507	AC149810.2_FG008	64	927	298	1182	27.39	7e-16	79.3	Inserted	43.2573	0.861017	0.713113	1.2074	162	321	1	Co_Exp IV	2
GRMZM2G171677	AC149810.2_FG008	265	1023	385	1197	30.96	2e-28	114	Inserted	46.1894	0.623196	0.804302	0.774828	843	321	0	Co_Exp IV	4
GRMZM2G177445	AC149810.2_FG008	103	933	229	1146	32.91	7e-33	129	Inserted	45.9601	0.566047	2.01578	0.280808	2620	321	0	Co_Exp IV	4
GRMZM2G179308	AC149810.2_FG008	322	993	271	909	22.54	1e-05	47.8	Inserted	40.47	0.74545	0.608254	1.22556	2748	321	0	Co_Exp IV	3
GRMZM2G180775	AC149810.2_FG008	133	1053	238	1170	34.97	3e-40	148	Inserted	52.6265	0.478207	0.493793	0.968435	28	321	5	unclassified	2
GRMZM2G303768	AC149810.2_FG008	304	1116	349	1143	30.18	3e-21	94.4	Inserted	49.011	0.590166	0.362121	1.62975	589	321	0	Co_Exp IV	4
GRMZM2G306028	AC149810.2_FG008	79	942	280	1128	27.24	2e-13	72	Inserted	41.6322	0.818022	0.84306	0.970301	2249	321	0	Co_Exp IV	4
GRMZM2G308365	AC149810.2_FG008	55	927	244	1152	34.19	7e-34	130	Inserted	53.9896	0.50652	0.51569	0.982219	434	321	0	Co_Exp IV	4
GRMZM2G309897	AC149810.2_FG008	1108	2070	232	1221	33.05	2e-33	133	Inserted	52.4605	0.475864	0.500537	0.950707	1089	321	0	Co_Exp IV	3
GRMZM2G310840	AC149810.2_FG008	844	1686	220	1143	32.27	5e-38	145	Inserted	45.7806	0.537964	3.80362	0.141435	31	321	0	Co_Exp IV	4
GRMZM2G316136	AC149810.2_FG008	58	684	283	960	28.02	6e-14	73.6	Inserted	46.1957	0.693692	0.533708	1.29976	90	321	0	Co_Exp IV	3
GRMZM2G318862	AC149810.2_FG008	880	1683	235	1137	34.55	2e-34	135	Inserted	44.7231	0.587688	0.843787	0.696489	1	321	0	excluded	6
GRMZM2G321153	AC149810.2_FG008	784	1680	238	1134	30.22	4e-38	145	Inserted	40.8824	0.94563	0.644708	1.46676	71	321	0	Co_Exp IV	4
GRMZM2G330049	AC149810.2_FG008	79	774	295	999	26.23	4e-14	73.9	Inserted	52.7559	0.527205	0.584682	0.901695	719	321	39	unclassified	2
GRMZM2G340224	AC149810.2_FG008	280	1065	1	912	25.55	5e-09	58.9	Inserted	47.7413	0.544317	0.500938	1.08659	71	321	0	Co_Exp IV	4
GRMZM2G343428	AC149810.2_FG008	634	1593	250	1224	25.07	3e-09	59.7	Inserted	49.77	0.564248	0.444009	1.2708	731	321	0	Co_Exp IV	3
GRMZM2G368388	AC149810.2_FG008	1	981	235	1173	32.27	3e-37	141	Inserted	53.4663	0.489226	0.564682	0.866375	850	321	0	Co_Exp IV	3
GRMZM2G374088	AC149810.2_FG008	37	900	280	1128	26.13	6e-12	67.4	Inserted	40.265	0.820722	0.744862	1.10184	251	321	0	Co_Exp IV	4
GRMZM2G375975	AC149810.2_FG008	79	909	295	1110	26.58	1e-11	66.6	Inserted	45.5135	0.622154	0.920591	0.67582	810	321	0	Co_Exp IV	3
GRMZM2G390896	AC149810.2_FG008	52	666	298	969	29.82	8e-16	79.3	Inserted	51.3552	0.503306	1.05815	0.475647	754	321	0	Co_Exp IV	3
GRMZM2G398559	AC149810.2_FG008	235	1152	244	1173	29.5	5e-29	117	Inserted	51.9559	0.562655	0.654011	0.860315	312	321	81	unclassified	2
GRMZM2G406601	AC149810.2_FG008	247	864	298	945	40.54	6e-35	135	Inserted	57.8009	0.399491	0.753838	0.529942	1191	321	240	unclassified	1
GRMZM2G412601	AC149810.2_FG008	64	699	295	984	30.17	8e-15	76.3	Inserted	51.8468	0.446653	1.52667	0.292567	594	321	0	Co_Exp IV	3
GRMZM2G412760	AC149810.2_FG008	241	828	298	915	39.71	1e-34	133	Inserted	46.2264	0.621566	2.01843	0.307946	903	321	37	unclassified	2
GRMZM2G433433	AC149810.2_FG008	1	606	295	909	38.43	3e-35	134	Inserted	54.1985	0.570754	0.472043	1.20911	689	321	1	Co_Exp IV	2
GRMZM2G448672	AC149810.2_FG008	73	951	238	1194	33.94	5e-40	147	Inserted	47.2031	0.597878	0.849592	0.703724	24	321	0	Co_Exp IV	3
GRMZM2G451147	AC149810.2_FG008	274	1161	238	1194	35.05	4e-39	146	Inserted	44.8341	0.586351	0.738383	0.794102	717	321	37	unclassified	2
GRMZM2G459854	AC149810.2_FG008	952	1734	298	1182	29.43	8e-30	122	Inserted	43.4225	0.765591	0.731271	1.04693	2476	321	0	Co_Exp IV	3
GRMZM2G465833	AC149810.2_FG008	835	1545	385	1170	30.45	1e-26	112	Inserted	44.351	0.649757	1.05107	0.618184	218	321	0	Co_Exp IV	3
GRMZM2G467671	AC149810.2_FG008	970	1926	238	1197	33.63	6e-34	134	Inserted	53.125	0.411196	1.35469	0.303536	239	321	87	unclassified	2
GRMZM5G814851	AC149810.2_FG008	955	1737	298	1182	28.52	8e-27	113	Inserted	42.9501	0.955836	0.606399	1.57625	1710	321	0	Co_Exp IV	3
GRMZM5G845962	AC149810.2_FG008	106	738	223	909	31.38	1e-11	65.5	Inserted	51.5235	0.516745	0.622607	0.82997	395	321	0	Co_Exp IV	3
GRMZM5G849471	AC149810.2_FG008	346	1194	235	1137	33.11	8e-38	143	Inserted	53.8543	0.464868	0.713841	0.651221	101	321	0	Co_Exp IV	4
GRMZM5G878008	AC149818.2_FG001	1	408	292	762	42.86	3e-27	105	Inserted	47.6289	0.612633	0.660769	0.927151	1934	212	67	unclassified	2
GRMZM2G017319	AC149818.2_FG009	7	456	22	432	28.95	0.0003	41.2	Inserted	49.0486	0.656558	0.592424	1.10826	229	209	0	Co_Exp IV	3
GRMZM2G025989	AC149818.2_FG009	1	339	1	348	51.26	7e-29	109	Inserted	58.6022	0.259577	99	0.00262199	438	209	0	Co_Exp IV	4
GRMZM2G096064	AC149818.2_FG009	145	645	7	498	38.1	2e-26	105	Inserted	57.1157	0.381355	1.41735	0.269062	47	209	0	Co_Exp IV	4
GRMZM2G177110	AC149818.2_FG009	7	444	22	438	30.2	4e-07	49.3	Inserted	52.2105	0.467356	0.869647	0.537409	292	209	0	Co_Exp IV	3
GRMZM2G034963	AC149828.2_FG004	235	531	61	366	44.23	5e-17	75.1	Inserted	64.3312	0.348801	0.622693	0.560149	918	71	0	Co_Exp IV	3
GRMZM5G870077	AC149829.2_FG006	46	792	277	936	24.1	3e-16	79.7	Inserted	44.7507	0.706915	1.10932	0.63725	156	2268	0	Co_Exp IV	3
GRMZM2G017603	AC152495.1_FG002	46	1845	1	1935	30.38	3e-68	244	Inserted	47.734	0.721388	0.651047	1.10804	3313	1949	352	unclassified	2
GRMZM2G032602	AC152495.1_FG002	229	1950	187	2157	23.49	7e-19	92.8	Inserted	42.9574	0.639303	0.816682	0.782805	135	1949	13	Co_Exp IV	2
GRMZM2G163860	AC152495.1_FG002	382	2184	643	2559	25.51	1e-31	134	Inserted	45.6049	0.576031	0.760996	0.756943	958	1949	353	unclassified	1
GRMZM2G461269	AC152495.1_FG002	1	2274	1	2097	24.09	1e-26	118	Inserted	43.501	0.726013	0.608711	1.19271	1187	1949	91	Co_Exp IV	2
GRMZM2G017603	AC152495.1_FG010	46	1845	1	1935	30.38	4e-67	240	Inserted	47.516	0.677008	0.714798	0.947132	3313	1912	52	Co_Exp IV	2
GRMZM2G379898	AC155352.2_FG010	1	567	1	426	52.91	7e-23	91.3	Inserted	75.1323	NA	NA	NA	61	203	59	unclassified	1
GRMZM2G040965	AC155376.2_FG004	1141	2523	208	1605	58.55	4e-176	523	Inserted	64.8855	0.443662	0.273253	1.62363	1599	2027	0	Co_Exp IV	3
GRMZM2G114619	AC155376.2_FG004	1195	2481	124	1467	45.75	8e-112	356	Inserted	59.4067	0.562107	0.308062	1.82466	732	2027	96	unclassified	2
GRMZM2G157812	AC155376.2_FG004	1240	2661	97	1467	40.5	2e-106	344	Inserted	53.012	0.62102	0.454118	1.36753	594	2027	256	unclassified	2
GRMZM2G444762	AC155376.2_FG004	1144	2559	97	1467	39.63	1e-99	325	Inserted	52.1277	0.583165	0.555268	1.05024	1009	2027	407	unclassified	2
GRMZM5G848822	AC155377.1_FG002	418	1263	259	1176	29.39	3e-24	105	Inserted	44.4444	0.608759	1.3649	0.44601	280	889	0	Co_Exp IV	3
GRMZM2G004888	AC155390.2_FG002	1144	2751	253	1983	36.05	4e-120	389	Inserted	47.3979	0.818341	0.506823	1.61465	1668	3218	1584	unclassified	1
GRMZM2G029859	AC155390.2_FG002	316	2340	52	1995	36.09	1e-133	428	Inserted	48.8647	0.680305	0.735948	0.924394	3245	3218	2425	unclassified	1
GRMZM2G050697	AC155390.2_FG002	292	1908	16	1707	21.84	1e-06	52	Inserted	43.557	0.741738	0.654713	1.13292	1368	3218	0	Co_Exp IV	3
GRMZM2G066749	AC155390.2_FG002	409	1557	1	1110	21.96	1e-06	52.4	Inserted	45.1027	0.695537	0.74424	0.93456	1958	3218	1754	unclassified	1
GRMZM2G084176	AC155390.2_FG002	76	1275	304	1575	32.19	1e-64	223	Inserted	47.8358	0.615212	0.938418	0.655584	618	3218	0	Co_Exp IV	3
GRMZM2G092198	AC155390.2_FG002	448	1329	361	1320	21.26	3e-06	50.1	Inserted	41.7219	0.776943	0.700264	1.1095	369	3218	152	unclassified	2
GRMZM2G108981	AC155390.2_FG002	457	1455	733	1584	21.3	4e-07	53.1	Inserted	40.4967	0.666605	1.2912	0.516268	1895	3218	6	Co_Exp IV	2
GRMZM2G130699	AC155390.2_FG002	457	1440	709	1686	34.83	1e-61	216	Inserted	46.5278	0.638861	4.10222	0.155735	897	3218	0	Co_Exp IV	4
GRMZM2G145128	AC155390.2_FG002	127	1068	295	1305	23.31	3e-07	53.5	Inserted	45.6744	0.744789	0.848558	0.877712	1001	3218	657	unclassified	1
GRMZM2G167422	AC155390.2_FG002	526	1524	265	1242	20.23	2e-05	47.8	Inserted	43.2152	0.665524	0.503609	1.32151	1238	3218	0	Co_Exp IV	3
GRMZM2G168679	AC155390.2_FG002	406	1704	115	1584	23.09	4e-11	66.2	Inserted	44.2393	0.720717	0.574538	1.25443	1929	3218	1444	unclassified	1
GRMZM2G329293	AC155390.2_FG002	484	1434	433	1419	18.64	1e-06	51.2	Inserted	44.9449	0.685739	0.742198	0.92393	450	3218	25	Co_Exp IV	2
GRMZM2G345667	AC155390.2_FG002	325	1776	1	1389	21.43	9e-05	46.2	Inserted	45.7944	0.587433	0.710263	0.827065	2237	3218	1815	unclassified	1
GRMZM2G126552	AC155622.2_FG004	289	819	4	492	24.86	3e-08	53.9	Inserted	46.2214	0.609566	0.578097	1.05444	1198	2420	0	Co_Exp IV	3
GRMZM2G040452	AC155624.2_FG006	244	1047	238	993	26.94	3e-15	76.6	Inserted	41.0793	0.618681	0.885366	0.698785	53	2776	0	Co_Exp IV	4
GRMZM2G308615	AC155624.2_FG006	304	1053	229	1062	26.6	5e-14	72.4	Inserted	42.1111	0.718246	0.730236	0.983581	0	2776	0	Co_Exp V	5
GRMZM2G123387	AC165171.2_FG002	223	783	97	555	31.91	3e-18	83.2	Inserted	49.8258	0.556957	0.421882	1.32017	308	12	0	Co_Exp IV	4
GRMZM2G381378	AC165171.2_FG002	100	570	94	549	32.56	1e-12	67.8	Inserted	50.4931	0.471398	1.6001	0.294605	483	12	0	Co_Exp IV	4
GRMZM2G162434	AC165178.2_FG004	1	648	1	666	54.7	7e-77	242	Inserted	64.3777	0.192997	3.43018	0.0562644	20	3	0	excluded	5
GRMZM5G870184	AC177897.2_FG022	94	1686	148	1602	27.51	3e-23	104	Inserted	50.389	0.609055	0.563252	1.08132	9	34	0	excluded	6
GRMZM2G046919	AC177899.2_FG009	43	1167	184	1329	25.56	2e-18	88.6	Inserted	45.7234	0.733658	0.659699	1.11211	642	432	152	unclassified	1
GRMZM2G050697	AC177899.2_FG009	433	2139	154	1632	22.65	2e-11	67.8	Inserted	44.6369	0.709167	0.629916	1.12581	1368	432	0	Co_Exp IV	3
GRMZM2G060516	AC177899.2_FG009	292	1185	679	1734	22.76	3e-10	62.4	Inserted	42.3623	0.652548	0.810519	0.805099	0	432	0	Co_Exp V	0
GRMZM2G068323	AC177899.2_FG009	625	1872	205	1536	20.65	0.0004	43.5	Inserted	41.3279	0.725359	0.793986	0.913567	1401	432	217	unclassified	2
GRMZM2G076771	AC177899.2_FG009	559	1731	673	1914	19.35	2e-07	54.3	Inserted	43.5484	0.732099	0.700279	1.04544	1896	432	0	Co_Exp IV	3
GRMZM2G087226	AC177899.2_FG009	181	1242	934	1968	29.92	5e-42	159	Inserted	47.5292	0.78227	0.703772	1.11154	1314	432	1	Co_Exp IV	2
GRMZM2G092762	AC177899.2_FG009	238	1116	349	1410	21.23	1e-12	69.7	Inserted	39.6277	0.696532	0.890316	0.782342	1313	432	334	unclassified	1
GRMZM2G107437	AC177899.2_FG009	301	1308	55	1101	21.37	2e-06	50.8	Inserted	44.6536	0.636472	0.724292	0.87875	1576	432	265	unclassified	1
GRMZM2G108981	AC177899.2_FG009	562	1554	1024	2082	22.28	5e-06	49.3	Inserted	41.8664	0.770853	0.709606	1.08631	1895	432	65	unclassified	2
GRMZM2G144071	AC177899.2_FG009	193	1377	847	2022	30.77	2e-47	177	Inserted	45.9843	0.701224	1.08958	0.643575	1082	432	48	unclassified	2
GRMZM2G144843	AC177899.2_FG009	250	1215	217	1266	28.13	4e-23	103	Inserted	48.099	0.616893	0.509155	1.2116	1606	432	0	Co_Exp IV	3
GRMZM2G162082	AC177899.2_FG009	208	1884	103	1935	22.19	1e-15	81.3	Inserted	43.2338	0.74487	0.592927	1.25626	195	432	0	Co_Exp IV	3
GRMZM2G329293	AC177899.2_FG009	256	1230	703	1728	20.66	2e-08	57	Inserted	45.4627	0.633567	0.843022	0.751542	450	432	29	Co_Exp IV	2
GRMZM2G444222	AC177899.2_FG009	145	1269	217	1242	26.87	4e-15	78.2	Inserted	44.9216	0.587455	0.954636	0.615371	505	432	165	unclassified	1
GRMZM2G475980	AC177899.2_FG009	79	1194	559	1875	23.95	3e-07	52.8	Inserted	43.4314	0.698157	0.645179	1.08211	643	432	62	unclassified	2
GRMZM2G480380	AC177899.2_FG009	223	1311	1030	2022	27.47	5e-34	136	Inserted	46.6431	0.681889	0.955311	0.713788	173	432	34	unclassified	2
GRMZM5G818978	AC177899.2_FG009	529	1665	631	1836	19.95	5e-10	62.4	Inserted	42.9752	0.672357	0.707179	0.950759	376	432	9	Co_Exp IV	2
GRMZM5G882758	AC177899.2_FG009	322	1404	139	1221	24.34	1e-11	67	Inserted	46.3537	0.69369	0.761928	0.91044	1402	432	352	unclassified	1
GRMZM2G039969	AC183950.2_FG004	97	852	685	1443	24.36	0.0004	41.6	Inserted	47.9858	0.644893	0.467347	1.3799	633	0	0	Co_Exp V	5
GRMZM2G006763	AC183950.2_FG005	10	897	481	1392	22.86	0.0002	43.9	Inserted	44.5021	0.894196	0.773815	1.15557	389	1418	0	Co_Exp IV	4
GRMZM2G010664	AC183950.2_FG005	232	1164	478	1458	20.99	8e-05	45.4	Inserted	43.0168	0.837321	0.641289	1.30568	1637	1418	235	unclassified	2
GRMZM2G020008	AC183950.2_FG005	238	1155	460	1401	22.29	8e-05	45.4	Inserted	45.7971	0.672972	0.71346	0.943251	675	1418	27	Co_Exp IV	2
GRMZM2G050697	AC183950.2_FG005	214	1491	385	1455	21.06	4e-05	46.6	Inserted	39.7418	0.673562	0.596967	1.12831	1368	1418	0	Co_Exp IV	3
GRMZM2G064501	AC183950.2_FG005	634	1671	349	1437	23.85	1e-09	60.8	Inserted	44.3038	0.777844	0.586111	1.32713	666	1418	583	unclassified	1
GRMZM2G147900	AC183950.2_FG005	466	1170	631	1368	22.43	9e-11	63.5	Inserted	43.1013	0.769546	0.591272	1.30151	1061	1418	39	Co_Exp IV	2
GRMZM2G167568	AC183950.2_FG005	463	1287	508	1350	20.42	7e-09	57.8	Inserted	42.6752	0.832918	0.78087	1.06665	1047	1418	39	Co_Exp IV	2
GRMZM2G177169	AC183950.2_FG005	25	1191	121	1464	23.91	1e-19	93.2	Inserted	45.0896	0.736075	0.583801	1.26083	1745	1418	0	Co_Exp IV	3
GRMZM2G345667	AC183950.2_FG005	352	1449	172	1449	24.07	7e-11	65.5	Inserted	44.5739	0.605184	0.557064	1.08638	2237	1418	1082	unclassified	1
GRMZM5G882758	AC183950.2_FG005	466	1191	697	1452	24.03	3e-05	46.6	Inserted	40.7658	0.573361	0.696299	0.82344	1402	1418	801	Co_Exp II	1
GRMZM2G112039	AC184794.2_FG003	226	978	28	756	26.38	5e-17	82	Inserted	44.8857	0.685367	0.888697	0.771204	189	260	0	Co_Exp IV	5
GRMZM2G004858	AC184831.3_FG003	22	849	19	831	24.58	5e-05	45.1	Inserted	45.3947	0.676304	0.812812	0.832054	27	595	0	Co_Exp IV	3
GRMZM2G015709	AC184831.3_FG003	7	849	25	834	27.42	8e-06	47.4	Inserted	52.1158	0.535057	0.666696	0.802551	210	595	7	Co_Exp IV	2
GRMZM2G021786	AC184831.3_FG003	34	987	28	831	25	1e-05	47.8	Inserted	51.1795	0.577948	0.404781	1.4278	552	595	95	unclassified	2
GRMZM2G301148	AC184831.3_FG003	40	921	7	858	29.17	3e-08	55.1	Inserted	52.8676	0.535295	0.448247	1.1942	158	595	84	unclassified	2
GRMZM2G457929	AC184831.3_FG003	97	960	52	831	28.01	4e-07	52	Inserted	50.6667	0.482343	2.4534	0.196602	1592	595	18	Co_Exp IV	2
GRMZM2G438121	AC185108.3_FG010	145	966	61	846	49.32	8e-40	144	Inserted	59.3647	0.247518	0.350558	0.706069	904	737	398	Co_Exp II	1
GRMZM2G376061	AC185108.3_FG011	178	507	127	537	36.23	3e-11	59.3	Inserted	51.6746	0.368455	1.14527	0.321718	0	5	0	excluded	7
GRMZM2G033855	AC185126.3_FG006	64	405	178	492	31.9	2e-07	47.8	Inserted	48.7805	0.479553	0.854573	0.561161	779	0	0	Co_Exp V	0
GRMZM2G163539	AC185126.3_FG006	16	423	94	492	27.86	5e-07	46.6	Inserted	47.4654	0.67886	0.857165	0.791983	570	0	0	Co_Exp V	0
GRMZM2G420012	AC185126.3_FG006	160	528	166	501	27.2	1e-07	48.9	Inserted	46.9388	0.660051	0.822439	0.802553	3	0	0	excluded	0
GRMZM2G428179	AC185460.3_FG004	100	588	298	717	26.99	3e-05	44.3	Inserted	48.3936	0.577369	1.41872	0.406963	381	3	0	excluded	6
GRMZM2G049915	AC186231.4_FG002	1	441	1	579	35.03	0.0002	42.7	Inserted	48.3871	0.447969	0.654516	0.684428	898	279	6	Co_Exp IV	2
GRMZM2G000353	AC186579.3_FG007	85	483	319	747	27.52	3e-08	52	Inserted	47.7024	0.672944	0.400311	1.68105	1124	25	0	Co_Exp IV	5
GRMZM2G044773	AC186579.3_FG007	4	501	307	756	27.07	1e-06	48.9	Inserted	42.1147	0.555216	0.694923	0.79896	62	25	0	Co_Exp IV	5
GRMZM2G056804	AC186579.3_FG007	4	489	319	756	29.07	3e-07	51.2	Inserted	48.0392	0.470946	1.34649	0.349758	53	25	0	Co_Exp IV	5
GRMZM2G321041	AC186579.3_FG007	61	444	373	756	29.71	3e-08	52	Inserted	48.2353	0.643753	0.550475	1.16945	145	25	0	Co_Exp IV	5
GRMZM2G375153	AC186579.3_FG007	43	567	175	756	27	1e-07	52.4	Inserted	45.8265	0.652485	0.958908	0.680446	302	25	0	Co_Exp IV	6
GRMZM2G380291	AC186592.3_FG002	271	1974	1009	2607	29.64	2e-52	199	Inserted	45.4792	0.61823	0.84424	0.732293	580	227	0	Co_Exp IV	3
GRMZM2G394783	AC186603.6_FG003	331	1398	415	1401	28.27	1e-23	104	Inserted	49.6056	0.586039	0.52273	1.12111	622	139	0	Co_Exp IV	4
GRMZM2G476597	AC186603.6_FG003	364	1371	430	1410	24.29	4e-10	62	Inserted	47.9711	0.646878	0.478917	1.35071	0	139	0	Co_Exp V	0
GRMZM2G137532	AC186606.4_FG003	106	438	259	591	61.61	4e-29	108	Inserted	66.1111	0.152636	2.7322	0.0558654	526	2	0	excluded	4
GRMZM2G118063	AC187157.4_FG005	1195	2391	718	2067	23.11	7e-08	56.2	Inserted	43.5792	0.630674	0.750093	0.840794	431	221	0	Co_Exp IV	3
GRMZM2G122897	AC187157.4_FG005	817	2208	475	2070	23.36	7e-09	59.3	Inserted	42.7749	0.608991	0.766136	0.794887	188	221	0	Co_Exp IV	3
GRMZM2G130442	AC187157.4_FG005	1201	2364	718	2058	23.13	1e-08	58.9	Inserted	43.391	0.603543	0.710083	0.849962	182	221	1	Co_Exp IV	2
GRMZM2G017244	AC187551.3_FG002	13	972	667	1533	21.53	4e-08	55.8	Inserted	40.9048	0.764	0.646901	1.18102	940	1030	5	Co_Exp IV	2
GRMZM2G019571	AC187551.3_FG002	151	1533	526	1887	24.54	6e-35	138	Inserted	47.0238	0.711636	0.525007	1.35548	16	1030	0	Co_Exp IV	4
GRMZM2G019689	AC187551.3_FG002	676	1632	643	1599	21.78	1e-06	51.6	Inserted	45.1072	0.682747	0.800882	0.852493	1456	1030	327	unclassified	1
GRMZM2G055282	AC187551.3_FG002	910	2103	646	1821	23.81	8e-30	125	Inserted	44.6415	0.638385	0.663097	0.962732	1177	1030	575	Co_Exp II	1
GRMZM2G064501	AC187551.3_FG002	208	1440	562	1809	19.68	8e-05	45.8	Inserted	45.657	0.717705	0.924015	0.776724	666	1030	409	unclassified	1
GRMZM2G137566	AC187551.3_FG002	367	1542	592	1671	21.64	1e-13	73.9	Inserted	44.6825	0.689251	0.745889	0.924066	1869	1030	117	unclassified	2
GRMZM2G144071	AC187551.3_FG002	607	1674	742	1812	24.13	5e-10	62.4	Inserted	42.8571	0.680824	0.705354	0.965222	1082	1030	79	unclassified	2
GRMZM2G156472	AC187551.3_FG002	253	1191	889	1824	21.3	2e-09	60.1	Inserted	44.499	0.855925	0.867294	0.986891	1654	1030	0	Co_Exp IV	3
GRMZM2G175253	AC187551.3_FG002	598	1764	643	1812	19.12	8e-06	48.9	Inserted	44.5441	0.58147	1.02926	0.564942	634	1030	226	unclassified	1
GRMZM2G177894	AC187551.3_FG002	325	1362	541	1698	22.45	4e-09	59.7	Inserted	44.7689	0.744596	0.561961	1.325	663	1030	218	unclassified	1
GRMZM2G329293	AC187551.3_FG002	178	1341	634	1773	24.3	6e-25	108	Inserted	45.1744	0.800271	0.951741	0.840849	450	1030	100	unclassified	2
GRMZM2G332843	AC187551.3_FG002	526	1395	835	1698	22.12	2e-05	47	Inserted	45.88	0.580581	0.940707	0.617175	1236	1030	307	unclassified	2
GRMZM2G438456	AC187551.3_FG002	694	1866	739	1911	25.63	4e-33	135	Inserted	45.2417	0.647992	0.688662	0.940944	1180	1030	342	unclassified	1
GRMZM2G444222	AC187551.3_FG002	322	1242	544	1542	22.7	4e-05	46.6	Inserted	44.7706	0.605754	0.751693	0.805853	505	1030	229	unclassified	1
GRMZM2G459715	AC187551.3_FG002	58	1764	142	1701	24.05	1e-24	110	Inserted	44.5887	0.625074	0.780056	0.80132	1242	1030	322	unclassified	1
GRMZM2G037910	AC190609.3_FG001	388	1302	193	939	33.11	4e-31	124	Inserted	46.2366	0.483729	1.78105	0.271598	586	800	0	Co_Exp IV	3
GRMZM2G052102	AC190609.3_FG001	91	702	232	987	31.8	3e-21	91.7	Inserted	46.9565	0.538655	0.275322	1.95645	40	800	0	Co_Exp IV	4
GRMZM2G170079	AC190609.3_FG001	115	606	232	786	29.33	3e-12	64.7	Inserted	53.0249	0.702903	0.432901	1.6237	131	800	0	Co_Exp IV	4
GRMZM2G323757	AC190609.3_FG004	148	1269	256	1320	23.02	1e-05	47.8	Inserted	40.5207	0.956996	0.667482	1.43374	29	161	0	Co_Exp IV	4
GRMZM5G848822	AC190609.3_FG004	418	1263	256	1125	31.13	7e-26	110	Inserted	41.684	0.778931	0.786575	0.990282	280	161	0	Co_Exp IV	3
GRMZM2G380291	AC190613.3_FG001	208	1959	844	2844	25.48	7e-29	124	Inserted	44.7482	0.726792	0.762966	0.952588	580	271	0	Co_Exp IV	3
GRMZM2G003306	AC190643.4_FG011	151	411	172	432	42.7	4e-13	63.9	Inserted	59.7865	0.270749	1.53935	0.175886	1321	0	0	Co_Exp V	0
GRMZM2G028955	AC190643.4_FG011	145	405	172	432	44.94	1e-14	68.2	Inserted	60.0733	0.377543	0.813931	0.463851	1247	0	0	Co_Exp V	0
GRMZM2G109448	AC190643.4_FG011	145	417	172	444	40.86	2e-12	62	Inserted	59.7902	0.473079	0.420581	1.12482	1405	0	0	Co_Exp V	0
GRMZM2G130746	AC190643.4_FG011	142	390	172	420	43.53	9e-13	62.8	Inserted	59.7701	0.44791	0.542376	0.825829	1431	0	0	Co_Exp V	0
GRMZM2G448458	AC190643.4_FG011	145	411	172	438	43.96	5e-15	69.3	Inserted	60.0707	0.309062	0.874673	0.353345	1	0	0	excluded	0
GRMZM2G386138	AC190772.4_FG011	67	426	58	471	33.09	8e-12	60.8	Inserted	48.3871	0.613363	0.555211	1.10474	29	3	0	excluded	5
GRMZM2G095538	AC190885.4_FG006	37	381	10	378	34.38	8e-09	54.7	Inserted	53.2338	0.389564	0.4033	0.965941	59	697	2	Co_Exp IV	2
GRMZM2G023827	AC191042.4_FG001	49	1071	241	1266	30.87	1e-36	144	Inserted	45.234	0.567473	1.01249	0.560471	1134	854	0	Co_Exp IV	3
GRMZM2G078995	AC191246.3_FG006	343	1416	199	1455	20.05	6e-06	49.7	Inserted	43.3333	0.675253	0.522474	1.29241	306	523	0	Co_Exp IV	3
GRMZM2G095094	AC191246.3_FG006	556	1794	313	1638	21.38	5e-09	60.1	Inserted	43.2725	0.668918	0.587076	1.13941	1234	523	0	Co_Exp IV	3
GRMZM2G128665	AC191246.3_FG006	349	1512	253	1398	20.28	0.0001	45.1	Inserted	47.7114	0.562456	0.705876	0.796819	720	523	0	Co_Exp IV	3
GRMZM2G329293	AC191246.3_FG006	328	1476	94	1407	19.52	1e-09	60.5	Inserted	42.9986	0.706649	0.587222	1.20338	450	523	0	Co_Exp IV	3
GRMZM2G341621	AC191246.3_FG006	628	1629	262	1356	21.99	7e-05	45.8	Inserted	43.9865	0.707409	0.663246	1.06659	943	523	0	Co_Exp IV	3
GRMZM2G465444	AC191246.3_FG006	799	1887	289	1365	24.14	5e-19	91.3	Inserted	44.5823	0.658103	1.18152	0.556995	256	523	0	Co_Exp IV	4
GRMZM2G048651	AC191283.3_FG004	13	639	274	900	30.8	8e-17	80.5	Inserted	38.0117	1.04693	1.47063	0.711892	628	1541	0	Co_Exp IV	3
GRMZM2G060522	AC191283.3_FG004	28	492	283	765	34.97	3e-21	89.7	Inserted	47.8764	0.756734	0.505812	1.49608	968	1541	440	unclassified	1
GRMZM2G059214	AC193379.3_FG001	1234	3942	136	2757	23.49	6e-44	174	Inserted	43.9586	0.692504	0.647269	1.06988	45	1024	16	unclassified	2
GRMZM2G059497	AC193379.3_FG001	241	1878	964	2769	25.81	4e-28	120	Inserted	44.2827	0.696162	0.715545	0.972911	100	1024	7	Co_Exp IV	2
GRMZM2G066274	AC193379.3_FG001	319	2370	409	2766	26.05	4e-54	202	Inserted	41.7556	0.712128	0.808183	0.881147	908	1024	0	Co_Exp IV	3
GRMZM2G067727	AC193379.3_FG001	337	1785	1312	2760	32.11	9e-62	223	Inserted	47.355	0.684597	0.754709	0.907102	878	1024	20	Co_Exp IV	2
GRMZM2G080041	AC193379.3_FG001	1159	3540	388	2757	28.22	1e-65	241	Inserted	42.9439	0.831181	0.690674	1.20343	43	1024	0	Co_Exp IV	3
GRMZM2G089819	AC193379.3_FG001	355	2325	985	2766	26.89	3e-45	176	Inserted	42.5962	0.76396	0.929912	0.82154	1519	1024	0	Co_Exp IV	4
GRMZM2G132212	AC193379.3_FG001	589	3249	403	2904	26.75	1e-62	231	Inserted	43.0732	0.74581	0.761851	0.978944	380	1024	9	Co_Exp IV	2
GRMZM2G137788	AC193379.3_FG001	253	2664	526	2766	28.81	2e-73	263	Inserted	44.9438	0.609604	1.06482	0.572497	1175	1024	0	Co_Exp IV	3
GRMZM2G151216	AC193379.3_FG001	376	2175	886	2778	23	9e-31	129	Inserted	41.0158	0.843906	0.668791	1.26184	903	1024	0	Co_Exp IV	3
GRMZM2G151567	AC193379.3_FG001	331	2346	412	2208	26.17	3e-41	162	Inserted	43.3834	0.612427	0.717837	0.853156	185	1024	15	Co_Exp IV	2
GRMZM2G167253	AC193379.3_FG001	463	2829	343	2766	27.57	4e-65	237	Inserted	46.3323	0.668779	0.695827	0.961128	26	1024	5	unclassified	2
GRMZM2G169681	AC193379.3_FG001	715	2997	421	2811	29.57	4e-84	295	Inserted	43.3114	0.858696	0.663082	1.29501	998	1024	0	Co_Exp IV	3
GRMZM2G399087	AC193379.3_FG001	676	2106	1477	2760	30.02	9e-47	179	Inserted	43.9974	0.731669	0.693255	1.05541	543	1024	0	Co_Exp IV	3
GRMZM2G404207	AC193379.3_FG001	4	1587	1363	2811	32.9	1e-71	250	Inserted	47.5669	0.683446	0.718984	0.950571	1935	1024	178	unclassified	2
GRMZM2G454980	AC193379.3_FG001	622	2418	1045	2772	32.51	2e-77	273	Inserted	47.5127	0.623279	0.545574	1.14243	717	1024	0	Co_Exp IV	3
GRMZM5G871347	AC193630.3_FG003	352	1065	103	852	27.18	4e-21	94.4	Inserted	43.4379	0.44523	1.69974	0.26194	740	0	0	Co_Exp V	0
GRMZM2G004330	AC193632.2_FG002	538	1839	565	1779	32.23	2e-48	181	Inserted	49.1317	0.721636	0.398532	1.81074	843	885	0	Co_Exp IV	3
GRMZM2G006505	AC193632.2_FG002	730	1872	691	1776	23.43	1e-21	99.4	Inserted	44.4357	0.771843	0.471693	1.63633	1298	885	0	Co_Exp IV	4
GRMZM2G014618	AC193632.2_FG002	298	1236	925	1782	23.93	1e-16	82.4	Inserted	46.1612	0.563649	0.394958	1.42711	926	885	0	Co_Exp IV	3
GRMZM2G016480	AC193632.2_FG002	934	1830	835	1779	29.38	4e-33	134	Inserted	50	0.562267	1.39576	0.40284	911	885	0	Co_Exp IV	3
GRMZM2G017157	AC193632.2_FG002	850	1926	709	1794	31.94	5e-43	164	Inserted	51.5798	0.616637	0.497337	1.23988	34	885	0	Co_Exp IV	3
GRMZM2G019434	AC193632.2_FG002	169	1029	901	1782	29.94	8e-27	112	Inserted	44.6339	0.536688	0.764636	0.701887	1703	885	0	Co_Exp IV	3
GRMZM2G020158	AC193632.2_FG002	667	1830	652	1812	33.75	5e-51	187	Inserted	50.9034	0.549712	0.589243	0.932912	476	885	0	Co_Exp IV	3
GRMZM2G022514	AC193632.2_FG002	973	2043	721	1809	34.04	6e-46	174	Inserted	52.4645	0.460835	0.569434	0.809286	263	885	0	Co_Exp IV	3
GRMZM2G027958	AC193632.2_FG002	451	1458	826	1776	30.08	4e-33	132	Inserted	49.1276	0.581205	0.516898	1.12441	427	885	107	unclassified	2
GRMZM2G028568	AC193632.2_FG002	898	1983	721	1800	30.97	8e-40	155	Inserted	52.7539	0.707494	0.387402	1.82625	296	885	43	unclassified	2
GRMZM2G031536	AC193632.2_FG002	691	1695	715	1803	36.71	4e-59	211	Inserted	47.6066	0.525478	1.51959	0.345803	34	885	2	Co_Exp IV	2
GRMZM2G056109	AC193632.2_FG002	787	1923	679	1830	31.92	5e-49	182	Inserted	50.7329	0.583171	0.775356	0.752133	276	885	79	unclassified	2
GRMZM2G059497	AC193632.2_FG002	922	1866	760	1776	26.65	8e-19	90.5	Inserted	42.8315	0.643954	0.922739	0.697873	100	885	0	Co_Exp IV	4
GRMZM2G063069	AC193632.2_FG002	235	1047	937	1782	27.92	6e-23	100	Inserted	43.7696	0.534935	0.84084	0.636191	857	885	0	Co_Exp IV	4
GRMZM2G063684	AC193632.2_FG002	250	1059	937	1779	28.34	3e-23	101	Inserted	46.4968	0.528557	0.615766	0.858374	12	885	0	Co_Exp IV	5
GRMZM2G065214	AC193632.2_FG002	664	1542	889	1785	36.25	1e-47	177	Inserted	53.5226	0.531878	0.602685	0.882515	1403	885	591	unclassified	2
GRMZM2G075438	AC193632.2_FG002	868	1953	700	1785	34.29	5e-56	202	Inserted	48.2264	0.759523	0.462697	1.64151	13	885	0	Co_Exp IV	3
GRMZM2G078926	AC193632.2_FG002	934	1866	760	1764	26.35	2e-18	89.4	Inserted	42.7405	0.789596	0.564907	1.39775	332	885	0	Co_Exp IV	4
GRMZM2G079583	AC193632.2_FG002	361	1311	757	1764	26.36	9e-21	95.5	Inserted	47.9224	0.535091	0.979846	0.546097	211	885	14	Co_Exp IV	2
GRMZM2G087625	AC193632.2_FG002	895	1914	757	1812	35.57	1e-61	218	Inserted	54.0909	0.599374	0.48093	1.24628	108	885	71	unclassified	2
GRMZM2G088299	AC193632.2_FG002	250	1062	937	1782	27.92	1e-22	99.8	Inserted	44.4563	0.53657	1.27315	0.421451	0	885	0	Co_Exp V	0
GRMZM2G091919	AC193632.2_FG002	73	1008	823	1776	35.28	4e-48	174	Inserted	53.3465	0.54431	0.499248	1.09026	193	885	0	Co_Exp IV	4
GRMZM2G093210	AC193632.2_FG002	880	1890	757	1824	36.03	8e-49	181	Inserted	53.1953	0.525242	0.736169	0.71348	1123	885	367	unclassified	2
GRMZM2G093246	AC193632.2_FG002	904	1926	751	1818	34.63	5e-48	179	Inserted	53.4884	0.562317	0.56292	0.998928	12	885	0	Co_Exp IV	3
GRMZM2G104655	AC193632.2_FG002	964	2088	742	1827	32.5	3e-46	174	Inserted	52	0.52353	0.653355	0.801295	815	885	228	unclassified	2
GRMZM2G111269	AC193632.2_FG002	193	1053	901	1782	29.63	1e-26	111	Inserted	42.0792	0.547097	1.0986	0.497992	991	885	182	unclassified	2
GRMZM2G131629	AC193632.2_FG002	289	1152	901	1779	26.69	5e-23	101	Inserted	48.7361	0.542726	0.429091	1.26483	930	885	0	Co_Exp IV	3
GRMZM2G135359	AC193632.2_FG002	529	1440	760	1764	25.72	4e-17	84.3	Inserted	43.556	0.728947	1.17917	0.618188	1145	885	13	Co_Exp IV	2
GRMZM2G140752	AC193632.2_FG002	844	1923	679	1806	32.99	2e-53	196	Inserted	50.2103	0.669457	0.516385	1.29643	0	885	0	Co_Exp V	2
GRMZM2G150714	AC193632.2_FG002	268	1197	847	1788	28.66	3e-18	86.7	Inserted	48.4211	0.537331	0.767822	0.699811	344	885	0	Co_Exp IV	4
GRMZM2G154114	AC193632.2_FG002	40	987	733	1776	24.4	1e-12	69.3	Inserted	45.8772	0.633311	0.455531	1.39027	53	885	0	Co_Exp IV	5
GRMZM2G158860	AC193632.2_FG002	520	1365	667	1518	30.29	3e-18	88.2	Inserted	41.4433	0.847341	0.621121	1.36421	4	885	0	excluded	4
GRMZM2G166719	AC193632.2_FG002	88	1005	838	1788	30.53	1e-34	134	Inserted	52.568	0.705492	0.453012	1.55734	202	885	6	Co_Exp IV	2
GRMZM2G172396	AC193632.2_FG002	799	1794	778	1812	49.71	8e-110	347	Inserted	57.0209	0.585424	0.483388	1.21109	930	885	0	Co_Exp IV	3
GRMZM2G304745	AC193632.2_FG002	514	1542	721	1779	27.12	9e-27	114	Inserted	45.641	0.576743	0.87891	0.656202	48	885	0	Co_Exp IV	4
GRMZM2G330298	AC193632.2_FG002	805	1884	742	1779	32.45	2e-47	177	Inserted	47.0588	0.759925	0.551829	1.3771	1539	885	0	Co_Exp IV	3
GRMZM2G338161	AC193632.2_FG002	640	1476	568	1422	32.79	5e-39	150	Inserted	50.4376	0.522862	1.15649	0.45211	737	885	503	unclassified	1
GRMZM2G359986	AC193632.2_FG002	847	1884	721	1779	32.13	2e-41	159	Inserted	52.8736	0.533309	0.686722	0.776601	9	885	1	excluded	2
GRMZM2G398559	AC193632.2_FG002	235	1101	889	1776	25.96	1e-22	100	Inserted	49.947	0.68307	0.570071	1.19822	312	885	0	Co_Exp IV	3
GRMZM2G422373	AC193632.2_FG002	850	1953	670	1785	23.02	3e-19	92.4	Inserted	46.9097	0.633681	0.435997	1.45341	1279	885	0	Co_Exp IV	4
GRMZM2G456487	AC193632.2_FG002	820	1902	721	1794	31.32	9e-40	154	Inserted	52.2271	0.549597	0.92488	0.594236	163	885	0	Co_Exp IV	4
GRMZM2G468756	AC193632.2_FG002	892	1887	742	1809	34.26	4e-47	176	Inserted	52.847	0.452756	0.937046	0.483174	5	885	0	excluded	3
GRMZM2G470499	AC193632.2_FG002	52	915	889	1779	38.78	2e-50	181	Inserted	55.3763	0.54556	0.592072	0.921441	1126	885	0	Co_Exp IV	4
GRMZM2G475197	AC193632.2_FG002	925	2058	667	1782	30.27	4e-33	135	Inserted	51.1856	0.496511	0.949136	0.523119	98	885	0	Co_Exp IV	4
GRMZM5G836990	AC193632.2_FG002	469	1338	889	1779	38.56	8e-47	174	Inserted	54.034	0.574226	0.4851	1.18373	924	885	0	Co_Exp IV	3
GRMZM5G849471	AC193632.2_FG002	355	1194	889	1779	32.36	6e-35	137	Inserted	50.3226	0.68512	0.480769	1.42505	101	885	0	Co_Exp IV	4
GRMZM5G852776	AC193632.2_FG002	1126	2151	709	1779	32.44	3e-41	159	Inserted	50.1312	0.589812	0.648736	0.90917	48	885	3	Co_Exp IV	2
GRMZM5G869971	AC193632.2_FG002	904	1983	742	1830	32.1	1e-43	166	Inserted	51.8229	0.607839	0.660171	0.92073	676	885	13	Co_Exp IV	2
GRMZM5G863198	AC193786.3_FG005	67	546	217	651	23.03	0.0004	40	Inserted	47.1624	0.688776	0.446513	1.54257	627	5	0	excluded	3
GRMZM2G345081	AC194104.3_FG010	151	342	22	201	42.19	1e-05	40.4	Inserted	57.4359	0.410311	0.986055	0.416114	0	439	0	Co_Exp V	4
GRMZM2G387594	AC194298.3_FG005	76	192	70	186	79.49	2e-06	41.6	Inserted	81.1966	0.0818405	99	0.000826671	62	38	0	Co_Exp IV	3
GRMZM2G039996	AC194734.3_FG004	1	345	1	396	58.39	7e-37	129	Inserted	72.7924	0.0515063	0.0678436	0.759192	1429	643	577	unclassified	1
GRMZM2G092427	AC194734.3_FG004	1	330	1	396	54.81	6e-30	111	Inserted	66.3484	0.103028	0.120458	0.855304	1855	643	579	unclassified	1
GRMZM2G002699	AC194970.5_FG005	58	1029	67	1032	21.88	7e-06	47.8	Inserted	44.9765	0.745395	0.825766	0.902671	2328	1645	230	unclassified	2
GRMZM2G009223	AC194970.5_FG005	322	1161	46	891	21.31	0.0002	43.1	Inserted	45.406	0.831816	0.463858	1.79325	717	1645	80	unclassified	2
GRMZM2G087117	AC194970.5_FG005	415	1197	67	807	21.59	0.0001	43.5	Inserted	42.4626	0.666012	0.866189	0.7689	2356	1645	705	unclassified	1
GRMZM2G431314	AC194970.5_FG005	469	1308	46	891	20.69	0.0002	43.5	Inserted	44.086	0.788782	0.814037	0.968975	451	1645	0	Co_Exp IV	3
GRMZM2G143782	AC195147.3_FG001	544	1116	484	1029	46.6	2e-44	159	Inserted	56.5068	0.567896	0.519891	1.09234	273	903	0	Co_Exp IV	4
GRMZM2G014560	AC195785.3_FG004	739	2094	1024	2505	29.48	4e-45	174	Inserted	51.4725	0.531902	0.510008	1.04293	708	781	0	Co_Exp IV	3
GRMZM2G115705	AC195785.3_FG004	112	2373	145	2502	29.08	1e-57	212	Inserted	47.6893	0.58954	0.67123	0.878298	1204	781	0	Co_Exp IV	3
GRMZM2G160853	AC195785.3_FG004	658	2040	439	1899	27.67	4e-26	115	Inserted	43.8442	0.722426	0.721393	1.00143	864	781	0	Co_Exp IV	3
GRMZM2G322723	AC195785.3_FG004	436	2493	400	2502	27.08	1e-56	210	Inserted	48.3871	0.566394	0.735952	0.769607	825	781	0	Co_Exp IV	3
GRMZM2G322728	AC195785.3_FG004	832	2427	898	2502	29.4	3e-54	202	Inserted	50.2567	0.700132	0.416913	1.67933	316	781	0	Co_Exp IV	3
GRMZM2G332821	AC195785.3_FG004	604	1839	1165	2481	31.73	3e-53	197	Inserted	52.4153	0.634093	0.418495	1.51517	4	781	0	excluded	4
GRMZM2G470694	AC195785.3_FG004	112	1752	145	1899	24.07	5e-18	89	Inserted	46.4796	0.614084	0.790617	0.776714	926	781	0	Co_Exp IV	4
GRMZM2G380291	AC195860.3_FG002	271	1974	244	1824	30.03	2e-51	192	Inserted	44.9299	0.620014	0.808654	0.766724	580	1	0	excluded	4
GRMZM2G028108	AC195864.3_FG017	301	1266	466	1413	21.69	6e-06	48.9	Inserted	43.0712	0.766703	0.814884	0.940874	1195	153	0	Co_Exp IV	3
GRMZM2G074805	AC195864.3_FG017	814	1962	409	1494	21.03	2e-12	70.5	Inserted	46.6189	0.614058	0.686035	0.895083	1457	153	2	Co_Exp IV	2
GRMZM2G084176	AC195864.3_FG017	214	1323	670	1650	30.27	2e-51	184	Inserted	44.0383	0.853893	0.595062	1.43496	618	153	10	Co_Exp IV	2
GRMZM2G095094	AC195864.3_FG017	250	1470	136	1413	26.55	2e-10	64.3	Inserted	44.3816	0.706213	0.589414	1.19816	1234	153	1	Co_Exp IV	2
GRMZM2G100058	AC195864.3_FG017	61	1080	10	906	25.83	0.0001	44.3	Inserted	46.3187	0.661275	0.62172	1.06362	160	153	17	unclassified	2
GRMZM2G329293	AC195864.3_FG017	64	1434	133	1452	22.66	7e-14	73.9	Inserted	45.9921	0.596779	0.635155	0.93958	450	153	3	Co_Exp IV	2
GRMZM2G368890	AC196417.3_FG008	37	237	31	237	30.99	0.0008	34.7	Inserted	48.2609	0.687344	0.470994	1.45935	161	344	0	Co_Exp IV	3
GRMZM2G028108	AC196637.2_FG002	256	1062	10	918	26.05	4e-08	55.8	Inserted	45.4	0.668698	0.381242	1.754	1195	426	0	Co_Exp IV	3
GRMZM2G100058	AC196637.2_FG002	181	1056	82	930	24.26	0.0001	44.3	Inserted	45.3893	0.815173	0.456898	1.78414	160	426	1	Co_Exp IV	2
GRMZM2G163440	AC196637.2_FG002	289	1047	256	1023	22.22	5e-06	48.1	Inserted	40.6619	0.839919	1.13776	0.738221	763	426	0	Co_Exp IV	4
GRMZM2G304965	AC196637.2_FG002	1258	2544	28	1329	34.33	1e-81	275	Inserted	47.3645	0.898491	0.675128	1.33085	382	426	0	Co_Exp IV	3
GRMZM2G308189	AC196637.2_FG002	475	1356	43	906	21.85	7e-06	48.5	Inserted	41.6073	0.778304	0.77771	1.00076	33	426	0	Co_Exp IV	3
GRMZM2G118717	AC196708.3_FG006	82	321	136	378	42.86	1e-05	42	Inserted	54.9242	0.346206	2.46607	0.140387	923	0	0	Co_Exp V	0
GRMZM2G154332	AC196708.3_FG006	34	285	136	375	38.37	4e-05	40	Inserted	55.814	0.388012	2.57472	0.1507	1243	0	0	Co_Exp V	0
GRMZM2G365166	AC196708.3_FG006	22	312	34	327	35.29	6e-05	40.4	Inserted	54.8589	0.612495	0.347279	1.7637	0	0	0	Co_Exp VI	0
GRMZM2G466229	AC196708.3_FG006	139	381	169	393	40.74	6e-07	45.4	Inserted	56.705	0.278149	1.6181	0.171899	20	0	0	Co_Exp V	0
GRMZM2G023444	AC197029.3_FG003	40	537	295	783	30.77	2e-15	75.5	Inserted	47.0699	1.05263	0.40042	2.62881	1	618	0	excluded	5
GRMZM2G051055	AC197029.3_FG003	22	408	313	726	28.67	5e-09	53.5	Inserted	49.4226	0.661741	0.515012	1.2849	2630	618	246	unclassified	2
GRMZM2G057416	AC197029.3_FG003	22	501	313	810	25.86	1e-09	55.8	Inserted	46.6919	0.680174	0.874219	0.778036	2601	618	177	unclassified	2
GRMZM2G135091	AC197029.3_FG003	34	525	325	777	29.41	1e-13	69.7	Inserted	41.4729	0.742829	2.43199	0.30544	2	618	0	excluded	4
GRMZM2G495626	AC197029.3_FG003	70	552	295	762	29.34	2e-10	60.8	Inserted	49.4071	0.632096	0.777991	0.812473	2228	618	101	unclassified	2
GRMZM2G041415	AC197146.3_FG002	1	567	1	534	44.97	1e-52	174	Inserted	63.0849	0.47363	0.286378	1.65386	0	394	0	Co_Exp V	0
GRMZM2G090837	AC197146.3_FG002	1	462	1	489	52.41	2e-48	166	Inserted	60.1202	0.291147	3.05345	0.0953503	30	394	0	Co_Exp IV	3
GRMZM2G108959	AC197146.3_FG002	1	867	1	864	46.13	5e-81	250	Inserted	63.6062	0.274892	1.17864	0.233228	695	394	112	unclassified	2
GRMZM2G162434	AC197146.3_FG002	1	1023	1	864	51.82	4e-99	298	Inserted	63.9962	0.178156	0.292017	0.610088	20	394	4	unclassified	2
GRMZM2G167829	AC197146.3_FG002	1	543	1	549	47.31	6e-49	167	Inserted	60.9881	0.307701	0.800617	0.38433	156	394	40	unclassified	2
GRMZM2G169356	AC197146.3_FG002	1	516	1	495	51.72	1e-50	171	Inserted	60	0.28912	3.25552	0.0888091	360	394	0	Co_Exp IV	3
GRMZM2G392823	AC197146.3_FG002	4	492	34	615	39.18	2e-30	116	Inserted	49.0849	0.389761	3.13301	0.124405	58	394	0	Co_Exp IV	5
GRMZM2G012958	AC197246.3_FG001	58	585	4	453	25.27	4e-09	55.8	Inserted	41.136	0.593853	0.68464	0.867394	2968	962	84	Co_Exp IV	2
GRMZM2G078798	AC197699.3_FG003	40	1026	1081	2016	26.57	3e-20	92	Inserted	44.9907	0.771137	0.448593	1.71901	111	121	0	Co_Exp IV	5
GRMZM2G099467	AC197699.3_FG003	16	978	1012	2046	34.76	6e-56	195	Inserted	48.6636	0.499859	1.75983	0.284039	1079	121	2	Co_Exp IV	2
GRMZM2G168355	AC197699.3_FG003	34	1074	1003	2052	30.83	3e-43	160	Inserted	48.087	0.640632	0.601705	1.0647	536	121	0	Co_Exp IV	3
GRMZM2G028234	AC197705.4_FG004	4	477	34	483	35.98	2e-17	78.2	Inserted	54.3307	0.653714	0.277838	2.35286	496	613	37	Co_Exp IV	2
GRMZM2G029623	AC197705.4_FG004	40	441	58	495	28.08	7e-11	57.8	Inserted	57.0175	0.483595	0.399061	1.21183	5	613	0	excluded	4
GRMZM2G321041	AC197705.4_FG004	76	468	76	516	38.26	1e-17	77.4	Inserted	55.0538	0.353042	0.839173	0.420702	145	613	0	Co_Exp IV	3
GRMZM2G361902	AC197705.4_FG004	169	546	109	492	30.88	2e-11	60.5	Inserted	57.1788	0.697312	0.29625	2.35379	1489	613	0	Co_Exp IV	3
GRMZM2G420012	AC197705.4_FG004	136	519	103	483	37.23	6e-10	55.5	Inserted	54.9637	0.467956	0.540619	0.865593	3	613	0	excluded	3
GRMZM2G428179	AC197705.4_FG004	94	465	103	483	39.53	1e-16	75.9	Inserted	60.8586	0.363436	0.996451	0.36473	381	613	0	Co_Exp IV	3
GRMZM2G173596	AC197764.4_FG003	208	429	190	486	39	2e-08	50.8	Inserted	55	0.202156	2.46945	0.0818628	222	510	25	unclassified	2
GRMZM2G343157	AC197764.4_FG003	70	423	118	510	30.56	0.0002	40.4	Inserted	47.6852	0.330541	2.89179	0.114303	2	510	0	excluded	4
GRMZM2G037574	AC197901.3_FG003	124	366	4	336	36.94	1e-10	55.8	Inserted	49.2625	0.312529	1.2253	0.255063	12	9	0	excluded	5
GRMZM2G041732	AC198169.4_FG004	928	2487	202	1692	25	2e-35	142	Inserted	44.2341	0.629156	0.630872	0.997281	2360	1794	0	Co_Exp IV	3
GRMZM2G101000	AC198179.4_FG002	295	771	373	897	42.86	2e-30	119	Inserted	58.3178	0.391308	0.61256	0.638808	378	7	0	excluded	5
GRMZM2G420012	AC198223.3_FG001	1	270	46	309	54.26	2e-09	52.4	Inserted	69.8582	0.214939	0.586593	0.36642	3	37	0	excluded	4
GRMZM2G126541	AC198353.5_FG001	145	1482	307	1452	25.27	2e-18	88.2	Inserted	43.5152	0.688303	0.686336	1.00287	32	1544	0	Co_Exp IV	3
GRMZM2G159016	AC198353.5_FG001	253	1434	307	1461	28.85	2e-29	120	Inserted	43.9224	0.70332	0.516555	1.36156	328	1544	0	Co_Exp IV	3
GRMZM2G019060	AC198366.3_FG004	538	1758	142	1512	25.46	2e-14	76.3	Inserted	47.5433	0.723073	0.435513	1.66028	143	175	3	Co_Exp IV	2
GRMZM2G070371	AC198366.3_FG004	628	1653	139	1350	21.63	7e-08	55.5	Inserted	47.1771	0.506495	0.501566	1.00983	79	175	0	Co_Exp IV	4
GRMZM2G420280	AC198366.3_FG004	178	1449	103	1509	25.15	5e-10	62	Inserted	47.2527	0.561349	0.454251	1.23577	138	175	0	Co_Exp IV	4
GRMZM2G000520	AC198403.3_FG001	214	723	49	546	38.07	1e-23	96.7	Inserted	58.9792	0.453976	0.523961	0.866431	8	4	0	excluded	5
GRMZM2G137341	AC198403.3_FG001	241	759	49	576	38.59	1e-21	90.9	Inserted	56.5217	0.409517	3.16978	0.129194	140	4	0	excluded	4
GRMZM2G368838	AC198403.3_FG001	52	573	49	546	37.64	2e-20	86.7	Inserted	62.406	0.465429	0.369905	1.25824	14	4	0	excluded	5
GRMZM2G000823	AC198418.3_FG005	97	1278	109	1281	27.46	1e-27	116	Inserted	45.1229	0.593477	0.798935	0.742835	1980	1190	0	Co_Exp IV	3
GRMZM2G362850	AC198418.3_FG005	478	1605	283	1416	37.31	4e-74	253	Inserted	50.371	0.507212	3.33339	0.152161	1577	1190	0	Co_Exp IV	3
GRMZM2G178182	AC198518.3_FG005	37	603	343	888	31.66	3e-09	57.4	Inserted	49.4196	0.607517	0.714717	0.85001	137	2	0	excluded	6
GRMZM2G383841	AC198518.3_FG005	400	849	424	903	50.6	7e-42	148	Inserted	56.8588	0.489525	0.360679	1.35723	95	2	0	excluded	5
GRMZM2G181491	AC198700.2_FG004	730	1536	7	810	33.94	3e-30	120	Inserted	54.8499	0.484895	0.608757	0.796533	937	116	0	Co_Exp IV	3
GRMZM2G345081	AC198781.3_FG002	151	342	22	201	42.19	3e-05	39.3	Inserted	57.4359	0.435993	0.808601	0.539194	0	378	0	Co_Exp V	4
GRMZM2G054252	AC198937.4_FG005	67	633	49	564	32.31	1e-22	94.7	Inserted	52.1222	0.543998	0.511305	1.06394	996	14	0	Co_Exp IV	4
GRMZM2G074358	AC198937.4_FG005	4	579	37	534	37.5	1e-42	154	Inserted	53.6503	0.337348	3.14342	0.107319	1029	14	0	Co_Exp IV	4
GRMZM2G083347	AC198937.4_FG005	4	567	19	531	37.7	3e-32	123	Inserted	54.641	0.545183	0.556095	0.980377	204	14	0	Co_Exp IV	6
GRMZM2G091490	AC198937.4_FG005	28	639	46	588	38.46	2e-45	162	Inserted	54.0541	0.470501	0.467578	1.00625	368	14	0	Co_Exp IV	4
GRMZM2G134957	AC199343.3_FG013	337	1149	370	1266	35.76	9e-32	125	Inserted	53.7806	0.531956	0.412608	1.28925	0	921	0	Co_Exp V	6
GRMZM2G113036	AC199363.4_FG003	145	1104	103	885	23.99	3e-14	73.6	Inserted	36.166	0.817726	1.3659	0.598671	170	2722	0	Co_Exp IV	3
GRMZM5G855808	AC199363.4_FG003	154	1122	103	885	24.77	1e-15	77.8	Inserted	37.2069	1.27194	0.692548	1.8366	478	2722	0	Co_Exp IV	3
GRMZM2G095261	AC199541.4_FG001	610	1404	613	1377	31.65	7e-26	109	Inserted	51.4793	0.706561	0.420801	1.67909	898	146	5	Co_Exp IV	2
GRMZM2G105991	AC199541.4_FG001	616	1389	619	1389	33.7	3e-31	125	Inserted	52.0958	0.697095	0.394328	1.76781	1733	146	55	unclassified	2
GRMZM5G896260	AC199541.4_FG001	301	1035	637	1374	36.33	8e-39	145	Inserted	54.3478	0.468774	1.11999	0.418551	388	146	0	Co_Exp IV	3
GRMZM2G095261	AC199541.4_FG002	610	1404	613	1377	32.01	1e-26	112	Inserted	51.4793	0.71537	0.408151	1.75271	898	30	7	unclassified	2
GRMZM2G095261	AC199541.4_FG004	610	1404	613	1377	32.01	2e-26	111	Inserted	51.4793	0.71113	0.414602	1.71521	898	236	17	Co_Exp IV	2
GRMZM2G415973	AC199541.4_FG004	610	1359	628	1353	32.71	1e-29	120	Inserted	52.6316	0.603287	0.426521	1.41444	921	236	0	Co_Exp IV	3
GRMZM5G896260	AC199541.4_FG004	301	1035	637	1374	36.33	9e-39	145	Inserted	53.1095	0.535812	0.395695	1.3541	388	236	0	Co_Exp IV	3
GRMZM2G037545	AC199541.4_FG007	721	1461	664	1389	34.88	3e-30	122	Inserted	53.1807	0.542878	0.682081	0.795915	60	275	0	Co_Exp IV	4
GRMZM2G061289	AC199541.4_FG007	19	1287	64	1299	27.74	6e-23	101	Inserted	49.7451	0.702026	0.443487	1.58297	0	275	0	Co_Exp V	0
GRMZM2G061321	AC199541.4_FG007	100	1446	22	1314	27.81	2e-24	105	Inserted	47.9702	0.533784	0.694234	0.768882	504	275	11	Co_Exp IV	2
GRMZM2G120016	AC199541.4_FG007	55	1428	52	1404	26.86	9e-35	135	Inserted	49.8343	0.524817	0.800322	0.655757	15	275	6	unclassified	2
GRMZM2G162783	AC199541.4_FG007	634	1404	640	1407	32.84	5e-28	115	Inserted	49.8826	0.546675	0.574771	0.951118	37	275	0	Co_Exp IV	3
GRMZM2G165390	AC199541.4_FG007	37	1392	67	1398	28.63	2e-32	128	Inserted	50.5732	0.644632	0.411283	1.56737	8	275	0	excluded	4
GRMZM2G395508	AC199541.4_FG007	10	1392	64	1377	28.34	7e-28	115	Inserted	49.5593	0.609804	0.603831	1.00989	35	275	3	Co_Exp IV	2
GRMZM5G896260	AC199541.4_FG007	271	1035	631	1398	36.78	9e-43	156	Inserted	55.9951	0.44342	1.15721	0.38318	388	275	5	Co_Exp IV	2
GRMZM2G098056	AC199771.4_FG001	193	390	136	324	50.75	1e-13	63.9	Inserted	63.5514	0.346069	0.168796	2.05022	861	475	0	Co_Exp IV	4
GRMZM2G078077	AC199782.5_FG003	121	552	262	828	39.15	3e-16	76.3	Inserted	52.439	0.281199	0.962594	0.292127	1077	649	272	unclassified	2
GRMZM2G052102	AC200057.4_FG007	10	651	31	846	31.77	6e-19	85.1	Inserted	44.5093	0.61146	0.346963	1.76232	40	922	0	Co_Exp IV	3
GRMZM2G158313	AC200057.4_FG007	88	627	124	846	31.12	1e-18	84.3	Inserted	43.0851	0.426935	1.06909	0.399343	128	922	0	Co_Exp IV	3
GRMZM2G149126	AC200065.5_FG009	7	285	22	453	27.08	3e-05	40	Inserted	40.9722	0.417231	1.23148	0.338805	3	0	0	excluded	4
GRMZM2G052825	AC200099.4_FG006	94	927	64	891	35.54	2e-32	129	Inserted	54.3722	0.580678	0.43971	1.32059	2	166	0	excluded	3
GRMZM2G085845	AC200099.4_FG006	124	897	73	915	32.07	1e-17	84.3	Inserted	53.1646	0.483953	0.931103	0.519763	339	166	7	Co_Exp IV	2
GRMZM2G121264	AC200099.4_FG006	157	945	109	891	40	1e-38	146	Inserted	56.4165	0.515039	0.581407	0.885849	31	166	0	Co_Exp IV	4
GRMZM2G123446	AC200099.4_FG006	91	951	106	951	38.13	3e-28	115	Inserted	55.8792	0.417595	0.7017	0.595119	1	166	0	excluded	5
GRMZM2G159353	AC200099.4_FG006	118	984	67	921	39.07	2e-32	128	Inserted	56.391	0.452207	0.525855	0.859946	123	166	0	Co_Exp IV	4
GRMZM2G043295	AC200215.3_FG002	637	1371	178	810	27.86	9e-12	66.6	Inserted	46.2217	0.549376	0.435777	1.26068	379	2	0	excluded	4
GRMZM2G105991	AC200215.3_FG002	595	1329	148	783	30.08	4e-13	70.9	Inserted	49.0494	0.451341	0.529195	0.852882	1733	2	0	excluded	4
GRMZM2G160523	AC200215.3_FG002	676	1392	178	837	26.24	9e-08	53.9	Inserted	50.3268	0.528017	0.516289	1.02272	258	2	0	excluded	4
GRMZM2G162783	AC200215.3_FG002	646	1356	172	810	29.2	2e-12	68.9	Inserted	45.5826	0.762608	0.289717	2.63226	37	2	0	excluded	5
GRMZM2G175910	AC200215.3_FG002	544	1365	58	810	30.18	7e-18	85.5	Inserted	48.0132	0.652344	0.322483	2.02288	305	2	0	excluded	4
GRMZM2G304712	AC200215.3_FG002	664	1398	166	840	30.77	3e-17	83.6	Inserted	51.0692	0.592989	0.35035	1.69256	39	2	0	excluded	5
GRMZM2G415973	AC200215.3_FG002	619	1338	178	807	27.09	6e-13	70.1	Inserted	47.5578	0.503393	0.510709	0.985674	921	2	0	excluded	4
GRMZM2G037574	AC201740.3_FG003	37	405	16	393	41.41	4e-18	76.6	Inserted	55.6901	0.344195	0.978009	0.351934	12	2	0	excluded	5
GRMZM2G108818	AC201740.3_FG003	178	441	16	297	52.63	9e-23	90.5	Inserted	58.1882	0.540517	0.366161	1.47617	10	2	0	excluded	4
GRMZM2G115388	AC201740.3_FG003	4	411	16	393	50.36	1e-30	109	Inserted	64.8325	0.250549	0.517784	0.483888	1	2	0	excluded	7
GRMZM2G165355	AC201740.3_FG003	100	528	25	375	34.46	1e-10	57.4	Inserted	48.0176	0.39195	0.714142	0.54884	25	2	0	excluded	4
GRMZM2G028108	AC201815.4_FG001	256	1257	622	1731	23.36	2e-09	60.5	Inserted	44.8739	0.668165	0.73184	0.912993	1195	811	46	Co_Exp IV	2
GRMZM2G046058	AC201815.4_FG001	1	1473	1	1428	22.35	4e-07	52.8	Inserted	46.7081	0.694077	0.543899	1.27611	553	811	370	unclassified	1
GRMZM2G078995	AC201815.4_FG001	181	1470	256	1527	24.72	5e-17	85.5	Inserted	45.3092	0.668826	0.646118	1.03514	306	811	66	unclassified	2
GRMZM2G127015	AC201815.4_FG001	238	1161	541	1539	20.06	5e-09	58.5	Inserted	43.2904	0.724546	0.607463	1.19274	556	811	149	unclassified	2
GRMZM2G349193	AC201815.4_FG001	307	1368	706	1779	32.96	8e-68	232	Inserted	50.8566	0.646538	1.02881	0.628433	661	811	219	unclassified	1
GRMZM2G436332	AC201815.4_FG001	307	1269	253	1281	23.71	1e-11	67	Inserted	45.4707	0.609831	0.738663	0.825588	1392	811	377	unclassified	1
GRMZM2G149360	AC202011.3_FG010	64	834	4	705	25.48	3e-06	47.4	Inserted	41.816	0.645034	0.892888	0.722413	293	26	0	Co_Exp IV	3
GRMZM2G327907	AC202011.3_FG010	103	930	7	711	24.56	6e-07	50.1	Inserted	37.8256	0.922719	0.747123	1.23503	656	26	0	Co_Exp IV	4
GRMZM2G329146	AC202011.3_FG010	7	765	64	711	24.43	1e-09	57.4	Inserted	41.8002	0.765781	0.70224	1.09048	328	26	0	Co_Exp IV	5
GRMZM5G801190	AC202011.3_FG010	118	882	4	705	27.27	4e-10	58.9	Inserted	43.5323	0.597723	2.12236	0.281631	22	26	3	unclassified	2
GRMZM2G057208	AC202069.3_FG002	310	1137	46	843	25.89	6e-13	69.7	Inserted	51.1838	0.591013	0.599575	0.98572	29	0	0	Co_Exp V	0
GRMZM2G476597	AC202069.3_FG002	265	1059	1	813	22.34	7e-05	45.1	Inserted	48.0856	0.586139	0.79298	0.73916	0	0	0	Co_Exp VI	0
GRMZM2G149126	AC202076.3_FG009	28	285	34	300	29.21	0.0008	35.4	Inserted	50.1779	0.540208	0.848184	0.6369	3	151	1	excluded	2
GRMZM5G846550	AC202076.3_FG009	7	372	1	300	32.54	2e-06	43.1	Inserted	47.6684	0.45259	0.39777	1.13782	0	151	0	Co_Exp V	0
GRMZM2G392863	AC202172.3_FG004	76	234	4	168	43.64	8e-09	48.5	Inserted	57.5758	0.374181	99	0.00377961	315	100	0	Co_Exp IV	3
GRMZM2G080724	AC202185.4_FG004	361	735	184	594	27.46	1e-05	45.1	Inserted	47.8555	0.480294	1.2419	0.38674	0	348	0	Co_Exp V	4
GRMZM2G035444	AC202855.3_FG004	253	597	271	642	37.9	1e-10	58.5	Inserted	56.7708	0.37378	1.7922	0.208559	318	34	0	Co_Exp IV	4
GRMZM2G126586	AC202855.3_FG004	211	546	292	642	34.19	6e-05	42.7	Inserted	55.7746	0.598514	0.666172	0.898437	182	34	0	Co_Exp IV	4
GRMZM2G101058	AC202864.3_FG002	388	1023	310	963	46.02	1e-39	147	Inserted	61.9597	0.391904	0.287549	1.36291	965	0	0	Co_Exp V	5
GRMZM2G110295	AC202864.3_FG002	367	1023	289	963	45.02	2e-39	146	Inserted	63.4286	0.448581	0.291795	1.53731	300	0	0	Co_Exp V	5
GRMZM2G113098	AC202864.3_FG002	370	981	289	963	43.56	3e-41	150	Inserted	63.6099	0.268393	1.20111	0.223455	215	0	0	Co_Exp V	5
GRMZM2G045927	AC203159.3_FG010	73	471	70	444	38.35	9e-21	87.4	Inserted	55.3086	0.414905	2.88223	0.143953	9	211	0	excluded	3
GRMZM2G085392	AC203159.3_FG010	79	405	70	378	27.03	2e-06	47	Inserted	50.5917	0.634819	0.762946	0.832063	290	211	0	Co_Exp IV	4
GRMZM2G097851	AC203159.3_FG010	70	435	73	444	39.2	1e-21	89.4	Inserted	57.0312	0.427267	2.76022	0.154795	361	211	0	Co_Exp IV	4
GRMZM2G105682	AC203159.3_FG010	91	402	88	402	39.81	7e-15	70.1	Inserted	59.2025	0.547616	0.381175	1.43665	57	211	0	Co_Exp IV	3
GRMZM2G122302	AC203159.3_FG010	73	420	73	429	39.5	4e-19	82.4	Inserted	57.9235	0.427917	2.62602	0.162952	565	211	0	Co_Exp IV	4
GRMZM2G139193	AC203159.3_FG010	109	486	79	444	27.13	7e-08	50.4	Inserted	52.7778	0.519554	2.74865	0.189021	228	211	0	Co_Exp IV	4
GRMZM2G146015	AC203159.3_FG010	106	399	106	402	30.69	5e-05	42	Inserted	57.4194	0.512988	0.603439	0.850108	1606	211	0	Co_Exp IV	5
GRMZM2G147840	AC203173.3_FG001	409	1152	133	846	33.84	2e-13	71.2	Inserted	52.8905	0.401446	0.64777	0.619736	1108	92	0	Co_Exp IV	4
GRMZM2G004572	AC203173.3_FG002	262	1806	616	2229	27.59	5e-37	147	Inserted	41.6156	0.692677	1.04107	0.665351	565	1	0	excluded	7
GRMZM2G012861	AC203173.3_FG002	664	1962	904	2229	29.58	7e-40	158	Inserted	47.128	0.700751	0.587333	1.19311	739	1	0	excluded	5
GRMZM2G017022	AC203173.3_FG002	202	1599	790	2106	26.58	4e-22	101	Inserted	48.7214	0.674042	0.542428	1.24264	428	1	0	excluded	6
GRMZM2G029407	AC203173.3_FG002	289	1542	901	2157	29.35	2e-28	121	Inserted	47.1591	0.708488	0.440453	1.60855	909	1	0	excluded	6
GRMZM2G040263	AC203173.3_FG002	349	1749	511	2229	27.1	6e-32	132	Inserted	44.6488	0.682854	0.450822	1.51469	586	1	0	excluded	5
GRMZM2G048651	AC203173.3_FG002	103	1092	97	1230	30.48	3e-24	105	Inserted	46.925	0.672585	0.54546	1.23306	628	1	0	excluded	6
GRMZM2G068398	AC203173.3_FG002	694	2643	247	2187	34.9	2e-83	290	Inserted	52.6139	0.554963	0.616667	0.899939	828	1	0	excluded	5
GRMZM2G078926	AC203173.3_FG002	307	1539	889	2112	26.05	4e-19	92	Inserted	44.2336	0.78722	0.657564	1.19718	332	1	0	excluded	7
GRMZM2G103929	AC203173.3_FG002	292	1488	679	2073	27.42	3e-21	98.6	Inserted	46.0572	0.761369	0.588827	1.29303	441	1	0	excluded	5
GRMZM2G119759	AC203173.3_FG002	238	1575	859	2124	26.39	1e-23	106	Inserted	42.8571	0.670159	0.873377	0.76732	1294	1	0	excluded	7
GRMZM2G122873	AC203173.3_FG002	85	1665	466	2157	25.29	1e-31	131	Inserted	46.1253	0.490851	0.951576	0.51583	923	1	0	excluded	5
GRMZM2G123963	AC203173.3_FG002	193	1602	220	1713	24.58	3e-21	98.6	Inserted	40.5649	0.721505	1.06429	0.677921	14	1	0	excluded	7
GRMZM2G127687	AC203173.3_FG002	286	1611	904	2229	30.75	2e-41	161	Inserted	48.4472	0.690929	0.512959	1.34695	752	1	0	excluded	6
GRMZM2G143238	AC203173.3_FG002	292	1716	634	2097	27.69	1e-32	135	Inserted	46.6331	0.652774	0.924711	0.705922	1487	1	0	excluded	7
GRMZM2G144923	AC203173.3_FG002	217	1356	793	1926	27.71	8e-18	87.4	Inserted	46.8626	0.684815	0.594788	1.15136	5	1	0	excluded	8
GRMZM2G153527	AC203173.3_FG002	202	1542	862	2187	29.62	3e-31	130	Inserted	48.8168	0.658666	0.451165	1.45992	885	1	0	excluded	6
GRMZM2G156905	AC203173.3_FG002	214	1575	871	2217	28.38	8e-29	122	Inserted	48.6431	0.73276	0.469602	1.56039	627	1	0	excluded	6
GRMZM2G162781	AC203173.3_FG002	124	1674	133	1569	27.66	3e-35	144	Inserted	45.7364	0.571499	0.755529	0.756422	756	1	0	excluded	7
GRMZM2G165428	AC203173.3_FG002	265	1800	682	2187	29.15	2e-39	155	Inserted	44.2417	0.578302	0.685501	0.843619	987	1	0	excluded	6
GRMZM2G167280	AC203173.3_FG002	277	1491	904	2187	30.57	5e-34	138	Inserted	49.7131	0.516535	0.630739	0.818936	467	1	0	excluded	6
GRMZM2G176651	AC203173.3_FG002	112	1101	97	1227	28.46	8e-24	103	Inserted	46.7227	0.629833	0.528971	1.19068	815	1	0	excluded	6
GRMZM2G304745	AC203173.3_FG002	4	1191	910	2118	26.68	1e-26	114	Inserted	45.9909	0.641696	0.854711	0.750776	48	1	0	excluded	7
GRMZM2G309897	AC203173.3_FG002	289	1671	706	2187	28.3	2e-34	140	Inserted	47.7287	0.661164	0.470288	1.40587	1089	1	0	excluded	6
GRMZM2G313643	AC203173.3_FG002	1342	3429	220	2187	31.1	3e-74	265	Inserted	50.0891	0.495903	0.867141	0.571883	222	1	0	excluded	7
GRMZM2G339540	AC203173.3_FG002	211	1674	877	2229	28.16	1e-33	138	Inserted	47.4343	0.563681	0.529216	1.06512	298	1	0	excluded	6
GRMZM2G353659	AC203173.3_FG002	328	1602	796	2187	29.39	2e-28	121	Inserted	48.6121	0.686944	0.494092	1.39032	926	1	0	excluded	5
GRMZM2G384439	AC203173.3_FG002	223	1440	871	2187	33.19	9e-50	185	Inserted	45.2776	0.79367	0.602934	1.31635	435	1	0	excluded	7
GRMZM2G447989	AC203173.3_FG002	244	1602	649	2187	27.44	2e-23	105	Inserted	48.2032	0.707373	0.44769	1.58005	678	1	0	excluded	6
GRMZM5G860810	AC203173.3_FG002	322	1965	484	2112	26.22	5e-33	137	Inserted	49.1051	0.568272	0.911583	0.62339	694	1	0	excluded	6
GRMZM2G117347	AC203227.3_FG001	349	789	1	429	32.93	2e-10	57.8	Inserted	53.1513	0.518752	0.523988	0.990006	27	1	0	excluded	0
GRMZM2G040236	AC203257.2_FG003	256	597	199	510	26.36	9e-06	45.4	Inserted	44.3005	0.679904	0.35421	1.9195	358	143	0	Co_Exp IV	5
GRMZM2G145382	AC203257.2_FG003	151	420	151	510	28.1	7e-06	44.3	Inserted	39.1892	0.698272	0.725864	0.961988	19	143	0	Co_Exp IV	3
GRMZM2G019567	AC203294.3_FG001	370	1170	208	852	25.46	8e-08	54.7	Inserted	45.6702	0.457451	0.956034	0.478488	229	867	0	Co_Exp IV	4
GRMZM2G053261	AC203294.3_FG001	25	693	196	858	25.21	2e-06	50.4	Inserted	40.4393	0.602585	4.00779	0.150353	3185	867	0	Co_Exp IV	3
GRMZM2G054152	AC203294.3_FG001	25	750	196	915	24.3	4e-08	55.5	Inserted	42.9104	0.808982	0.71446	1.1323	689	867	0	Co_Exp IV	3
GRMZM2G075124	AC203294.3_FG001	25	750	196	915	23.62	2e-07	53.5	Inserted	42.8066	0.604192	0.601689	1.00416	6	867	0	excluded	4
GRMZM2G081310	AC203294.3_FG001	256	1614	160	1353	46.92	6e-133	399	Inserted	57.1533	0.503386	0.331852	1.5169	1432	867	0	Co_Exp IV	4
GRMZM2G134162	AC203294.3_FG001	7	705	337	996	25.41	5e-12	67.8	Inserted	47.644	0.544423	0.686045	0.793567	0	867	0	Co_Exp V	4
GRMZM2G150932	AC203294.3_FG001	25	750	196	915	23.51	6e-08	55.1	Inserted	43.6451	0.568398	0.693849	0.819195	92	867	0	Co_Exp IV	4
GRMZM2G171822	AC203294.3_FG001	283	1092	196	846	22.55	1e-07	53.9	Inserted	44.213	0.587224	0.45012	1.30459	724	867	0	Co_Exp IV	4
GRMZM2G181081	AC203294.3_FG001	43	732	196	906	36.78	2e-36	140	Inserted	49.0691	0.687378	0.620553	1.10769	899	867	0	Co_Exp IV	4
GRMZM2G347047	AC203294.3_FG001	40	1398	160	1350	44.42	2e-110	338	Inserted	63.4432	0.216352	99	0.00218538	923	867	844	Co_Exp I	1
GRMZM2G472625	AC203294.3_FG001	37	804	28	798	28.73	6e-13	70.1	Inserted	42.1998	0.634927	0.740018	0.857989	882	867	0	Co_Exp IV	4
GRMZM2G020864	AC203841.3_FG002	64	1356	433	1944	23.26	6e-27	115	Inserted	43.1336	0.731195	0.542421	1.34802	20	344	0	Co_Exp IV	4
GRMZM2G021319	AC203841.3_FG002	226	1521	391	1734	19.83	1e-11	67.8	Inserted	43.7122	0.728407	0.782546	0.930817	1193	344	0	Co_Exp IV	3
GRMZM2G056116	AC203841.3_FG002	583	1815	322	1734	18.33	0.0003	44.3	Inserted	41.1384	0.681676	0.743278	0.917121	1917	344	90	unclassified	2
GRMZM2G071986	AC203841.3_FG002	133	1890	1102	2823	33.33	6e-97	321	Inserted	46.1053	0.73391	0.674258	1.08847	445	344	0	Co_Exp IV	3
GRMZM2G105542	AC203841.3_FG002	130	1437	19	1407	23.2	4e-16	82	Inserted	45.3014	0.680985	0.474445	1.43533	193	344	142	unclassified	1
GRMZM2G115957	AC203841.3_FG002	94	1506	1009	2436	33.4	1e-79	270	Inserted	47.0314	0.67741	1.18706	0.570662	1135	344	23	Co_Exp IV	2
GRMZM2G143858	AC203841.3_FG002	40	1581	688	2007	21.11	1e-23	105	Inserted	40.9786	0.85	0.74206	1.14546	1171	344	0	Co_Exp IV	3
GRMZM2G144843	AC203841.3_FG002	247	1644	1462	2823	39.28	3e-107	346	Inserted	45.0593	0.539196	2.52647	0.213419	1606	344	164	unclassified	2
GRMZM2G423538	AC203841.3_FG002	151	1566	859	2466	28.1	6e-68	237	Inserted	41.4576	0.840554	0.884341	0.950486	1413	344	44	unclassified	2
GRMZM2G474929	AC203841.3_FG002	88	1512	1168	2469	31.16	1e-75	259	Inserted	43.6228	0.968336	0.58899	1.64406	634	344	0	Co_Exp IV	4
GRMZM2G496110	AC203841.3_FG002	97	1605	943	2433	26.51	2e-54	198	Inserted	45.326	0.686828	1.45044	0.47353	427	344	0	Co_Exp IV	3
GRMZM5G814549	AC203841.3_FG002	178	1584	1093	2442	31.72	8e-77	262	Inserted	45.9239	0.783889	0.812109	0.965251	752	344	0	Co_Exp IV	3
GRMZM2G137532	AC203957.3_FG004	154	399	85	333	43.68	2e-10	56.2	Inserted	54.8872	0.363031	1.96919	0.184356	526	1147	17	Co_Exp IV	2
GRMZM2G177046	AC203957.3_FG004	169	537	55	402	35.77	1e-10	57.4	Inserted	47.0297	0.384349	2.90901	0.132124	180	1147	0	Co_Exp IV	4
GRMZM2G386273	AC203957.3_FG004	157	495	76	414	36.28	4e-13	63.9	Inserted	51.6575	0.450252	2.96794	0.151705	21	1147	0	Co_Exp IV	4
GRMZM2G066358	AC203966.5_FG005	187	783	466	1059	35.29	9e-26	105	Inserted	55.873	0.517523	0.643396	0.804361	16	34	0	Co_Exp IV	5
GRMZM2G032602	AC203972.3_FG001	526	2106	586	2118	25.77	1e-25	114	Inserted	43.5127	0.721833	0.58524	1.2334	135	860	17	unclassified	2
GRMZM2G034065	AC204050.4_FG006	319	1050	52	783	29.72	2e-18	87.8	Inserted	47.5949	0.736642	0.659866	1.11635	1341	61	0	Co_Exp IV	4
GRMZM2G045241	AC204050.4_FG006	19	849	43	783	24.2	3e-12	68.2	Inserted	35.7705	1.33748	0.896575	1.49177	853	61	0	Co_Exp IV	4
GRMZM2G045330	AC204050.4_FG006	199	1128	46	783	23	4e-10	61.6	Inserted	38.2591	0.77125	0.678757	1.13627	1298	61	0	Co_Exp IV	4
GRMZM2G047486	AC204050.4_FG006	211	1017	46	855	26.41	2e-09	60.1	Inserted	46.0497	0.648402	1.03128	0.628732	682	61	0	Co_Exp IV	5
GRMZM2G047855	AC204050.4_FG006	259	1131	43	807	22.56	5e-12	67.4	Inserted	38.207	0.950641	0.81541	1.16584	2753	61	0	Co_Exp IV	4
GRMZM2G049088	AC204050.4_FG006	385	1230	43	726	22.65	2e-11	66.6	Inserted	36.3942	0.64896	2.75284	0.235742	3464	61	0	Co_Exp IV	4
GRMZM2G057084	AC204050.4_FG006	415	1194	28	786	27.41	6e-19	89	Inserted	41.253	1.19213	0.515372	2.31314	238	61	0	Co_Exp IV	5
GRMZM2G080871	AC204050.4_FG006	247	1044	52	807	27.14	3e-11	65.5	Inserted	49.0058	0.580627	0.837496	0.693289	101	61	0	Co_Exp IV	4
GRMZM2G096753	AC204050.4_FG006	43	885	52	774	31.62	1e-13	72	Inserted	48.832	0.74528	0.28124	2.64998	0	61	0	Co_Exp V	5
GRMZM2G113967	AC204050.4_FG006	46	873	46	855	26.24	5e-18	86.3	Inserted	45.1613	0.826075	0.605354	1.36462	3	61	0	excluded	6
GRMZM2G133854	AC204050.4_FG006	406	1176	37	786	28.46	5e-19	89.4	Inserted	40.9364	1.00204	0.7418	1.35082	956	61	0	Co_Exp IV	5
GRMZM2G141903	AC204050.4_FG006	259	1131	43	807	22.56	2e-12	68.2	Inserted	38.131	0.883262	0.925883	0.953967	1258	61	0	Co_Exp IV	5
GRMZM2G171822	AC204050.4_FG006	445	1227	163	783	31.06	3e-14	74.7	Inserted	48.5222	0.555903	0.31316	1.77514	724	61	0	Co_Exp IV	3
GRMZM2G334791	AC204050.4_FG006	19	687	43	783	25.2	1e-11	66.6	Inserted	43.8131	0.755762	0.692861	1.09078	2111	61	0	Co_Exp IV	4
GRMZM2G347226	AC204050.4_FG006	157	963	46	855	28.17	6e-11	64.7	Inserted	45.4139	0.596364	1.02043	0.584421	585	61	0	Co_Exp IV	4
GRMZM2G375904	AC204050.4_FG006	49	768	151	726	22.04	2e-08	55.8	Inserted	36.6667	1.01984	0.807335	1.26322	1473	61	0	Co_Exp IV	4
GRMZM2G463464	AC204050.4_FG006	157	963	46	855	27.82	3e-11	65.9	Inserted	46.2317	0.749467	0.561034	1.33587	1157	61	0	Co_Exp IV	4
GRMZM2G472625	AC204050.4_FG006	211	1053	46	783	25.35	2e-13	72	Inserted	42.6802	0.766852	0.689788	1.11172	882	61	0	Co_Exp IV	4
GRMZM2G495626	AC204050.4_FG006	97	987	40	804	25	3e-10	60.8	Inserted	43.8865	0.841083	0.624527	1.34675	2228	61	0	Co_Exp IV	4
GRMZM5G845755	AC204050.4_FG006	109	981	43	807	22.56	2e-12	67.8	Inserted	38.6853	0.746571	3.91296	0.190794	1612	61	0	Co_Exp IV	5
GRMZM5G878541	AC204050.4_FG006	517	1281	16	777	25.83	8e-08	54.3	Inserted	42.3216	0.830334	1.56584	0.530281	1808	61	0	Co_Exp IV	4
GRMZM2G128665	AC204292.4_FG002	358	1473	214	1317	22.96	6e-16	81.6	Inserted	47.2315	0.740296	0.741343	0.998588	720	1632	0	Co_Exp IV	4
GRMZM2G161175	AC204292.4_FG002	22	1203	19	1203	20.75	0.0001	44.7	Inserted	45.7294	0.669965	0.612359	1.09407	421	1632	77	unclassified	2
GRMZM2G406746	AC204292.4_FG002	424	1377	49	1224	23.02	3e-09	60.1	Inserted	42.3783	0.588331	0.610892	0.963068	2369	1632	1148	unclassified	1
GRMZM2G444222	AC204292.4_FG002	289	1533	355	1611	36.02	7e-73	246	Inserted	48.3575	0.835296	0.626413	1.33346	505	1632	262	unclassified	1
GRMZM2G029623	AC204306.3_FG007	187	477	199	489	33.66	3e-07	47.4	Inserted	55.414	0.596015	0.293068	2.03371	5	393	0	excluded	3
GRMZM2G033089	AC204306.3_FG007	88	471	118	453	26.92	0.0003	39.7	Inserted	51.2376	0.495945	0.520196	0.953381	359	393	0	Co_Exp IV	3
GRMZM2G146847	AC204306.3_FG007	157	420	211	474	40.45	2e-11	59.3	Inserted	58.156	0.454419	0.481174	0.944396	24	393	5	unclassified	2
GRMZM2G364127	AC204306.3_FG007	106	399	199	477	42.42	2e-11	58.9	Inserted	59.1362	0.660262	0.318274	2.07451	107	393	99	unclassified	1
GRMZM2G079436	AC204515.4_FG006	796	2073	187	1449	27.43	1e-32	132	Inserted	50.2549	0.574457	0.780136	0.736356	8	1098	1	excluded	2
GRMZM2G425241	AC204515.4_FG006	1222	2412	292	1449	23.44	3e-08	57	Inserted	46.6667	0.662723	0.629801	1.05227	26	1098	0	Co_Exp IV	4
GRMZM2G165601	AC204581.3_FG003	157	369	82	279	32	0.0007	36.2	Inserted	57.2072	0.375888	1.05483	0.356349	11	13	0	Co_Exp IV	5
GRMZM2G087714	AC204712.3_FG002	4	255	91	291	40	0.0008	36.2	Inserted	48.4962	0.346204	0.686254	0.504483	353	614	12	Co_Exp IV	2
GRMZM2G048651	AC204763.2_FG001	28	636	46	636	31.4	2e-07	52.4	Inserted	52.4465	0.517582	0.638793	0.81025	628	1121	273	unclassified	2
GRMZM2G153741	AC204763.2_FG001	262	705	145	582	30	5e-07	49.7	Inserted	56.8966	0.667481	0.364587	1.83078	166	1121	0	Co_Exp IV	4
GRMZM2G166413	AC204763.2_FG001	109	882	1	690	38.55	2e-24	103	Inserted	56.3502	0.442804	0.341272	1.29751	950	1121	744	unclassified	1
GRMZM2G478929	AC204763.2_FG001	10	474	220	690	28.48	2e-08	52.4	Inserted	53.5433	0.537808	0.505665	1.06357	2	1121	0	excluded	5
GRMZM2G038839	AC205122.4_FG005	4	825	25	855	24.08	0.0004	42.7	Inserted	50.3885	0.622735	0.619221	1.00568	499	381	0	Co_Exp IV	4
GRMZM2G155998	AC205122.4_FG010	1339	2496	1306	2469	25	6e-10	63.2	Inserted	43.8783	0.710136	0.679897	1.04448	477	69	0	Co_Exp IV	3
GRMZM2G067096	AC205154.3_FG005	232	1080	79	966	33.33	5e-26	107	Inserted	49.7912	0.456824	1.64674	0.277411	370	11	0	Co_Exp IV	4
GRMZM2G120517	AC205154.3_FG005	202	690	88	579	27.53	0.0006	41.2	Inserted	42.5455	0.825728	0.644734	1.28073	1586	11	0	Co_Exp IV	4
GRMZM2G105092	AC205250.3_FG004	133	483	175	561	31.3	2e-08	52.4	Inserted	52.6718	0.503198	0.983391	0.511697	530	122	0	Co_Exp IV	3
GRMZM2G106026	AC205250.3_FG004	226	615	175	546	32.14	3e-09	55.1	Inserted	57.0025	0.397292	0.787311	0.504619	550	122	0	Co_Exp IV	3
GRMZM2G113860	AC205250.3_FG004	268	621	175	567	32.59	2e-11	60.8	Inserted	56.5432	0.357154	1.28847	0.277192	721	122	0	Co_Exp IV	3
GRMZM2G123212	AC205251.3_FG002	187	453	250	543	33.65	4e-11	59.3	Inserted	49.2063	0.374102	99	0.0037788	4	366	0	excluded	5
GRMZM2G467756	AC205251.3_FG002	133	456	220	600	25.38	5e-06	44.7	Inserted	40.4412	0.714479	0.931052	0.767389	308	366	0	Co_Exp IV	4
GRMZM2G361475	AC205413.4_FG003	28	579	19	534	38.71	4e-31	119	Inserted	57.7265	0.583713	0.366462	1.59283	9	118	0	excluded	6
GRMZM2G010936	AC205471.4_FG007	205	435	151	378	50.63	8e-10	53.9	Inserted	57.4219	0.417555	0.222632	1.87554	0	11	0	Co_Exp V	0
GRMZM2G072600	AC205500.3_FG002	295	942	316	933	27.03	9e-11	62.8	Inserted	45.2802	0.859202	0.726749	1.18225	1131	572	195	unclassified	2
GRMZM2G461648	AC205562.3_FG002	49	609	40	540	32.64	4e-19	86.7	Inserted	51.1945	0.585637	0.415296	1.41017	189	293	0	Co_Exp IV	3
GRMZM2G047800	AC205703.4_FG006	115	804	157	825	26.58	0.0001	43.5	Inserted	46.1741	0.738186	0.543549	1.35809	48	90	0	Co_Exp IV	3
GRMZM2G065171	AC205703.4_FG006	49	564	178	729	33.86	1e-16	78.6	Inserted	51.463	0.46696	1.77862	0.262541	730	90	10	unclassified	2
GRMZM2G135277	AC205703.4_FG006	37	864	166	846	29.27	6e-13	68.2	Inserted	42.5721	0.52913	0.510843	1.0358	0	90	0	Co_Exp V	4
GRMZM2G152258	AC205703.4_FG006	40	615	166	750	29.76	5e-06	47	Inserted	51.1146	0.634407	0.458314	1.38422	620	90	0	Co_Exp IV	4
GRMZM2G099434	AC205735.3_FG006	217	1164	136	954	21.43	2e-08	56.6	Inserted	43.7312	0.684165	0.664354	1.02982	400	775	0	Co_Exp IV	3
GRMZM2G128665	AC205735.3_FG006	316	1404	76	1149	23.16	1e-13	73.9	Inserted	46.3353	0.759796	0.642104	1.18329	720	775	0	Co_Exp IV	4
GRMZM2G170896	AC205735.3_FG006	178	1494	91	1281	23.06	3e-07	53.9	Inserted	46.6054	0.566521	0.728082	0.778101	757	775	0	Co_Exp IV	3
GRMZM2G317285	AC205735.3_FG006	250	1065	205	975	25.27	2e-11	65.1	Inserted	43.2681	0.834237	0.784174	1.06384	556	775	14	Co_Exp IV	2
GRMZM5G873123	AC205735.3_FG006	1	1092	217	1224	21.98	0.0003	42.7	Inserted	43.8699	0.679499	0.592276	1.14727	1535	775	11	Co_Exp IV	2
GRMZM2G035103	AC206217.2_FG006	253	675	94	459	29.87	5e-10	57.4	Inserted	44.6581	0.349488	2.14539	0.162902	573	7	0	excluded	4
GRMZM2G061626	AC206217.2_FG006	133	441	49	357	43.93	2e-18	79.7	Inserted	63.6646	0.381071	0.458345	0.831406	24	7	0	excluded	4
GRMZM2G105092	AC206217.2_FG006	133	489	94	495	34.33	6e-14	67	Inserted	52.0988	0.555578	0.72893	0.762183	530	7	0	excluded	4
GRMZM2G106026	AC206217.2_FG006	226	603	94	465	34.29	3e-12	63.2	Inserted	56.8627	0.483632	0.386773	1.25043	550	7	0	excluded	4
GRMZM2G112799	AC206217.2_FG006	127	372	49	339	56.7	3e-22	90.5	Inserted	66.0959	0.263819	0.219782	1.20037	13	7	0	excluded	3
GRMZM2G113860	AC206217.2_FG006	268	588	94	465	36.22	4e-11	60.1	Inserted	53.7275	0.437558	0.349635	1.25147	721	7	0	excluded	4
GRMZM2G140033	AC206217.2_FG006	328	849	31	459	34.59	6e-20	86.3	Inserted	46.4912	0.296845	1.32923	0.223321	1848	7	0	excluded	4
GRMZM2G361210	AC206217.2_FG006	16	405	4	366	40.6	1e-16	73.9	Inserted	62.0603	0.376342	0.486148	0.774131	214	7	0	excluded	4
GRMZM2G097821	AC206223.3_FG006	61	921	886	1737	22.26	2e-10	63.2	Inserted	44.8894	0.770908	0.60851	1.26688	171	2017	43	unclassified	2
GRMZM2G104658	AC206223.3_FG006	175	1599	361	1767	29.58	8e-42	159	Inserted	45.5975	0.612302	0.845719	0.724002	13	2017	0	Co_Exp IV	5
GRMZM2G157219	AC206223.3_FG007	82	909	19	696	29.33	1e-13	70.1	Inserted	46.5335	0.532978	0.714893	0.745535	493	63	3	Co_Exp IV	2
GRMZM2G017244	AC206764.4_FG001	19	1116	841	1941	27.23	7e-25	108	Inserted	39.4612	0.839173	0.725757	1.15627	940	771	0	Co_Exp IV	3
GRMZM2G019571	AC206764.4_FG001	355	1323	205	1197	25.07	3e-07	53.1	Inserted	47.0968	0.624492	0.729457	0.856105	16	771	0	Co_Exp IV	3
GRMZM2G092198	AC206764.4_FG001	526	1575	892	1932	28.29	6e-34	137	Inserted	49.0393	0.867266	0.554902	1.56292	369	771	134	unclassified	2
GRMZM2G099434	AC206764.4_FG001	139	1221	1045	2019	21.98	4e-09	58.9	Inserted	36.7647	1.13303	0.881022	1.28604	400	771	0	Co_Exp IV	4
GRMZM2G114241	AC206764.4_FG001	301	1494	712	1905	23.52	3e-14	75.9	Inserted	44.6049	0.76944	0.769346	1.00012	1628	771	240	unclassified	2
GRMZM2G127015	AC206764.4_FG001	418	1362	490	1551	27.65	4e-28	117	Inserted	45.3083	0.650767	0.657727	0.989417	556	771	26	Co_Exp IV	2
GRMZM2G144071	AC206764.4_FG001	277	1500	910	2034	22.8	4e-12	69.3	Inserted	41.535	0.722007	1.01173	0.713634	1082	771	5	Co_Exp IV	2
GRMZM2G145504	AC206764.4_FG001	124	1173	511	1533	26.58	6e-16	80.1	Inserted	43.0568	0.746819	0.756968	0.986592	1250	771	0	Co_Exp IV	3
GRMZM2G156472	AC206764.4_FG001	1	1056	889	1968	20.66	3e-08	56.6	Inserted	41.5254	0.864403	0.848656	1.01856	1654	771	0	Co_Exp IV	3
GRMZM2G161368	AC206764.4_FG001	220	1269	967	2025	23.22	6e-08	55.8	Inserted	42.1277	0.852603	0.776737	1.09767	167	771	7	Co_Exp IV	2
GRMZM2G167568	AC206764.4_FG001	166	1287	895	2007	22.31	1e-13	72.8	Inserted	39.9696	0.590802	1.25683	0.470072	1047	771	1	Co_Exp IV	2
GRMZM2G306482	AC206764.4_FG001	301	1251	763	1968	21.34	2e-12	70.1	Inserted	42.0927	0.63401	0.861628	0.735828	2601	771	282	unclassified	2
GRMZM2G447857	AC206764.4_FG001	421	1734	727	1932	22.51	7e-07	52.4	Inserted	41.4062	0.803077	0.929351	0.864127	494	771	11	Co_Exp IV	2
GRMZM2G464510	AC206764.4_FG001	286	1383	889	1992	25.47	4e-23	103	Inserted	44.6192	0.770284	0.832832	0.924898	327	771	12	Co_Exp IV	2
GRMZM5G838388	AC206764.4_FG001	655	1605	907	1962	24.52	5e-15	78.6	Inserted	45.2297	0.575715	0.944494	0.609548	1915	771	33	Co_Exp IV	2
GRMZM2G014571	AC206768.3_FG005	211	501	70	390	36.94	7e-13	63.5	Inserted	53.0864	0.476628	1.89681	0.251278	0	629	0	Co_Exp V	0
GRMZM2G075782	AC206768.3_FG005	178	492	76	390	36.75	3e-14	67.4	Inserted	57.6687	0.623524	0.444006	1.40431	355	629	39	unclassified	2
GRMZM2G401997	AC206768.3_FG005	154	399	163	390	36.59	7e-10	54.3	Inserted	55.0388	0.373356	1.92634	0.193816	254	629	3	Co_Exp IV	2
GRMZM2G067424	AC206788.3_FG015	382	1404	334	1380	35.46	3e-40	152	Inserted	50.4729	0.543922	0.398397	1.36528	526	842	0	Co_Exp IV	3
GRMZM2G165390	AC206788.3_FG015	379	1317	337	1293	32.12	5e-34	133	Inserted	50.7274	0.54017	0.840645	0.642567	8	842	0	excluded	4
GRMZM2G006352	AC206901.3_FG005	1	552	1	573	43.23	8e-49	167	Inserted	64.837	0.342602	0.807723	0.424157	141	70	10	unclassified	2
GRMZM2G038722	AC206901.3_FG005	10	621	4	696	51.08	6e-64	209	Inserted	65.864	0.194542	0.78614	0.247465	493	70	24	unclassified	2
GRMZM2G052377	AC206901.3_FG005	1	432	1	432	54.11	6e-48	164	Inserted	66.6667	0.258363	2.87625	0.0898263	706	70	0	Co_Exp IV	3
GRMZM2G097636	AC206901.3_FG005	10	609	4	687	49.12	2e-64	210	Inserted	63.913	0.231731	3.02412	0.0766274	27	70	7	unclassified	2
GRMZM2G011110	AC206951.3_FG016	94	747	193	801	30.67	3e-08	53.5	Inserted	52.3471	0.453242	0.573363	0.790498	13	2	0	excluded	3
GRMZM2G068967	AC206951.3_FG016	55	480	232	726	38.69	3e-13	67	Inserted	52.1576	0.274989	1.13182	0.242962	182	2	0	excluded	4
GRMZM2G110333	AC206951.3_FG016	1	549	1	438	41.53	9e-24	99.4	Inserted	49.7297	0.356777	1.48477	0.240291	770	2	0	excluded	4
GRMZM2G171179	AC206951.3_FG016	1	546	1	426	42.62	8e-25	102	Inserted	51.6245	0.43355	0.434056	0.998833	464	2	0	excluded	3
GRMZM2G069146	AC206951.3_FG017	22	567	169	675	34.24	3e-06	47.4	Inserted	55.1127	0.549288	0.368167	1.49195	134	601	97	unclassified	1
GRMZM2G328197	AC206951.3_FG017	289	897	256	906	37.89	1e-18	84.7	Inserted	55.8781	0.343981	1.53693	0.22381	0	601	0	Co_Exp V	0
GRMZM2G021889	AC207628.4_FG009	310	1671	406	1935	33.72	3e-87	288	Inserted	45.604	0.522952	2.14632	0.24365	882	1185	0	Co_Exp IV	4
GRMZM2G335930	AC207628.4_FG009	304	1680	406	1935	33.9	1e-89	295	Inserted	45.4316	0.533203	2.1609	0.246751	915	1185	0	Co_Exp IV	3
GRMZM2G012584	AC207628.4_FG011	1	801	1	765	27.99	4e-13	71.2	Inserted	47.5581	0.663194	0.660166	1.00459	2539	2643	1946	unclassified	1
GRMZM2G306032	AC208031.3_FG002	43	537	175	588	39.39	1e-13	65.9	Inserted	49.8008	0.429601	1.41346	0.303936	197	9	0	excluded	4
GRMZM2G011590	AC208110.2_FG011	124	1635	106	1719	31.44	4e-82	270	Inserted	53.5526	0.488825	0.572715	0.853522	150	129	0	Co_Exp IV	3
GRMZM2G077498	AC208110.2_FG011	34	1599	97	1722	30.93	4e-76	254	Inserted	52.9782	0.514163	0.490522	1.0482	2	129	0	excluded	6
GRMZM2G046532	AC208126.3_FG001	16	234	16	198	39.73	4e-06	41.2	Inserted	49.7717	0.450859	2.45191	0.183881	364	5	0	excluded	3
GRMZM2G064698	AC208126.3_FG001	28	219	25	198	37.5	0.0004	35.4	Inserted	51	0.552916	0.716054	0.772171	928	5	0	excluded	4
GRMZM2G091445	AC208126.3_FG001	61	249	28	198	31.75	0.0008	35	Inserted	50.2591	0.575528	1.19983	0.479676	387	5	0	excluded	3
GRMZM2G153488	AC208126.3_FG001	16	201	10	171	41.94	8e-07	43.5	Inserted	52.6882	0.405227	99	0.0040932	577	5	0	excluded	6
GRMZM2G368890	AC208126.3_FG001	37	237	22	198	38.81	3e-06	41.6	Inserted	51.9608	0.44044	99	0.00444889	161	5	0	excluded	4
GRMZM2G392863	AC208126.3_FG001	22	234	13	198	39.44	7e-08	46.2	Inserted	52.968	0.373464	99	0.00377236	315	5	0	excluded	3
GRMZM2G043182	AC208201.3_FG001	139	927	172	948	27.37	1e-10	62	Inserted	44.4075	0.619859	0.549467	1.12811	677	390	0	Co_Exp IV	3
GRMZM2G170299	AC208201.3_FG002	307	1140	490	1146	28.42	2e-10	62.8	Inserted	42.907	0.696386	0.598814	1.16294	744	117	2	Co_Exp IV	2
GRMZM2G340933	AC208201.3_FG003	208	1311	550	1614	28.97	7e-28	116	Inserted	51.0408	0.519459	0.544265	0.954423	484	563	0	Co_Exp IV	3
GRMZM2G063192	AC208327.4_FG003	655	1353	550	1179	22.13	0.001	41.6	Inserted	42.9134	0.644994	1.26505	0.509858	2080	1877	556	unclassified	2
GRMZM2G066464	AC208346.3_FG004	265	1350	268	1266	32.44	2e-39	152	Inserted	48.0034	0.503551	0.764113	0.659001	928	672	0	Co_Exp IV	4
GRMZM2G017197	AC208348.3_FG012	136	1419	331	1431	25.34	1e-23	106	Inserted	41.9069	0.706532	0.757471	0.932752	5	60	0	excluded	5
GRMZM2G017821	AC208348.3_FG012	481	1320	409	1281	28.18	3e-26	113	Inserted	50.2212	0.584088	1.28195	0.455623	242	60	0	Co_Exp IV	3
GRMZM2G050697	AC208348.3_FG012	391	1770	1	1389	26.57	6e-13	72	Inserted	50.1659	0.648403	0.519869	1.24724	1368	60	0	Co_Exp IV	4
GRMZM2G060536	AC208348.3_FG012	604	2034	226	1467	29.28	3e-50	185	Inserted	44.7368	0.726331	0.702714	1.03361	46	60	0	Co_Exp IV	3
GRMZM2G090576	AC208348.3_FG012	532	1482	463	1410	27.13	4e-11	65.9	Inserted	48.1766	0.747451	0.520051	1.43727	274	60	0	Co_Exp IV	5
GRMZM2G108981	AC208348.3_FG012	607	1440	463	1278	23.05	3e-11	65.5	Inserted	44.7137	0.686068	1.47051	0.466552	1895	60	0	Co_Exp IV	3
GRMZM2G380291	AC208711.3_FG005	364	1953	28	1728	37.33	4e-82	281	Inserted	50.7271	0.47495	0.974776	0.48724	580	410	0	Co_Exp IV	3
GRMZM5G811095	AC208897.3_FG004	166	1329	238	1437	22.32	0.0002	43.9	Inserted	43.2913	0.651	0.761279	0.855139	40	792	5	unclassified	2
GRMZM2G402936	AC208915.3_FG010	16	516	1	507	52.84	3e-45	155	Inserted	84.8837	0.091076	0.198951	0.457781	1667	58	0	Co_Exp IV	3
GRMZM2G315931	AC209050.3_FG001	1123	2556	301	1866	24.26	3e-17	87	Inserted	40.8933	0.689696	0.988679	0.697594	1263	886	0	Co_Exp IV	3
GRMZM2G048022	AC209206.3_FG004	37	453	88	495	38.62	6e-17	77.4	Inserted	60.3139	0.433006	0.349566	1.2387	87	576	0	Co_Exp IV	3
GRMZM2G041809	AC209257.4_FG003	535	1104	394	945	47.21	5e-39	143	Inserted	60.9137	0.305582	3.12924	0.0976538	11	728	0	Co_Exp IV	3
GRMZM2G024871	AC209257.4_FG006	37	387	181	525	41.03	4e-17	75.1	Inserted	56.5217	0.60577	0.348936	1.73605	234	51	0	Co_Exp IV	4
GRMZM2G337659	AC209364.3_FG004	52	1536	79	1830	30.19	4e-48	186	Inserted	45.1226	0.679306	0.537707	1.26334	812	0	0	Co_Exp V	4
GRMZM2G004362	AC209377.3_FG003	58	399	121	441	29.13	2e-05	41.6	Inserted	57.1023	0.491556	0.582463	0.843925	0	484	0	Co_Exp V	5
GRMZM2G133836	AC209636.2_FG003	337	1077	229	996	27.65	4e-11	63.9	Inserted	52.1951	0.565615	0.523948	1.07953	859	786	222	unclassified	2
GRMZM2G021567	AC209718.1_FG009	226	1263	112	1317	23.46	4e-05	46.2	Inserted	42.4499	0.709074	0.538676	1.31633	1674	664	2	Co_Exp IV	2
GRMZM2G023071	AC209718.1_FG009	334	1311	841	1710	21.99	1e-07	54.3	Inserted	43.2563	0.775858	0.718382	1.08001	507	664	25	Co_Exp IV	2
GRMZM2G068323	AC209718.1_FG009	160	1668	172	1593	22.39	3e-09	60.1	Inserted	43.8866	0.651028	0.576687	1.12891	1401	664	0	Co_Exp IV	3
GRMZM2G078995	AC209718.1_FG009	13	1524	4	1479	24.86	7e-17	85.1	Inserted	47.7621	0.73635	0.679188	1.08416	306	664	21	Co_Exp IV	2
GRMZM2G099278	AC209718.1_FG009	196	1509	235	1527	24.17	3e-17	85.1	Inserted	47.3088	0.740668	0.664788	1.11414	273	664	97	unclassified	1
GRMZM2G165290	AC209718.1_FG009	253	1302	355	1365	21.63	1e-05	48.1	Inserted	44.2023	0.821541	0.551616	1.48934	1418	664	296	unclassified	1
GRMZM2G167422	AC209718.1_FG009	469	1485	463	1476	22.54	1e-09	61.2	Inserted	46.7671	0.731201	0.533433	1.37075	1238	664	418	unclassified	1
GRMZM2G353195	AC209718.1_FG009	451	1590	325	1431	24.87	1e-14	77	Inserted	46.0993	0.671172	0.487036	1.37808	227	664	0	Co_Exp IV	4
GRMZM2G396752	AC209718.1_FG009	223	1389	151	1233	23	0.0003	43.5	Inserted	45.0949	0.68036	0.595338	1.14281	903	664	0	Co_Exp IV	3
GRMZM2G062373	AC209744.3_FG001	148	657	70	513	23.86	3e-07	49.3	Inserted	47.037	0.632972	0.439338	1.44074	1891	931	0	Co_Exp IV	3
GRMZM2G106690	AC209744.3_FG001	163	672	70	513	23.86	3e-07	49.3	Inserted	48.5929	0.616375	0.514514	1.19797	1981	931	0	Co_Exp IV	4
GRMZM2G701221	AC209744.3_FG001	187	696	76	513	25	2e-06	47	Inserted	51.6252	0.526478	0.503762	1.04509	1426	931	0	Co_Exp IV	4
GRMZM5G890190	AC209744.3_FG001	175	678	70	513	24.71	5e-07	48.9	Inserted	51.068	0.581471	0.55679	1.04433	574	931	0	Co_Exp IV	4
GRMZM2G160444	AC209819.3_FG006	265	1260	262	1308	42.38	7e-32	126	Inserted	60.6089	0.435309	0.391735	1.11123	961	258	0	Co_Exp IV	4
GRMZM2G082490	AC209819.3_FG009	325	651	202	537	57.14	1e-32	120	Inserted	68.2857	0.19892	0.977863	0.203423	65	325	17	unclassified	2
GRMZM2G028397	AC209845.4_FG010	259	726	160	672	49.71	7e-27	108	Inserted	62.2605	0.305641	0.713605	0.428306	34	676	0	Co_Exp IV	4
GRMZM2G072274	AC209845.4_FG010	325	786	157	672	49.42	3e-28	112	Inserted	62.5	0.408029	0.33594	1.21459	414	676	46	unclassified	2
GRMZM2G013082	AC209987.4_FG002	853	1620	751	1530	22.91	1e-08	57.8	Inserted	51.0083	0.542217	0.87045	0.622916	263	285	0	Co_Exp IV	4
GRMZM2G026322	AC209987.4_FG002	274	1494	187	1428	21.81	2e-09	60.5	Inserted	46.3643	0.544073	0.999216	0.544499	28	285	0	Co_Exp IV	4
GRMZM2G031125	AC209987.4_FG002	259	1443	187	1446	24.59	5e-18	87	Inserted	50.8041	0.604157	0.414375	1.458	5	285	0	excluded	4
GRMZM2G044636	AC209987.4_FG002	748	1593	613	1470	26.53	2e-15	79.3	Inserted	50.4834	0.693932	0.450588	1.54006	0	285	0	Co_Exp V	7
GRMZM2G070508	AC209987.4_FG002	202	1575	172	1428	23.37	4e-17	84.3	Inserted	48.1961	0.588253	0.567078	1.03734	346	285	0	Co_Exp IV	3
GRMZM2G085845	AC209987.4_FG002	214	1545	175	1515	28.63	4e-42	159	Inserted	54.3629	0.493762	0.707017	0.698374	339	285	0	Co_Exp IV	4
GRMZM2G106408	AC209987.4_FG002	307	1458	187	1428	22.17	6e-15	77.4	Inserted	44.6536	0.745656	0.685919	1.08709	1680	285	0	Co_Exp IV	3
GRMZM2G123309	AC209987.4_FG002	754	1581	613	1467	26.55	5e-13	71.6	Inserted	48.3528	0.510407	1.1018	0.463248	101	285	0	Co_Exp IV	3
GRMZM2G123446	AC209987.4_FG002	181	1512	175	1509	29.67	3e-46	171	Inserted	54.1869	0.582203	0.39355	1.47936	1	285	0	excluded	5
GRMZM2G363429	AC209987.4_FG002	277	1563	157	1434	22.78	3e-06	49.7	Inserted	46.2885	0.669847	0.583834	1.14733	304	285	0	Co_Exp IV	3
GRMZM5G822100	AC209987.4_FG002	175	1350	175	1341	23.32	3e-18	87.4	Inserted	49.848	0.55309	0.478495	1.1559	121	285	0	Co_Exp IV	4
GRMZM2G004106	AC210013.4_FG002	43	384	25	369	36.97	2e-21	87	Inserted	57.9515	0.419862	0.49725	0.844368	8	248	0	excluded	3
GRMZM2G004160	AC210013.4_FG002	58	381	31	369	36.28	4e-21	85.9	Inserted	58.5714	0.503786	0.486814	1.03486	209	248	0	Co_Exp IV	3
GRMZM2G043300	AC210013.4_FG002	58	378	31	369	35.4	5e-19	80.5	Inserted	58.7719	0.43447	4.00448	0.108496	297	248	38	unclassified	2
GRMZM2G055434	AC210013.4_FG002	40	387	43	387	30.17	1e-11	61.6	Inserted	58.5635	0.516942	0.523977	0.986573	77	248	0	Co_Exp IV	6
GRMZM2G077769	AC210013.4_FG002	49	402	28	375	36.97	1e-19	84.3	Inserted	58.8398	0.583483	0.464486	1.25619	15	248	0	Co_Exp IV	4
GRMZM2G097851	AC210013.4_FG002	1	363	1	375	41.6	1e-27	106	Inserted	59.335	0.481546	0.385337	1.24968	361	248	31	unclassified	2
GRMZM2G105682	AC210013.4_FG002	1	375	10	375	38.89	5e-28	107	Inserted	59.0793	0.475891	0.443588	1.07282	57	248	1	Co_Exp IV	2
GRMZM2G122302	AC210013.4_FG002	25	375	31	381	45.38	1e-29	111	Inserted	60.6145	0.400225	2.86423	0.139732	565	248	59	unclassified	2
GRMZM2G148884	AC210013.4_FG002	7	372	10	378	34.68	3e-24	95.9	Inserted	59.6817	0.501339	0.556469	0.900929	825	248	1	Co_Exp IV	2
GRMZM2G177934	AC210013.4_FG002	64	387	31	369	34.51	2e-19	81.6	Inserted	58.6402	0.449159	0.451556	0.994691	29	248	1	Co_Exp IV	2
GRMZM2G322279	AC210013.4_FG002	10	378	22	375	35.2	8e-19	80.9	Inserted	58.0902	0.446808	0.90376	0.494388	0	248	0	Co_Exp V	0
GRMZM2G352678	AC210013.4_FG002	34	354	37	369	35.14	6e-17	74.3	Inserted	59.0778	0.456824	0.500456	0.912815	0	248	0	Co_Exp V	4
GRMZM2G414317	AC210013.4_FG002	34	375	28	375	34.48	4e-23	92.8	Inserted	60.2241	0.508163	0.51249	0.991556	1489	248	0	Co_Exp IV	3
GRMZM2G016660	AC210013.4_FG014	97	984	196	945	22.92	3e-05	45.4	Inserted	44.8802	0.648833	0.673086	0.963967	347	1387	58	unclassified	2
GRMZM2G019267	AC210013.4_FG014	88	1167	196	1131	25.95	9e-14	73.6	Inserted	44.5719	0.680241	0.675229	1.00742	2443	1387	379	unclassified	2
GRMZM2G041774	AC210013.4_FG014	46	807	199	984	29.56	8e-13	70.9	Inserted	45.1724	0.54667	1.30245	0.419723	43	1387	0	Co_Exp IV	3
GRMZM2G146315	AC210013.4_FG014	106	942	175	981	29.72	8e-19	87	Inserted	48.3221	0.708672	0.535832	1.32256	381	1387	0	Co_Exp IV	4
GRMZM2G439350	AC210013.4_FG014	37	834	199	978	28.47	5e-13	71.2	Inserted	47.6023	0.818759	0.578589	1.41509	322	1387	0	Co_Exp IV	3
GRMZM2G137077	AC210013.4_FG017	73	1128	268	1341	23.76	1e-09	60.1	Inserted	47.619	0.716817	0.726193	0.987089	761	0	0	Co_Exp V	0
GRMZM2G081803	AC210013.4_FG018	1	510	1	528	52.25	3e-57	183	Inserted	62.5912	0.471933	0.228661	2.0639	1688	204	156	unclassified	2
GRMZM2G025855	AC210013.4_FG019	496	957	259	717	31.06	5e-13	68.2	Inserted	49.0872	0.575906	1.22163	0.471422	1126	466	0	Co_Exp IV	3
GRMZM2G010048	AC210168.4_FG003	226	696	22	489	28.9	7e-05	42.4	Inserted	49.1493	0.579721	0.451289	1.28459	154	914	0	Co_Exp IV	4
GRMZM2G393507	AC210168.4_FG003	385	777	187	489	31.58	2e-05	44.7	Inserted	49.6314	0.369171	0.596919	0.618461	15	914	3	unclassified	2
GRMZM2G476523	AC210168.4_FG003	364	735	187	489	32.28	3e-07	49.7	Inserted	51.145	0.334766	1.34772	0.248393	1851	914	82	unclassified	2
GRMZM2G021567	AC210169.3_FG002	97	1257	70	1443	25.27	1e-14	76.6	Inserted	46.1003	0.659543	0.457036	1.44309	1674	0	0	Co_Exp V	0
GRMZM2G023071	AC210169.3_FG002	28	1233	22	1245	28.47	4e-25	108	Inserted	49.6928	0.700256	0.595909	1.1751	507	0	0	Co_Exp V	0
GRMZM2G028108	AC210169.3_FG002	214	1335	688	1887	24.7	2e-24	108	Inserted	43.6916	0.763162	0.920888	0.828725	1195	0	0	Co_Exp V	0
GRMZM2G039155	AC210169.3_FG002	217	1266	178	1365	26.37	3e-25	109	Inserted	47.4021	0.625702	0.61403	1.01901	1180	0	0	Co_Exp V	0
GRMZM2G040828	AC210169.3_FG002	352	1359	514	1782	24.35	5e-22	99.4	Inserted	41.4523	0.713091	0.572413	1.24576	543	0	0	Co_Exp V	0
GRMZM2G046058	AC210169.3_FG002	37	1395	34	1482	26.76	2e-30	125	Inserted	43.5424	0.676468	0.4776	1.41639	553	0	0	Co_Exp V	0
GRMZM2G071986	AC210169.3_FG002	334	1470	517	1635	25.44	1e-09	61.6	Inserted	45.0558	0.693585	0.797756	0.86942	445	0	0	Co_Exp V	0
GRMZM2G076771	AC210169.3_FG002	775	1740	637	1863	21.27	3e-19	92	Inserted	38.7451	0.668541	1.34984	0.495273	1896	0	0	Co_Exp V	0
GRMZM2G083022	AC210169.3_FG002	106	1644	508	2028	21.06	3e-08	56.6	Inserted	43.5868	0.738182	0.667977	1.1051	2359	0	0	Co_Exp V	0
GRMZM2G085089	AC210169.3_FG002	10	1347	412	1833	21.65	3e-13	72.4	Inserted	44.3087	0.705261	0.606169	1.16347	204	0	0	Co_Exp V	0
GRMZM2G100518	AC210169.3_FG002	319	1365	622	1854	21.05	2e-12	69.7	Inserted	42.922	0.659952	0.613734	1.07531	0	0	0	Co_Exp VI	0
GRMZM2G103250	AC210169.3_FG002	331	1302	337	1560	23.49	2e-12	69.7	Inserted	39.338	0.603334	1.30102	0.463739	1446	0	0	Co_Exp V	0
GRMZM2G107437	AC210169.3_FG002	277	1350	394	1701	25.23	1e-27	117	Inserted	40.0712	0.646066	0.73081	0.884041	1576	0	0	Co_Exp V	0
GRMZM2G115957	AC210169.3_FG002	16	1482	13	1572	22.98	8e-08	55.1	Inserted	46.3287	0.660352	0.526507	1.25421	1135	0	0	Co_Exp V	0
GRMZM2G128665	AC210169.3_FG002	358	1467	391	1749	22.3	5e-21	98.2	Inserted	41.1437	0.710639	0.652254	1.08951	720	0	0	Co_Exp V	0
GRMZM2G129783	AC210169.3_FG002	61	1416	406	1818	21.49	1e-10	65.1	Inserted	44.8413	0.709205	0.967321	0.733164	1369	0	0	Co_Exp V	0
GRMZM2G130699	AC210169.3_FG002	19	1362	514	1851	23.65	1e-10	63.9	Inserted	43.9538	0.833678	0.792864	1.05148	897	0	0	Co_Exp V	0
GRMZM2G142735	AC210169.3_FG002	190	1569	601	1818	23.13	4e-17	84.7	Inserted	42.6531	0.735926	0.84914	0.866673	720	0	0	Co_Exp V	0
GRMZM2G167422	AC210169.3_FG002	232	1710	127	1659	27.31	5e-38	149	Inserted	49.6887	0.729774	0.59928	1.21775	1238	0	0	Co_Exp V	0
GRMZM2G167568	AC210169.3_FG002	163	1221	673	1899	21.07	8e-11	64.3	Inserted	36.9343	0.690323	1.64267	0.420246	1047	0	0	Co_Exp V	0
GRMZM2G171994	AC210169.3_FG002	10	1188	49	1242	26.57	1e-20	96.7	Inserted	47.6551	0.609885	0.631072	0.966426	812	0	0	Co_Exp V	0
GRMZM2G178681	AC210169.3_FG002	196	1266	250	1428	22.94	7e-20	93.2	Inserted	42.9572	0.672008	0.655869	1.02461	752	0	0	Co_Exp V	0
GRMZM2G331779	AC210169.3_FG002	31	1290	625	1899	22.17	3e-16	82.8	Inserted	43.3426	0.836635	0.506372	1.65221	1955	0	0	Co_Exp V	0
GRMZM2G388778	AC210169.3_FG002	205	1365	517	1713	25.62	4e-31	127	Inserted	44.7552	0.826701	0.645419	1.28087	150	0	0	Co_Exp V	0
GRMZM2G436332	AC210169.3_FG002	145	1257	61	1404	26.89	9e-40	152	Inserted	46.3954	0.636362	0.466258	1.36483	1392	0	0	Co_Exp V	0
GRMZM2G447857	AC210169.3_FG002	109	1734	151	1890	24.58	5e-16	82	Inserted	42.7019	0.68714	0.650083	1.057	494	0	0	Co_Exp V	0
GRMZM2G474929	AC210169.3_FG002	121	1293	520	1770	20.42	2e-09	60.1	Inserted	42.6492	0.704323	0.727623	0.967979	634	0	0	Co_Exp V	0
GRMZM5G814549	AC210169.3_FG002	175	1374	91	1395	26.75	8e-19	90.1	Inserted	47.4458	0.574433	0.458692	1.25233	752	0	0	Co_Exp V	0
GRMZM2G171588	AC210173.4_FG002	64	615	10	654	23.15	2e-05	45.8	Inserted	40.8492	0.82903	0.836654	0.990888	982	2829	1	Co_Exp IV	2
GRMZM5G886709	AC210173.4_FG002	70	627	10	654	24.32	8e-06	46.6	Inserted	41.8129	0.749853	0.908745	0.825153	1827	2829	1194	unclassified	2
GRMZM2G143235	AC210173.4_FG005	607	1428	562	1458	23.43	2e-10	63.2	Inserted	46.5336	0.804398	0.485016	1.6585	301	4	0	excluded	3
GRMZM2G394783	AC210173.4_FG005	259	1479	301	1473	26.76	8e-26	111	Inserted	53.0055	0.657086	0.479404	1.37063	622	4	0	excluded	5
GRMZM2G141903	AC210596.3_FG004	142	726	295	894	26.32	4e-08	54.3	Inserted	43.7406	0.709323	0.774966	0.915295	1258	652	0	Co_Exp IV	4
GRMZM5G829476	AC210596.3_FG004	52	597	343	870	32.79	2e-24	100	Inserted	40.2027	1.03263	0.652719	1.58205	150	652	0	Co_Exp IV	4
GRMZM5G845755	AC210596.3_FG004	94	576	385	894	26.29	6e-07	50.4	Inserted	45.781	0.705976	0.678038	1.0412	1612	652	0	Co_Exp IV	5
GRMZM2G160069	AC210616.4_FG003	166	1098	61	975	29.11	2e-26	112	Inserted	45.0828	0.602826	0.942845	0.639369	0	35	0	Co_Exp V	5
GRMZM2G323387	AC210892.4_FG006	70	510	85	585	30.06	3e-06	45.4	Inserted	54.9133	0.40353	0.987554	0.408616	115	9	0	excluded	3
GRMZM2G335604	AC210892.4_FG006	85	603	100	585	29.94	6e-05	42.7	Inserted	54.159	0.549131	0.557771	0.984509	617	9	0	excluded	3
GRMZM2G354190	AC210892.4_FG006	193	603	166	585	35.06	1e-07	50.1	Inserted	52.1552	0.42468	0.618237	0.686921	1	9	0	excluded	4
GRMZM2G404126	AC210892.4_FG006	1	297	1	315	35.24	5e-09	53.9	Inserted	53.8922	0.398579	1.39959	0.284783	23	9	0	excluded	3
GRMZM2G451769	AC210892.4_FG006	46	567	82	585	29.23	4e-05	43.1	Inserted	51.6014	0.617988	0.410391	1.50585	290	9	0	excluded	3
GRMZM2G475971	AC210892.4_FG006	49	576	82	585	26.15	4e-05	43.1	Inserted	52.1968	0.45352	0.624855	0.725801	200	9	0	excluded	4
GRMZM2G002124	AC211175.3_FG005	223	1197	556	1341	22.49	1e-11	66.6	Inserted	37.4269	0.736671	1.17305	0.627995	483	1724	0	Co_Exp IV	3
GRMZM2G004330	AC211175.3_FG005	901	2043	505	1494	54.07	6e-122	376	Inserted	53.6989	0.259013	4.01025	0.0645876	843	1724	0	Co_Exp IV	4
GRMZM2G009995	AC211175.3_FG005	1069	2214	235	1323	22.6	2e-18	89	Inserted	44.1954	0.715102	0.831712	0.859795	927	1724	135	unclassified	2
GRMZM2G020158	AC211175.3_FG005	892	1839	556	1374	37.92	1e-52	190	Inserted	43.8878	0.870533	0.422611	2.05989	476	1724	0	Co_Exp IV	3
GRMZM2G023836	AC211175.3_FG005	7	1059	415	1377	33.42	2e-41	157	Inserted	42.1655	0.692256	1.14113	0.606639	1398	1724	152	unclassified	2
GRMZM2G026767	AC211175.3_FG005	172	996	562	1341	25.93	6e-21	96.3	Inserted	42.5906	0.620242	1.13076	0.548517	32	1724	0	Co_Exp IV	3
GRMZM2G027958	AC211175.3_FG005	469	1446	556	1320	31.52	6e-37	142	Inserted	41.708	0.756123	0.555076	1.3622	427	1724	0	Co_Exp IV	3
GRMZM2G049109	AC211175.3_FG005	46	939	562	1332	32.26	9e-30	120	Inserted	42.3404	0.912556	0.531654	1.71645	40	1724	0	Co_Exp IV	3
GRMZM2G054634	AC211175.3_FG005	169	990	562	1353	24.15	7e-21	95.9	Inserted	43.2044	0.730749	0.868514	0.841378	2278	1724	87	Co_Exp IV	2
GRMZM2G063897	AC211175.3_FG005	700	1779	562	1488	36.86	5e-56	200	Inserted	46.4349	0.432188	1.72016	0.251249	475	1724	0	Co_Exp IV	3
GRMZM2G065655	AC211175.3_FG005	79	957	577	1335	30.1	6e-37	139	Inserted	46.1538	0.704105	0.47387	1.48586	1086	1724	36	Co_Exp IV	2
GRMZM2G068151	AC211175.3_FG005	490	1353	559	1332	27.03	1e-21	98.6	Inserted	41.8904	0.779764	0.661501	1.17878	633	1724	6	Co_Exp IV	2
GRMZM2G072584	AC211175.3_FG005	280	1056	616	1341	29.08	9e-21	94.4	Inserted	43.287	0.671779	0.643442	1.04404	738	1724	0	Co_Exp IV	3
GRMZM2G079583	AC211175.3_FG005	562	1323	640	1332	27.07	1e-17	85.9	Inserted	44.4583	0.69609	0.982258	0.708663	211	1724	0	Co_Exp IV	3
GRMZM2G097313	AC211175.3_FG005	1036	2040	436	1338	30	1e-34	138	Inserted	44.145	0.822364	0.459728	1.7888	1792	1724	1	Co_Exp IV	2
GRMZM2G099598	AC211175.3_FG005	85	984	493	1341	25.16	2e-22	100	Inserted	45.3078	0.576298	0.787937	0.731401	284	1724	100	unclassified	2
GRMZM2G112229	AC211175.3_FG005	67	972	421	1113	25.48	1e-12	69.3	Inserted	36.4995	1.03017	0.582744	1.76779	695	1724	0	Co_Exp IV	3
GRMZM2G121826	AC211175.3_FG005	118	930	562	1341	25.77	2e-21	97.4	Inserted	41.5264	0.759408	1.14598	0.662671	1645	1724	773	Co_Exp II	1
GRMZM2G127050	AC211175.3_FG005	166	978	562	1341	26.62	1e-25	110	Inserted	45.4853	0.729626	0.647293	1.1272	147	1724	11	Co_Exp IV	2
GRMZM2G159047	AC211175.3_FG005	241	1068	583	1332	28.32	7e-22	97.1	Inserted	40.6667	0.567017	3.57736	0.158502	226	1724	0	Co_Exp IV	3
GRMZM2G159908	AC211175.3_FG005	439	1332	562	1335	29.24	1e-24	105	Inserted	40.9715	0.634983	1.4147	0.448848	1598	1724	0	Co_Exp IV	3
GRMZM2G161380	AC211175.3_FG005	181	990	571	1320	32.87	5e-37	140	Inserted	44.519	0.570692	1.03197	0.553011	191	1724	8	Co_Exp IV	2
GRMZM2G166719	AC211175.3_FG005	151	1020	574	1359	32.45	2e-36	138	Inserted	41.2854	0.988757	0.559607	1.76688	202	1724	0	Co_Exp IV	3
GRMZM2G169080	AC211175.3_FG005	169	990	562	1353	23.81	8e-20	92.4	Inserted	45.0673	0.856965	0.595362	1.4394	2377	1724	138	Co_Exp IV	2
GRMZM2G177445	AC211175.3_FG005	118	930	562	1341	25.77	4e-21	96.3	Inserted	42.9714	0.823738	0.951869	0.865389	2620	1724	369	unclassified	2
GRMZM2G180775	AC211175.3_FG005	139	1017	562	1332	30.46	1e-34	133	Inserted	40.3191	0.849309	0.75133	1.13041	28	1724	0	Co_Exp IV	4
GRMZM2G181231	AC211175.3_FG005	70	1023	490	1359	30.12	2e-35	135	Inserted	41.8073	0.851145	0.864075	0.985037	330	1724	0	Co_Exp IV	3
GRMZM2G304745	AC211175.3_FG005	709	1542	571	1335	29.57	7e-23	102	Inserted	45.1827	0.668415	0.648119	1.03132	48	1724	2	Co_Exp IV	2
GRMZM2G321153	AC211175.3_FG005	805	1683	577	1335	28.29	1e-36	142	Inserted	43.0601	0.576453	1.45055	0.397403	71	1724	0	Co_Exp IV	3
GRMZM2G332821	AC211175.3_FG005	817	1860	283	1332	30.99	1e-47	176	Inserted	43.7448	0.763894	0.545187	1.40116	4	1724	0	excluded	5
GRMZM2G363066	AC211175.3_FG005	289	1152	562	1335	34.58	2e-34	134	Inserted	44.4196	0.695366	1.00296	0.693313	235	1724	0	Co_Exp IV	4
GRMZM2G368388	AC211175.3_FG005	10	954	562	1344	30.5	1e-29	119	Inserted	40.8955	0.648585	0.793572	0.817299	850	1724	0	Co_Exp IV	3
GRMZM2G395348	AC211175.3_FG005	775	1923	235	1320	27.38	3e-22	100	Inserted	42.3595	0.972901	0.497371	1.95609	158	1724	0	Co_Exp IV	5
GRMZM2G398559	AC211175.3_FG005	223	1101	550	1332	27.67	2e-25	107	Inserted	41.0311	0.633115	2.20287	0.287404	312	1724	0	Co_Exp IV	4
GRMZM2G416308	AC211175.3_FG005	712	1746	472	1392	55.94	2e-122	377	Inserted	55.9387	0.255744	4.05893	0.0630078	405	1724	146	unclassified	2
GRMZM2G458776	AC211411.4_FG004	43	870	7	774	33.45	2e-24	105	Inserted	55.3467	0.565358	0.435431	1.29839	17	255	0	Co_Exp IV	3
GRMZM2G059088	AC211702.2_FG002	142	513	148	462	27.56	0.0006	39.7	Inserted	48.6772	0.560046	0.925881	0.604879	7	0	0	excluded	8
GRMZM2G105092	AC211702.2_FG002	1	369	1	363	39.69	3e-18	80.5	Inserted	55.2567	0.426877	0.342781	1.24533	530	0	0	Co_Exp V	5
GRMZM2G112251	AC211702.2_FG002	115	516	109	510	35.92	7e-15	70.5	Inserted	52.7027	0.382549	0.868622	0.44041	124	0	0	Co_Exp V	5
GRMZM2G046532	AC211996.4_FG002	25	222	28	222	35.29	8e-06	40.4	Inserted	50.9804	0.508587	2.51269	0.202408	364	82	3	Co_Exp IV	2
GRMZM2G064698	AC211996.4_FG002	31	207	31	222	35.94	4e-07	43.9	Inserted	54.9223	0.502256	0.840756	0.597386	928	82	0	Co_Exp IV	4
GRMZM2G128301	AC211996.4_FG002	25	201	19	195	35	0.0004	35.8	Inserted	57.9235	0.454632	0.940621	0.483331	2	82	0	excluded	4
GRMZM2G368890	AC211996.4_FG002	40	225	31	222	39.06	7e-07	43.5	Inserted	59.5855	0.609796	0.467079	1.30555	161	82	0	Co_Exp IV	4
GRMZM2G392863	AC211996.4_FG002	31	222	31	222	40.91	1e-09	51.2	Inserted	58.2915	0.542821	0.5033	1.07852	315	82	0	Co_Exp IV	3
GRMZM2G176235	AC212323.4_FG007	466	903	349	912	29.79	6e-05	44.3	Inserted	46.5776	0.345421	0.617777	0.559135	136	172	0	Co_Exp IV	3
GRMZM2G375153	AC212353.4_FG004	91	759	175	948	27.24	2e-21	95.1	Inserted	47.4002	0.546243	0.555	0.984222	302	954	0	Co_Exp IV	3
GRMZM2G422631	AC212451.4_FG009	97	480	157	492	28.46	4e-05	43.1	Inserted	45.5919	0.902453	0.415455	2.17221	57	0	0	Co_Exp V	0
GRMZM2G046919	AC212684.3_FG012	109	1293	394	1848	26.22	1e-23	104	Inserted	43.8158	0.526284	1.04313	0.504523	642	862	129	unclassified	1
GRMZM2G083950	AC212684.3_FG012	256	1776	676	2121	21.58	3e-09	60.1	Inserted	45.5215	0.722644	0.690909	1.04593	1400	862	0	Co_Exp IV	3
GRMZM2G108981	AC212684.3_FG012	271	1392	106	1104	23.6	1e-06	51.2	Inserted	46.4495	0.708222	0.556232	1.27325	1895	862	102	unclassified	2
GRMZM2G114241	AC212684.3_FG012	427	1632	751	1863	25.85	9e-20	94	Inserted	44.9618	0.707292	0.612365	1.15502	1628	862	15	Co_Exp IV	2
GRMZM2G144843	AC212684.3_FG012	199	1323	1060	2187	33.33	1e-53	195	Inserted	51.8676	0.737639	0.502152	1.46896	1606	862	0	Co_Exp IV	3
GRMZM2G167422	AC212684.3_FG012	196	1707	121	1401	25.34	5e-15	78.6	Inserted	46.8869	0.674526	0.486177	1.38741	1238	862	143	unclassified	1
GRMZM2G177894	AC212684.3_FG012	190	1431	526	1623	23.26	6e-15	78.6	Inserted	45.4684	0.576035	0.998281	0.577027	663	862	31	Co_Exp IV	2
GRMZM2G389645	AC212684.3_FG012	43	1344	733	1986	20.71	5e-06	49.3	Inserted	44.4523	0.741519	0.859218	0.863016	903	862	21	Co_Exp IV	2
GRMZM2G406746	AC212684.3_FG012	733	1833	391	1446	21.32	1e-07	55.1	Inserted	44.4444	0.725393	0.798551	0.908387	2369	862	0	Co_Exp IV	3
GRMZM2G432850	AC212684.3_FG012	574	1851	724	2055	20.13	4e-09	60.5	Inserted	43.1211	0.795467	0.827007	0.961863	763	862	0	Co_Exp IV	4
GRMZM2G480380	AC212684.3_FG012	223	1422	1021	2121	28.22	4e-45	169	Inserted	46.7147	0.620556	1.2823	0.483939	173	862	59	unclassified	1
GRMZM5G851929	AC212684.3_FG012	139	1464	982	2220	29.18	2e-53	195	Inserted	45.8333	0.599711	1.89356	0.316712	333	862	0	Co_Exp IV	3
GRMZM2G016866	AC212835.3_FG001	286	1119	586	1467	20.45	4e-06	48.5	Inserted	41.4286	0.767508	0.70949	1.08177	518	10	1	unclassified	2
GRMZM2G028852	AC212835.3_FG001	130	1161	457	1398	24.03	2e-05	47.8	Inserted	43.1408	0.719302	0.928296	0.774863	1152	10	1	unclassified	2
GRMZM2G034645	AC212835.3_FG001	19	1032	469	1491	22.03	3e-07	53.1	Inserted	43.9648	0.781826	0.707784	1.10461	1	10	0	excluded	4
GRMZM2G046919	AC212835.3_FG001	376	1170	391	1275	22.48	0.0005	42.7	Inserted	43.9753	0.590275	0.705544	0.836624	642	10	1	unclassified	2
GRMZM2G052339	AC212835.3_FG001	274	1275	391	1413	20.75	0.0007	42.4	Inserted	45.053	0.704738	0.643303	1.0955	1727	10	0	Co_Exp IV	3
GRMZM2G156472	AC212835.3_FG001	298	1410	343	1536	21.71	7e-07	52	Inserted	43.8987	0.739227	0.714907	1.03402	1654	10	0	Co_Exp IV	4
GRMZM2G347605	AC212835.3_FG001	556	1476	250	1386	22.65	0.0009	42.7	Inserted	44.323	0.629436	0.627598	1.00293	835	10	2	unclassified	2
GRMZM2G380665	AC212835.3_FG001	385	1233	421	1224	22.97	9e-13	70.1	Inserted	44.3107	0.816169	0.695149	1.17409	495	10	0	Co_Exp IV	3
GRMZM2G447857	AC212835.3_FG001	466	1611	451	1581	20.9	4e-05	46.6	Inserted	41.411	0.655077	1.09769	0.596777	494	10	1	unclassified	2
GRMZM2G013206	AC212835.3_FG002	25	564	19	510	35.91	3e-26	102	Inserted	53.9146	0.558908	0.42918	1.30227	365	407	59	unclassified	2
GRMZM2G045927	AC212835.3_FG002	28	489	16	474	42.31	4e-29	110	Inserted	59.5876	0.598457	0.296644	2.01743	9	407	0	excluded	3
GRMZM2G047208	AC212835.3_FG002	67	606	25	534	32.8	2e-16	74.7	Inserted	54.417	0.47671	0.6391	0.745909	387	407	0	Co_Exp IV	4
GRMZM2G058622	AC212835.3_FG002	28	372	28	360	51.3	2e-33	120	Inserted	64.3478	0.31807	2.66639	0.119289	89	407	23	unclassified	2
GRMZM2G097851	AC212835.3_FG002	25	636	31	564	49.02	2e-51	167	Inserted	62.2764	0.28006	0.835354	0.335259	361	407	285	unclassified	1
GRMZM2G105682	AC212835.3_FG002	43	495	37	480	40.4	2e-28	107	Inserted	59.0234	0.415118	0.608219	0.682514	57	407	6	unclassified	2
GRMZM2G122302	AC212835.3_FG002	40	369	25	363	51.75	4e-31	115	Inserted	67.6385	0.341827	0.491615	0.695314	565	407	276	unclassified	1
GRMZM2G139193	AC212835.3_FG002	40	399	31	363	31.67	3e-11	60.1	Inserted	56.7123	0.590196	0.478228	1.23413	228	407	12	Co_Exp IV	2
GRMZM2G148624	AC212835.3_FG002	109	543	88	510	31.29	5e-15	70.9	Inserted	53.8961	0.444066	2.29974	0.193094	235	407	0	Co_Exp IV	3
GRMZM2G000633	AC212835.3_FG008	436	1281	259	1122	36.9	4e-52	185	Inserted	48.2993	0.738332	1.06326	0.694402	89	34	0	Co_Exp IV	3
GRMZM2G002124	AC212835.3_FG008	229	1194	253	1128	27.65	3e-15	77.8	Inserted	45.7659	0.63443	0.542435	1.1696	483	34	0	Co_Exp IV	3
GRMZM2G007477	AC212835.3_FG008	253	1143	253	1134	35.37	3e-38	145	Inserted	53.2427	0.524134	0.659962	0.794187	1206	34	0	Co_Exp IV	4
GRMZM2G016660	AC212835.3_FG008	58	792	265	894	24.29	0.0003	42.4	Inserted	43.3766	0.664662	0.910008	0.730391	347	34	1	Co_Exp IV	2
GRMZM2G018280	AC212835.3_FG008	262	906	238	900	30.87	2e-21	95.9	Inserted	49.4475	0.454537	1.42588	0.318777	444	34	0	Co_Exp IV	4
GRMZM2G022645	AC212835.3_FG008	1003	1923	214	1197	33.13	3e-37	145	Inserted	51.3462	0.624224	0.463926	1.34552	400	34	2	Co_Exp IV	2
GRMZM2G023836	AC212835.3_FG008	121	1005	217	1122	34.08	8e-37	143	Inserted	54.3249	0.602046	0.518636	1.16083	1398	34	7	unclassified	2
GRMZM2G027958	AC212835.3_FG008	535	1446	289	1110	32.26	1e-35	138	Inserted	49.7399	0.714716	0.34795	2.05408	427	34	0	Co_Exp IV	3
GRMZM2G049109	AC212835.3_FG008	34	993	241	1164	33.33	1e-34	134	Inserted	51.5686	0.507785	0.794329	0.639263	40	34	6	unclassified	2
GRMZM2G052111	AC212835.3_FG008	211	891	457	1131	37.07	5e-41	150	Inserted	52.5517	0.683216	0.446423	1.53042	996	34	1	Co_Exp IV	2
GRMZM2G056903	AC212835.3_FG008	346	1227	256	1137	28.9	7e-21	94.4	Inserted	48.152	0.633574	0.543164	1.16645	374	34	23	unclassified	2
GRMZM2G059740	AC212835.3_FG008	253	1125	253	1134	33.33	5e-38	145	Inserted	55.235	0.654543	0.351704	1.86106	354	34	0	Co_Exp IV	4
GRMZM2G062683	AC212835.3_FG008	37	879	235	1131	28.01	5e-14	74.3	Inserted	46.6529	0.676967	0.517832	1.30731	16	34	0	Co_Exp IV	3
GRMZM2G063684	AC212835.3_FG008	247	1056	304	1122	29.53	1e-21	95.9	Inserted	45.1472	0.706715	0.620696	1.13858	12	34	0	Co_Exp IV	4
GRMZM2G065655	AC212835.3_FG008	79	954	268	1122	31.6	2e-36	138	Inserted	46.1864	0.629676	1.28036	0.491795	1086	34	0	Co_Exp IV	3
GRMZM2G076212	AC212835.3_FG008	202	1083	253	1134	33.22	3e-36	139	Inserted	52.0534	0.622344	0.36293	1.71478	305	34	0	Co_Exp IV	4
GRMZM2G079583	AC212835.3_FG008	502	1335	265	1134	27.24	8e-20	92	Inserted	50.3233	0.549059	0.705746	0.777983	211	34	0	Co_Exp IV	3
GRMZM2G082522	AC212835.3_FG008	988	1938	238	1155	25.53	1e-16	82.8	Inserted	41.9718	0.711772	0.791369	0.899419	3542	34	0	Co_Exp IV	3
GRMZM2G099598	AC212835.3_FG008	163	1059	244	1233	32.73	9e-39	148	Inserted	48.1373	0.588414	0.995341	0.591168	284	34	0	Co_Exp IV	3
GRMZM2G104283	AC212835.3_FG008	799	1668	232	1155	27.81	1e-20	95.1	Inserted	43.9759	0.887144	0.571397	1.55259	1662	34	0	Co_Exp IV	3
GRMZM2G112229	AC212835.3_FG008	247	1212	253	1128	27.46	1e-15	79	Inserted	45.4202	0.60573	0.47218	1.28284	695	34	0	Co_Exp IV	3
GRMZM2G114093	AC212835.3_FG008	820	1665	256	1155	25.4	5e-19	90.5	Inserted	42.8718	0.69754	0.984441	0.708565	507	34	0	Co_Exp IV	4
GRMZM2G117465	AC212835.3_FG008	115	1041	217	1167	33.03	1e-35	139	Inserted	54.306	0.665785	0.433846	1.53461	649	34	8	unclassified	2
GRMZM2G121715	AC212835.3_FG008	370	1218	247	1116	32.65	3e-30	122	Inserted	49.9459	0.72734	0.450708	1.61377	312	34	0	Co_Exp IV	3
GRMZM2G121826	AC212835.3_FG008	115	921	250	1122	32.65	5e-33	130	Inserted	49.2291	0.717271	0.520467	1.37813	1645	34	0	Co_Exp IV	3
GRMZM2G130389	AC212835.3_FG008	58	783	268	960	34.8	3e-40	148	Inserted	46.6045	0.751283	0.92746	0.810044	1	34	0	excluded	4
GRMZM2G133566	AC212835.3_FG008	1	729	535	1227	31.17	7e-26	105	Inserted	43.9948	1.31467	0.52386	2.50959	126	34	0	Co_Exp IV	4
GRMZM2G135359	AC212835.3_FG008	658	1455	265	1125	28.52	2e-23	103	Inserted	44.4444	0.685056	0.743859	0.92095	1145	34	1	Co_Exp IV	2
GRMZM2G150024	AC212835.3_FG008	850	1779	238	1167	41.19	2e-56	199	Inserted	49.591	0.56614	1.37298	0.412343	529	34	0	Co_Exp IV	3
GRMZM2G150714	AC212835.3_FG008	484	1200	439	1137	28.06	8e-17	82	Inserted	48.4536	0.554983	1.04105	0.533101	344	34	5	unclassified	2
GRMZM2G152889	AC212835.3_FG008	769	1524	304	1020	29.17	2e-23	102	Inserted	44.3645	0.639272	0.778338	0.821329	1909	34	1	Co_Exp IV	2
GRMZM2G154114	AC212835.3_FG008	190	975	259	1110	27.96	1e-10	62.8	Inserted	48.7486	0.625186	0.49431	1.26477	53	34	0	Co_Exp IV	4
GRMZM2G159047	AC212835.3_FG008	196	1107	229	1158	33.54	5e-27	111	Inserted	52.5232	0.498944	1.60266	0.311323	226	34	0	Co_Exp IV	3
GRMZM2G159908	AC212835.3_FG008	433	1344	247	1137	33.01	6e-35	135	Inserted	51.9507	0.513771	0.784368	0.655014	1598	34	0	Co_Exp IV	3
GRMZM2G163328	AC212835.3_FG008	196	1032	247	1110	32.88	2e-25	106	Inserted	52.6257	0.610336	0.765447	0.797359	83	34	0	Co_Exp IV	3
GRMZM2G165231	AC212835.3_FG008	94	960	307	1230	27.3	1e-16	81.3	Inserted	43.9439	0.64433	1.29051	0.499284	929	34	0	Co_Exp IV	3
GRMZM2G166719	AC212835.3_FG008	94	1008	220	1137	34.92	6e-40	148	Inserted	54.8126	0.474544	0.692875	0.684892	202	34	0	Co_Exp IV	3
GRMZM2G168917	AC212835.3_FG008	130	999	229	1125	36.42	8e-45	162	Inserted	54.7872	0.48863	0.772096	0.632862	218	34	0	Co_Exp IV	3
GRMZM2G169558	AC212835.3_FG008	130	1011	247	1125	34.31	8e-40	148	Inserted	51.2474	0.57949	0.560134	1.03456	213	34	0	Co_Exp IV	3
GRMZM2G171677	AC212835.3_FG008	325	948	412	1113	26.92	7e-22	96.7	Inserted	44.8324	0.923466	0.675631	1.36682	843	34	1	Co_Exp IV	2
GRMZM2G171822	AC212835.3_FG008	277	1092	283	963	27.82	2e-08	56.6	Inserted	44.7005	0.682749	0.420731	1.62277	724	34	0	Co_Exp IV	3
GRMZM2G177445	AC212835.3_FG008	115	921	250	1122	31.97	1e-32	129	Inserted	49.0649	0.638299	0.705604	0.904614	2620	34	0	Co_Exp IV	3
GRMZM2G180775	AC212835.3_FG008	127	1020	241	1125	34.73	8e-38	142	Inserted	50.668	0.520879	0.768822	0.677503	28	34	0	Co_Exp IV	4
GRMZM2G181231	AC212835.3_FG008	190	1002	304	1128	38.03	6e-41	151	Inserted	55.9361	0.370552	3.55069	0.10436	330	34	0	Co_Exp IV	3
GRMZM2G301513	AC212835.3_FG008	7	720	454	1203	34.12	4e-33	126	Inserted	50.6281	0.48546	1.2874	0.377087	47	34	0	Co_Exp IV	3
GRMZM2G304745	AC212835.3_FG008	709	1551	262	1134	28.57	1e-24	107	Inserted	45.9259	0.596087	1.05328	0.565933	48	34	0	Co_Exp IV	4
GRMZM2G308365	AC212835.3_FG008	55	909	253	1122	34.69	4e-38	143	Inserted	53.9631	0.600753	0.463492	1.29615	434	34	0	Co_Exp IV	4
GRMZM2G310840	AC212835.3_FG008	868	1677	253	1122	35.33	3e-38	147	Inserted	47.2885	0.58203	0.830261	0.701021	31	34	0	Co_Exp IV	3
GRMZM2G363066	AC212835.3_FG008	289	1140	253	1113	37.33	3e-40	150	Inserted	54.2888	0.488501	0.744295	0.656327	235	34	0	Co_Exp IV	4
GRMZM2G368388	AC212835.3_FG008	1	990	244	1164	34.21	9e-36	137	Inserted	49.0602	0.619376	0.445574	1.39006	850	34	6	unclassified	2
GRMZM2G396350	AC212835.3_FG008	169	846	277	1038	27.17	4e-06	48.5	Inserted	45.936	0.544684	1.14716	0.474812	40	34	0	Co_Exp IV	3
GRMZM2G398559	AC212835.3_FG008	235	1122	253	1143	30.62	5e-32	126	Inserted	52.0408	0.481109	0.726175	0.662524	312	34	0	Co_Exp IV	3
GRMZM2G406601	AC212835.3_FG008	247	906	307	975	40.09	5e-37	141	Inserted	57.0822	0.377063	1.19673	0.315078	1191	34	0	Co_Exp IV	4
GRMZM2G433433	AC212835.3_FG008	1	774	304	1101	34.53	3e-32	126	Inserted	50.0583	0.617778	0.553314	1.11651	689	34	0	Co_Exp IV	3
GRMZM2G451147	AC212835.3_FG008	274	1152	247	1149	32.05	2e-40	150	Inserted	48.2686	0.817134	0.621122	1.31558	717	34	0	Co_Exp IV	4
GRMZM2G495626	AC212835.3_FG008	61	864	256	1059	25.99	4e-09	57.8	Inserted	45.657	0.745293	0.527276	1.41348	2228	34	0	Co_Exp IV	3
GRMZM2G094067	AC212859.3_FG008	22	591	28	540	29.41	3e-24	99	Inserted	47.6038	0.460021	0.589832	0.779918	84	215	0	Co_Exp IV	4
GRMZM2G139700	AC212859.3_FG008	37	588	28	591	45.45	5e-47	165	Inserted	57.4503	0.404351	0.465016	0.869543	906	215	0	Co_Exp IV	4
GRMZM2G435824	AC212859.3_FG008	1	489	1	516	57.39	2e-63	207	Inserted	67.5277	0.291782	0.160203	1.82132	4	215	0	excluded	5
GRMZM2G004362	AC213463.3_FG007	58	357	91	378	36	8e-07	45.8	Inserted	49.5268	0.562561	0.915608	0.614413	0	137	0	Co_Exp V	5
GRMZM2G045565	AC213463.3_FG007	154	435	97	384	28.87	5e-09	52.4	Inserted	53.5117	0.564854	0.783529	0.720909	843	137	0	Co_Exp IV	5
GRMZM2G086123	AC213463.3_FG009	160	1854	55	1836	37	2e-79	266	Inserted	51.8844	0.413067	0.786891	0.524936	1151	145	18	unclassified	2
GRMZM2G380291	AC213608.3_FG003	298	1950	1	1440	23	3e-20	95.5	Inserted	43.8234	0.627423	0.621547	1.00945	580	0	0	Co_Exp V	0
GRMZM2G017636	AC213654.3_FG001	190	774	361	855	25.64	6e-07	50.8	Inserted	43.3058	0.834105	0.628799	1.32651	189	1458	0	Co_Exp IV	3
GRMZM2G021480	AC213654.3_FG001	46	855	19	873	35.76	7e-40	145	Inserted	47.1491	0.711271	0.624175	1.13954	207	1458	0	Co_Exp IV	3
GRMZM2G045084	AC213654.3_FG001	7	543	4	708	31.38	4e-24	99.8	Inserted	45.0139	0.603649	0.435931	1.38474	199	1458	0	Co_Exp IV	3
GRMZM2G124441	AC213654.3_FG001	25	993	19	798	24.92	6e-23	97.8	Inserted	39.6172	0.624037	0.726073	0.859469	0	1458	0	Co_Exp V	4
GRMZM2G142816	AC213654.3_FG001	73	828	19	777	34.83	9e-36	134	Inserted	47.2924	0.765459	0.469938	1.62885	49	1458	0	Co_Exp IV	4
GRMZM2G473016	AC213654.3_FG001	46	846	16	873	33.44	3e-39	143	Inserted	48.2418	0.642063	0.641676	1.0006	273	1458	0	Co_Exp IV	3
GRMZM2G020054	AC213666.3_FG003	55	408	7	330	27.27	8e-05	41.6	Inserted	53.8889	0.498526	0.948669	0.5255	141	0	0	Co_Exp V	8
GRMZM2G048621	AC213666.3_FG003	223	699	13	456	29.27	3e-06	46.2	Inserted	51	0.641224	0.587942	1.09062	491	0	0	Co_Exp V	6
GRMZM2G172936	AC213666.3_FG003	133	609	13	486	28.74	5e-07	48.1	Inserted	49.3256	0.568652	1.09648	0.518617	172	0	0	Co_Exp V	7
GRMZM5G842961	AC213666.3_FG003	286	690	13	453	28.48	5e-05	42.7	Inserted	47.7273	0.524052	0.534128	0.981135	20	0	0	Co_Exp V	8
GRMZM2G117582	AC213857.4_FG003	166	468	1	291	33.33	2e-09	53.1	Inserted	54.2056	0.440077	1.61611	0.272306	2107	0	0	Co_Exp V	4
GRMZM2G026767	AC214040.3_FG009	172	1038	799	1578	29.14	5e-20	93.6	Inserted	42.6882	0.569679	1.85836	0.306549	32	7	0	excluded	3
GRMZM2G099598	AC214040.3_FG009	172	978	799	1539	30.74	8e-22	99	Inserted	43.2681	0.592147	1.30349	0.454279	284	7	0	excluded	3
GRMZM2G104655	AC214040.3_FG009	718	2190	463	1659	32.72	5e-51	188	Inserted	44.2295	0.648399	0.859114	0.75473	815	7	0	excluded	3
GRMZM2G121826	AC214040.3_FG009	118	978	799	1584	27	3e-19	90.9	Inserted	40.7447	0.876306	0.70217	1.248	1645	7	0	excluded	3
GRMZM2G322582	AC214040.3_FG009	694	1740	448	1425	21.93	1e-12	70.9	Inserted	43.7838	0.833858	0.749817	1.11208	11	7	0	excluded	4
GRMZM2G346466	AC214040.3_FG009	967	1965	667	1566	25.07	2e-16	83.2	Inserted	41.6138	0.725515	0.616652	1.17654	59	7	0	excluded	4
GRMZM2G351937	AC214040.3_FG009	547	2055	367	1557	33.53	4e-73	251	Inserted	42.8479	0.664686	0.636919	1.0436	71	7	0	excluded	4
GRMZM2G368632	AC214040.3_FG009	610	1776	460	1449	31.22	4e-43	163	Inserted	45.4246	0.639718	0.737107	0.867877	386	7	0	excluded	3
GRMZM2G381086	AC214040.3_FG009	541	2196	352	1635	32.79	3e-72	249	Inserted	42.6025	0.536326	1.69878	0.315712	969	7	0	excluded	4
GRMZM2G467671	AC214040.3_FG009	775	1935	643	1590	30.3	8e-32	130	Inserted	43.7186	0.599279	1.04266	0.574762	239	7	0	excluded	4
GRMZM2G170413	AC214227.4_FG013	25	549	178	651	27.03	9e-07	47.8	Inserted	49.8168	0.761688	0.381602	1.99603	1232	284	0	Co_Exp IV	4
GRMZM2G070508	AC214524.3_FG002	115	1575	82	1461	25.05	3e-26	112	Inserted	48.1528	0.550906	0.626703	0.879054	346	44	0	Co_Exp IV	5
GRMZM2G119067	AC214524.3_FG002	28	846	16	798	29.29	1e-24	104	Inserted	49.7175	0.773763	0.381694	2.02718	585	44	0	Co_Exp IV	5
GRMZM2G134703	AC214524.3_FG002	10	1587	16	1485	24.45	3e-18	88.2	Inserted	46.9929	0.63299	0.544756	1.16197	144	44	0	Co_Exp IV	5
GRMZM2G148969	AC214524.3_FG002	310	1536	196	1473	22.49	7e-14	73.9	Inserted	46.4968	0.651284	0.563422	1.15594	329	44	0	Co_Exp IV	4
GRMZM2G394783	AC214524.3_FG002	262	1479	292	1482	24.65	2e-22	101	Inserted	48.9842	0.582219	0.606476	0.960004	622	44	0	Co_Exp IV	4
GRMZM2G019571	AC214534.3_FG010	379	1353	361	1329	23.19	2e-06	50.4	Inserted	46.5291	0.742421	0.61201	1.21309	16	1231	0	Co_Exp IV	4
GRMZM2G066749	AC214534.3_FG010	253	1425	7	1137	23.24	0.0005	43.5	Inserted	46.2948	0.742982	0.686144	1.08284	1958	1231	434	unclassified	2
GRMZM2G071986	AC214534.3_FG010	274	1506	379	1563	33.25	4e-57	203	Inserted	49.3949	0.596763	0.665085	0.897274	445	1231	306	unclassified	1
GRMZM2G127015	AC214534.3_FG010	385	1083	370	1143	25	4e-06	49.3	Inserted	44.4444	0.731695	0.512503	1.42769	556	1231	194	unclassified	1
GRMZM2G139141	AC214534.3_FG010	421	1173	502	1314	21.2	9e-07	51.2	Inserted	45.5782	0.69755	0.506818	1.37633	1672	1231	40	Co_Exp IV	2
GRMZM2G432850	AC214534.3_FG010	919	2196	421	1602	21.74	2e-16	83.6	Inserted	44.5117	0.799173	0.991175	0.806289	763	1231	0	Co_Exp IV	3
GRMZM2G456114	AC214534.3_FG010	301	1524	361	1527	37.56	3e-76	256	Inserted	52.3089	0.624078	0.721848	0.864556	1366	1231	128	unclassified	2
GRMZM2G380291	AC214543.3_FG001	298	1953	262	1914	25.61	3e-35	143	Inserted	44.2632	0.768334	0.686936	1.11849	580	31	0	Co_Exp IV	3
GRMZM2G325650	AC214635.3_FG002	10	648	124	801	24.4	7e-08	54.3	Inserted	40.4632	0.956888	0.877056	1.09102	134	2463	0	Co_Exp IV	3
GRMZM2G059397	AC214648.3_FG003	7	468	4	465	48.05	1e-43	153	Inserted	65.8798	0.325243	2.86956	0.113342	45	201	0	Co_Exp IV	4
GRMZM2G025758	AC214648.3_FG005	118	450	103	420	49.55	3e-27	105	Inserted	60.4167	0.319935	2.86839	0.111538	377	173	0	Co_Exp IV	3
GRMZM2G044150	AC214648.3_FG005	13	585	103	636	48.7	5e-47	156	Inserted	61.9621	0.310611	1.94641	0.159582	99	173	0	Co_Exp IV	5
GRMZM2G075499	AC214648.3_FG005	61	399	103	435	56.64	7e-33	120	Inserted	67.7419	0.528796	0.255186	2.0722	6	173	0	excluded	5
GRMZM2G040236	AC214771.3_FG002	16	672	1	630	38.22	2e-27	105	Inserted	56.5657	0.414306	0.650839	0.636572	358	336	327	Co_Exp I	1
GRMZM2G123212	AC214771.3_FG002	175	447	289	600	35.51	8e-07	47.8	Inserted	52.4691	0.376718	3.17732	0.118565	4	336	0	excluded	5
GRMZM2G145382	AC214771.3_FG002	136	471	292	591	39.29	2e-16	73.9	Inserted	54	0.515801	0.430447	1.19829	19	336	0	Co_Exp IV	5
GRMZM2G340444	AC214771.3_FG002	421	921	73	612	31.02	1e-11	63.2	Inserted	53.8869	0.58046	0.417469	1.39043	6	336	0	excluded	5
GRMZM2G384913	AC214771.3_FG002	217	531	268	603	38.94	2e-16	74.3	Inserted	50.4087	0.391761	2.66178	0.14718	94	336	0	Co_Exp IV	3
GRMZM2G447566	AC214771.3_FG002	238	546	274	630	40.16	2e-15	71.6	Inserted	57.1038	0.383223	0.404405	0.947621	17	336	0	Co_Exp IV	4
GRMZM2G467576	AC214771.3_FG002	295	618	268	600	39.29	4e-15	71.2	Inserted	54.3417	0.575582	0.432417	1.33108	1089	336	0	Co_Exp IV	3
GRMZM5G885045	AC214771.3_FG002	271	609	289	597	38.46	2e-14	68.9	Inserted	48.7738	0.569115	0.429124	1.32623	93	336	0	Co_Exp IV	4
GRMZM2G002124	AC214817.3_FG004	229	1197	1000	1842	21.87	1e-10	63.9	Inserted	41.6988	0.810729	0.621798	1.30384	483	1286	0	Co_Exp IV	3
GRMZM2G009995	AC214817.3_FG004	349	2226	184	1836	23.16	4e-22	101	Inserted	42.4288	0.699078	0.782981	0.892842	927	1286	4	Co_Exp IV	2
GRMZM2G017022	AC214817.3_FG004	202	1926	205	1857	24.52	5e-29	122	Inserted	42.7394	0.761581	0.470049	1.62022	428	1286	0	Co_Exp IV	4
GRMZM2G023110	AC214817.3_FG004	64	1998	40	1851	41.22	6e-121	379	Inserted	49.9012	0.639119	0.594361	1.0753	1443	1286	0	Co_Exp IV	3
GRMZM2G043584	AC214817.3_FG004	1363	2889	241	1866	32.45	5e-53	197	Inserted	44.1029	0.70627	0.55383	1.27525	1112	1286	0	Co_Exp IV	3
GRMZM2G063684	AC214817.3_FG004	97	1074	901	1851	27.35	3e-20	92.4	Inserted	45.7909	0.666049	0.559425	1.1906	12	1286	0	Co_Exp IV	4
GRMZM2G080537	AC214817.3_FG004	1243	3129	151	1842	28.62	1e-47	181	Inserted	45.1564	0.724981	0.645214	1.12363	60	1286	3	Co_Exp IV	2
GRMZM2G144923	AC214817.3_FG004	76	1344	88	1293	29.77	7e-31	127	Inserted	42.4287	0.880713	0.822495	1.07078	5	1286	0	excluded	4
GRMZM2G150448	AC214817.3_FG004	157	2115	4	1878	42.41	8e-147	447	Inserted	50.9517	0.576902	0.781488	0.738209	1797	1286	0	Co_Exp IV	3
GRMZM2G177535	AC214817.3_FG004	1729	3246	295	1884	30.49	3e-52	196	Inserted	46.4286	0.701516	0.666025	1.05329	517	1286	0	Co_Exp IV	4
GRMZM2G303768	AC214817.3_FG004	178	1116	919	1842	31.48	1e-33	132	Inserted	46.5753	0.678312	0.671459	1.0102	589	1286	0	Co_Exp IV	3
GRMZM2G304745	AC214817.3_FG004	31	1545	202	1839	23.27	1e-20	95.9	Inserted	43.8303	0.674588	0.673054	1.00228	48	1286	2	Co_Exp IV	2
GRMZM2G384439	AC214817.3_FG004	94	1749	82	1836	31.68	1e-63	224	Inserted	47.9189	0.621129	0.641357	0.968461	435	1286	12	Co_Exp IV	2
GRMZM2G426156	AC214817.3_FG004	103	2076	85	1839	25.69	5e-21	98.2	Inserted	42.4069	0.757006	0.748885	1.01084	1042	1286	62	Co_Exp IV	2
GRMZM2G463493	AC214817.3_FG004	1624	3288	199	1899	29.43	2e-47	181	Inserted	47.1594	0.776186	0.648062	1.1977	587	1286	0	Co_Exp IV	3
GRMZM2G016660	AC215181.3_FG004	490	984	463	912	30.81	1e-09	58.5	Inserted	42.8843	0.831263	0.581505	1.4295	347	693	0	Co_Exp IV	3
GRMZM2G019567	AC215181.3_FG004	337	1323	124	939	27.22	2e-07	53.1	Inserted	47.4929	0.475709	0.402663	1.18141	229	693	1	Co_Exp IV	2
GRMZM2G080871	AC215181.3_FG004	241	1044	157	945	28.62	8e-11	63.5	Inserted	50.907	0.524652	0.6883	0.762243	101	693	0	Co_Exp IV	4
GRMZM2G096753	AC215181.3_FG004	22	894	142	921	28.67	9e-09	56.2	Inserted	50.9761	0.602735	0.443983	1.35756	0	693	0	Co_Exp V	4
GRMZM2G105415	AC215181.3_FG004	28	813	124	924	30.07	1e-24	105	Inserted	47.1676	0.894334	0.456462	1.95927	0	693	0	Co_Exp V	6
GRMZM2G135091	AC215181.3_FG004	22	852	142	918	28.87	6e-10	59.3	Inserted	53.733	0.496639	0.49374	1.00587	2	693	0	excluded	3
GRMZM2G171822	AC215181.3_FG004	280	1227	142	921	26.63	7e-09	57.4	Inserted	51.4228	0.468743	0.433123	1.08224	724	693	220	unclassified	1
GRMZM2G396350	AC215181.3_FG004	181	714	145	732	27.75	2e-05	45.8	Inserted	48.4326	0.477012	0.697094	0.684287	40	693	0	Co_Exp IV	3
GRMZM2G028718	AC215198.3_FG002	205	1347	580	1803	23.29	2e-13	73.6	Inserted	45.2399	0.664348	0.891687	0.745047	1283	1021	93	unclassified	2
GRMZM2G046919	AC215198.3_FG002	91	1341	214	1653	25.41	2e-21	97.8	Inserted	44.7984	0.638929	0.538681	1.1861	642	1021	382	unclassified	1
GRMZM2G087226	AC215198.3_FG002	106	1233	103	1308	26.83	7e-25	108	Inserted	46.4012	0.669787	0.526923	1.27113	1314	1021	85	unclassified	2
GRMZM2G092198	AC215198.3_FG002	268	1539	451	1566	20.88	2e-06	50.8	Inserted	41.3217	0.766021	0.601873	1.27273	369	1021	262	unclassified	1
GRMZM2G108981	AC215198.3_FG002	559	1605	577	1782	22.62	5e-14	75.1	Inserted	43.3333	0.619733	0.830772	0.745972	1895	1021	479	unclassified	1
GRMZM2G167422	AC215198.3_FG002	358	1707	97	1578	24.32	3e-14	75.9	Inserted	44.526	0.583159	0.692855	0.841674	1238	1021	311	unclassified	1
GRMZM2G329293	AC215198.3_FG002	142	1371	85	1212	25.49	8e-10	61.6	Inserted	45.7207	0.677399	0.567449	1.19376	450	1021	135	unclassified	2
GRMZM2G349193	AC215198.3_FG002	64	1299	91	1293	26.57	2e-21	98.2	Inserted	46.6819	0.771098	0.718721	1.07288	661	1021	135	unclassified	2
GRMZM2G480380	AC215198.3_FG002	100	1389	787	1950	29.66	1e-50	185	Inserted	45.5218	0.704434	0.738874	0.953388	173	1021	95	unclassified	2
GRMZM5G818978	AC215198.3_FG002	445	1665	433	1602	21.01	9e-13	71.2	Inserted	46.0674	0.666421	0.707172	0.942374	376	1021	152	unclassified	2
GRMZM5G882758	AC215198.3_FG002	13	1383	58	1452	24.95	1e-22	101	Inserted	46.9245	0.608021	0.467571	1.30038	1402	1021	426	unclassified	1
GRMZM2G009871	AC215201.3_FG005	103	1623	157	1773	21.98	4e-10	62.4	Inserted	43.9189	0.638289	0.781717	0.816522	1413	398	0	Co_Exp IV	4
GRMZM2G415390	AC215260.3_FG001	391	840	67	510	32.89	6e-11	60.1	Inserted	49.9006	0.494116	0.485492	1.01776	35	269	0	Co_Exp IV	5
GRMZM2G362298	AC215260.3_FG003	1	1191	1	1230	22.74	1e-06	51.2	Inserted	49.1255	0.744281	0.49646	1.49918	0	1540	0	Co_Exp V	0
GRMZM2G007140	AC215639.3_FG002	151	891	55	930	27.81	2e-15	76.6	Inserted	46.1123	0.578172	0.512419	1.12832	1567	7	0	excluded	5
GRMZM2G308189	AC215723.3_FG001	511	1287	4	777	25.77	8e-23	99	Inserted	43.6195	0.7809	0.841107	0.928419	33	847	0	Co_Exp IV	3
GRMZM2G464510	AC215723.3_FG001	595	1308	4	834	22.14	5e-13	70.1	Inserted	41.6667	0.826095	1.0094	0.818399	327	847	0	Co_Exp IV	3
GRMZM2G467528	AC215723.3_FG001	808	1713	40	834	24.5	8e-23	99.8	Inserted	44.9089	0.66485	1.27384	0.521925	982	847	0	Co_Exp IV	3
GRMZM5G818978	AC215723.3_FG001	757	1629	31	798	24.05	3e-25	107	Inserted	41.2883	0.755913	0.631138	1.1977	376	847	0	Co_Exp IV	3
GRMZM2G064501	AC216235.2_FG010	628	1674	214	1254	27.37	5e-40	152	Inserted	47	0.906867	0.536371	1.69075	666	424	47	unclassified	2
GRMZM2G347605	AC216235.2_FG010	43	1107	250	1236	24.13	1e-08	57.8	Inserted	43.3502	0.568593	0.778194	0.730657	835	424	148	unclassified	1
GRMZM5G818978	AC216235.2_FG010	304	1335	244	1266	24.58	6e-06	48.9	Inserted	47.6444	0.71289	0.652297	1.09289	376	424	23	Co_Exp IV	2
GRMZM2G164909	AC216247.3_FG001	205	1017	145	897	39.21	7e-53	182	Inserted	55.7491	0.264495	3.39062	0.078008	3	121	0	excluded	5
GRMZM2G126541	AC216264.3_FG001	568	1482	412	1254	22.64	2e-07	53.5	Inserted	42.1377	0.693775	1.4614	0.474733	32	51	0	Co_Exp IV	5
GRMZM2G066057	AC216731.3_FG001	478	975	406	873	59.28	3e-53	179	Inserted	63.1164	0.229452	2.4903	0.0921384	392	164	136	unclassified	2
GRMZM2G409309	AC216886.3_FG001	121	1101	184	1245	26.16	2e-24	103	Inserted	45.4785	0.689703	0.551715	1.25011	65	13	0	Co_Exp IV	4
GRMZM2G404081	AC216886.3_FG002	94	1128	265	1308	28.8	6e-30	119	Inserted	55.3749	0.477482	0.728035	0.65585	60	931	0	Co_Exp IV	3
GRMZM2G038497	AC217051.3_FG005	1	168	1	171	70.18	2e-20	80.5	Inserted	80	0.105775	0.845373	0.125122	719	383	70	unclassified	2
GRMZM2G177340	AC217056.3_FG001	1468	3033	1033	2445	33.99	2e-66	241	Inserted	43.7174	0.481354	1.20499	0.399466	349	760	0	Co_Exp IV	4
GRMZM2G148721	AC217293.3_FG005	700	1506	97	1059	24.55	4e-06	49.7	Inserted	43.4303	0.672137	0.911642	0.737281	2	1	0	excluded	6
GRMZM2G176605	AC217293.3_FG005	463	1488	58	1059	25.47	4e-06	49.7	Inserted	46.8388	0.597355	1.02726	0.581502	189	1	0	excluded	3
GRMZM2G028568	AC217293.3_FG007	880	1971	1063	2169	31.57	2e-37	149	Inserted	46.6989	0.507349	0.926122	0.547821	296	269	23	unclassified	2
GRMZM2G104655	AC217293.3_FG007	943	2037	1084	2160	31.06	7e-41	160	Inserted	47.6036	0.544375	0.589811	0.922965	815	269	0	Co_Exp IV	3
GRMZM2G118628	AC217293.3_FG007	973	2265	931	2166	31.09	3e-44	171	Inserted	46.3656	0.645655	0.534799	1.20729	312	269	32	unclassified	2
GRMZM2G144028	AC217293.3_FG007	1018	2073	1105	2169	33.07	1e-40	159	Inserted	46.7943	0.628559	0.466395	1.3477	156	269	3	Co_Exp IV	2
GRMZM2G161380	AC217293.3_FG007	52	1014	1114	2169	30.43	5e-32	128	Inserted	46.9643	0.650417	0.537724	1.20957	191	269	0	Co_Exp IV	4
GRMZM2G359986	AC217293.3_FG007	67	1890	88	2166	27.72	1e-54	200	Inserted	45.3589	0.751799	0.518886	1.44887	9	269	0	excluded	4
GRMZM2G002124	AC217300.3_FG004	229	1197	298	1176	25.6	1e-13	72.8	Inserted	40.3696	0.743534	1.89317	0.392746	483	653	0	Co_Exp IV	4
GRMZM2G006505	AC217300.3_FG004	1006	1881	352	1185	26.47	7e-18	86.7	Inserted	40.593	0.669836	1.18189	0.566751	1298	653	0	Co_Exp IV	4
GRMZM2G007246	AC217300.3_FG004	70	678	304	948	29.02	1e-09	58.9	Inserted	42.8571	0.686489	0.57685	1.19007	352	653	0	Co_Exp IV	3
GRMZM2G014618	AC217300.3_FG004	265	1239	331	1176	24.51	7e-16	79.3	Inserted	40.5328	0.716334	0.894999	0.800374	926	653	0	Co_Exp IV	3
GRMZM2G014833	AC217300.3_FG004	133	912	334	1188	26.3	1e-13	72.8	Inserted	45.4148	0.682706	0.803158	0.850027	0	653	0	Co_Exp V	0
GRMZM2G016480	AC217300.3_FG004	682	1818	94	1158	28.13	9e-34	134	Inserted	44.5432	0.578091	1.16504	0.496199	911	653	0	Co_Exp IV	4
GRMZM2G016660	AC217300.3_FG004	82	792	334	942	23.27	8e-05	44.3	Inserted	42.1751	0.687489	0.728501	0.943704	347	653	0	Co_Exp IV	4
GRMZM2G017022	AC217300.3_FG004	1027	1902	298	1167	28.31	1e-24	107	Inserted	45.4936	0.795331	0.954974	0.832831	428	653	0	Co_Exp IV	4
GRMZM2G018280	AC217300.3_FG004	334	1080	352	1167	27.34	1e-21	95.9	Inserted	45.896	0.649733	1.01151	0.642337	444	653	0	Co_Exp IV	4
GRMZM2G019434	AC217300.3_FG004	187	1032	334	1176	28.3	2e-25	105	Inserted	44.1394	0.655756	1.00746	0.650901	1703	653	0	Co_Exp IV	4
GRMZM2G020158	AC217300.3_FG004	691	1773	70	1146	35.81	1e-53	191	Inserted	44.4444	0.630291	1.17624	0.535855	476	653	0	Co_Exp IV	5
GRMZM2G023444	AC217300.3_FG004	82	828	352	1158	30.04	5e-19	87	Inserted	43.6406	0.983381	0.564255	1.74279	1	653	0	excluded	6
GRMZM2G023836	AC217300.3_FG004	130	1020	271	1182	35.26	2e-44	165	Inserted	45.7469	0.725412	1.12056	0.647367	1398	653	0	Co_Exp IV	4
GRMZM2G024151	AC217300.3_FG004	205	1095	325	1203	27.36	2e-10	62	Inserted	45.1256	0.705877	0.645292	1.09389	917	653	0	Co_Exp IV	4
GRMZM2G026767	AC217300.3_FG004	172	987	298	1167	28.33	7e-30	121	Inserted	45.1996	0.756524	0.729212	1.03745	32	653	0	Co_Exp IV	4
GRMZM2G027958	AC217300.3_FG004	553	1467	352	1176	33.22	5e-40	151	Inserted	45.2381	0.667486	0.921944	0.723999	427	653	0	Co_Exp IV	4
GRMZM2G028604	AC217300.3_FG004	307	1053	352	1167	27.7	2e-21	95.5	Inserted	44.5087	0.688854	1.03576	0.665074	561	653	0	Co_Exp IV	4
GRMZM2G029692	AC217300.3_FG004	58	1032	289	1245	23.9	6e-14	74.3	Inserted	42.196	0.653118	0.999592	0.653384	457	653	0	Co_Exp IV	4
GRMZM2G032132	AC217300.3_FG004	385	1227	352	1170	28.28	4e-25	106	Inserted	46.5116	0.804658	0.525829	1.53027	1466	653	0	Co_Exp IV	4
GRMZM2G041463	AC217300.3_FG004	43	885	334	1179	26.87	9e-16	79.3	Inserted	44.6073	0.662814	0.768037	0.862998	248	653	0	Co_Exp IV	4
GRMZM2G044038	AC217300.3_FG004	34	654	334	996	27.56	2e-14	75.1	Inserted	46.733	0.673251	0.860534	0.782364	1603	653	0	Co_Exp IV	4
GRMZM2G045366	AC217300.3_FG004	451	1302	289	1197	27.44	8e-20	91.7	Inserted	45.2716	0.565984	1.09948	0.514772	2017	653	0	Co_Exp IV	3
GRMZM2G049109	AC217300.3_FG004	31	939	283	1167	34.08	5e-41	152	Inserted	44.4099	0.79218	0.833066	0.950921	40	653	0	Co_Exp IV	5
GRMZM2G049541	AC217300.3_FG004	25	651	334	948	29.39	8e-10	59.3	Inserted	42.6301	0.717494	0.961744	0.746034	248	653	0	Co_Exp IV	5
GRMZM2G054634	AC217300.3_FG004	163	969	292	1167	30.51	7e-33	130	Inserted	45.6616	0.685667	0.991938	0.69124	2278	653	0	Co_Exp IV	3
GRMZM2G056903	AC217300.3_FG004	535	1224	502	1179	32.37	5e-25	105	Inserted	47.5871	0.59311	1.03731	0.571778	374	653	0	Co_Exp IV	5
GRMZM2G059497	AC217300.3_FG004	829	1866	124	1167	26.15	6e-26	111	Inserted	46.1671	0.705136	0.583702	1.20804	100	653	0	Co_Exp IV	4
GRMZM2G063069	AC217300.3_FG004	223	1050	340	1176	28.85	3e-26	108	Inserted	45.7205	0.671658	0.803916	0.835483	857	653	3	Co_Exp IV	2
GRMZM2G063684	AC217300.3_FG004	250	1065	352	1176	30.56	7e-28	113	Inserted	45.6954	0.718486	0.701063	1.02485	12	653	0	Co_Exp IV	4
GRMZM2G068151	AC217300.3_FG004	484	1374	289	1188	32.25	1e-41	156	Inserted	46.2834	0.66162	0.591657	1.11825	633	653	0	Co_Exp IV	4
GRMZM2G072584	AC217300.3_FG004	280	1047	352	1167	34.49	2e-29	118	Inserted	46.4902	0.643849	0.862025	0.746902	738	653	0	Co_Exp IV	5
GRMZM2G076212	AC217300.3_FG004	178	1071	256	1167	33.23	6e-41	152	Inserted	47.1193	0.766021	0.691981	1.107	305	653	0	Co_Exp IV	4
GRMZM2G076987	AC217300.3_FG004	766	1911	61	1170	33.59	4e-57	202	Inserted	45.1433	0.684404	0.713474	0.959255	122	653	0	Co_Exp IV	5
GRMZM2G079583	AC217300.3_FG004	562	1323	376	1167	27.68	2e-20	93.6	Inserted	47.5294	0.634971	0.825106	0.769562	211	653	0	Co_Exp IV	5
GRMZM2G080001	AC217300.3_FG004	454	1311	334	1185	28.86	2e-17	84.3	Inserted	46.2422	0.728232	0.489961	1.48631	695	653	6	Co_Exp IV	2
GRMZM2G088299	AC217300.3_FG004	250	1065	352	1176	29.24	4e-26	108	Inserted	44.4565	0.698007	0.708273	0.985505	0	653	0	Co_Exp V	0
GRMZM2G094028	AC217300.3_FG004	559	1701	4	1158	28.36	1e-36	142	Inserted	45.2194	0.82668	0.563931	1.46592	1152	653	0	Co_Exp IV	3
GRMZM2G096115	AC217300.3_FG004	103	885	334	1188	27.15	1e-15	79.3	Inserted	45.2328	0.690724	0.901323	0.766344	250	653	0	Co_Exp IV	4
GRMZM2G099598	AC217300.3_FG004	163	975	289	1167	27.03	2e-27	114	Inserted	44.7059	0.803042	0.61994	1.29535	284	653	0	Co_Exp IV	4
GRMZM2G100114	AC217300.3_FG004	310	1176	298	1176	24.34	5e-13	70.5	Inserted	41.0494	0.950538	0.719419	1.32126	415	653	0	Co_Exp IV	5
GRMZM2G102088	AC217300.3_FG004	418	1215	352	1203	28.81	9e-26	108	Inserted	45.7018	0.621326	1.02567	0.605777	1597	653	0	Co_Exp IV	3
GRMZM2G105766	AC217300.3_FG004	64	684	334	966	32.72	1e-15	77.8	Inserted	45.5474	0.654261	1.05161	0.62215	333	653	0	Co_Exp IV	4
GRMZM2G111269	AC217300.3_FG004	211	1056	334	1176	27.97	1e-24	103	Inserted	45.9119	0.626848	0.673872	0.930218	991	653	0	Co_Exp IV	4
GRMZM2G112229	AC217300.3_FG004	184	1215	211	1176	26.26	1e-15	78.6	Inserted	41.7273	0.859531	0.852826	1.00786	695	653	0	Co_Exp IV	5
GRMZM2G116376	AC217300.3_FG004	73	714	307	966	29.57	4e-18	86.7	Inserted	47.972	0.661873	0.65839	1.00529	582	653	0	Co_Exp IV	3
GRMZM2G121715	AC217300.3_FG004	370	1206	292	1149	30	6e-30	120	Inserted	45.616	0.746027	1.18323	0.6305	312	653	0	Co_Exp IV	5
GRMZM2G121826	AC217300.3_FG004	118	936	298	1182	29.19	2e-29	119	Inserted	45.9547	0.714358	1.04018	0.686763	1645	653	0	Co_Exp IV	3
GRMZM2G127050	AC217300.3_FG004	157	969	289	1167	28.04	1e-29	120	Inserted	46.3862	0.774914	0.536505	1.44437	147	653	0	Co_Exp IV	4
GRMZM2G130213	AC217300.3_FG004	214	894	352	999	30.86	1e-12	68.9	Inserted	42.8571	0.693569	0.842831	0.822904	756	653	0	Co_Exp IV	3
GRMZM2G130389	AC217300.3_FG004	70	939	325	1170	30.92	2e-41	151	Inserted	47.7848	0.580582	0.808201	0.718363	1	653	0	excluded	5
GRMZM2G131629	AC217300.3_FG004	307	1158	334	1176	28.43	8e-23	99.8	Inserted	41.7708	0.778052	0.785425	0.990612	930	653	0	Co_Exp IV	3
GRMZM2G135091	AC217300.3_FG004	25	666	334	948	26.81	1e-11	65.1	Inserted	40.6685	0.882957	0.617164	1.43067	2	653	0	excluded	5
GRMZM2G135359	AC217300.3_FG004	520	1464	172	1179	24.93	2e-22	99.8	Inserted	46.0478	0.628622	0.842227	0.74638	1145	653	0	Co_Exp IV	5
GRMZM2G136400	AC217300.3_FG004	46	819	334	1164	28.67	1e-16	82	Inserted	44.1341	0.642064	1.05338	0.60953	908	653	0	Co_Exp IV	3
GRMZM2G136410	AC217300.3_FG004	130	909	334	1188	26.03	1e-15	79.3	Inserted	44.6035	0.732844	0.713833	1.02663	367	653	0	Co_Exp IV	3
GRMZM2G137569	AC217300.3_FG004	40	789	334	1161	26.33	2e-12	68.6	Inserted	43.6588	0.695929	0.816601	0.852226	417	653	0	Co_Exp IV	4
GRMZM2G139199	AC217300.3_FG004	106	780	325	951	27.31	9e-10	60.1	Inserted	45.0843	0.763128	0.828565	0.921023	9	653	0	excluded	6
GRMZM2G140612	AC217300.3_FG004	442	1188	352	1167	28.42	1e-24	104	Inserted	45.2116	0.544251	0.880643	0.618015	83	653	4	Co_Exp IV	2
GRMZM2G140752	AC217300.3_FG004	784	1893	103	1167	35	1e-54	195	Inserted	45.3177	0.819214	0.505019	1.62214	0	653	0	Co_Exp V	6
GRMZM2G142544	AC217300.3_FG004	847	1713	229	1146	33.55	6e-40	152	Inserted	49.2212	0.70625	0.504361	1.40029	1399	653	0	Co_Exp IV	4
GRMZM2G146553	AC217300.3_FG004	37	753	334	1050	28.57	3e-13	71.2	Inserted	46.2121	0.668324	1.13478	0.588946	2482	653	0	Co_Exp IV	3
GRMZM2G149286	AC217300.3_FG004	67	657	334	951	29.28	8e-14	73.2	Inserted	48.0422	0.663983	0.454089	1.46223	1525	653	0	Co_Exp IV	3
GRMZM2G150714	AC217300.3_FG004	484	1197	493	1179	32.26	3e-22	97.8	Inserted	45.2163	0.662835	1.23194	0.538041	344	653	0	Co_Exp IV	4
GRMZM2G152889	AC217300.3_FG004	733	1500	334	1167	28.57	3e-25	108	Inserted	45.8757	0.663675	0.821752	0.807634	1909	653	0	Co_Exp IV	4
GRMZM2G154114	AC217300.3_FG004	211	1020	325	1197	28.34	6e-17	82	Inserted	41.7382	1.00893	0.597919	1.6874	53	653	0	Co_Exp IV	5
GRMZM2G156013	AC217300.3_FG004	418	1215	352	1203	28.81	2e-25	106	Inserted	44.7793	0.548071	1.06735	0.513489	320	653	0	Co_Exp IV	4
GRMZM2G156150	AC217300.3_FG004	25	792	325	1164	28.72	4e-14	73.9	Inserted	44.8957	0.646549	0.691758	0.934646	0	653	0	Co_Exp V	0
GRMZM2G159047	AC217300.3_FG004	214	1071	292	1170	32.56	2e-30	121	Inserted	44.2431	0.781671	0.794153	0.984283	226	653	0	Co_Exp IV	5
GRMZM2G159908	AC217300.3_FG004	433	1329	292	1167	33.22	2e-39	149	Inserted	46.3492	0.777657	0.832469	0.934157	1598	653	0	Co_Exp IV	4
GRMZM2G162167	AC217300.3_FG004	301	1062	415	1143	28.06	7e-11	64.3	Inserted	42.4065	0.655024	0.984976	0.665016	2176	653	0	Co_Exp IV	3
GRMZM2G163328	AC217300.3_FG004	196	1047	292	1170	32.44	7e-29	116	Inserted	42.9461	0.70643	1.08364	0.651902	83	653	0	Co_Exp IV	5
GRMZM2G165231	AC217300.3_FG004	94	858	352	1167	31.49	6e-18	84.3	Inserted	46.1717	0.698949	0.935126	0.747439	929	653	0	Co_Exp IV	4
GRMZM2G166658	AC217300.3_FG004	31	786	328	1158	26.33	2e-15	78.2	Inserted	43.9462	0.61426	1.20721	0.508826	1894	653	0	Co_Exp IV	4
GRMZM2G166719	AC217300.3_FG004	133	993	292	1167	32.67	4e-40	148	Inserted	43.8947	0.748477	0.942459	0.794174	202	653	0	Co_Exp IV	5
GRMZM2G169080	AC217300.3_FG004	163	969	292	1167	30.51	2e-33	131	Inserted	46.3862	0.600804	0.98931	0.607296	2377	653	0	Co_Exp IV	4
GRMZM2G171677	AC217300.3_FG004	145	972	286	1182	30.82	1e-30	121	Inserted	46.8915	0.641325	0.951767	0.673825	843	653	0	Co_Exp IV	4
GRMZM2G174896	AC217300.3_FG004	58	810	334	1158	27.96	1e-16	82	Inserted	41.7861	0.651216	1.21196	0.537325	1163	653	0	Co_Exp IV	4
GRMZM2G176519	AC217300.3_FG004	103	882	334	1188	27.84	2e-16	81.3	Inserted	44.8802	0.682391	0.770402	0.885759	1734	653	0	Co_Exp IV	4
GRMZM2G177445	AC217300.3_FG004	118	936	298	1182	29.19	8e-31	124	Inserted	44.9462	0.744376	0.845285	0.880621	2620	653	0	Co_Exp IV	3
GRMZM2G179268	AC217300.3_FG004	112	990	292	1206	34.64	5e-41	150	Inserted	47.9424	0.779889	0.571525	1.36458	1504	653	0	Co_Exp IV	4
GRMZM2G181081	AC217300.3_FG004	43	759	334	1050	26.29	2e-12	68.9	Inserted	45.3401	0.656666	0.895352	0.733416	899	653	0	Co_Exp IV	4
GRMZM2G301513	AC217300.3_FG004	1	615	502	1146	35.16	7e-29	113	Inserted	42.735	0.700902	1.32914	0.527335	47	653	0	Co_Exp IV	5
GRMZM2G303768	AC217300.3_FG004	412	1119	493	1179	29.48	7e-21	93.2	Inserted	44.7543	0.859575	0.732868	1.17289	589	653	0	Co_Exp IV	4
GRMZM2G304745	AC217300.3_FG004	685	1539	283	1167	27.97	8e-24	103	Inserted	44.6962	0.687917	0.676305	1.01717	48	653	15	unclassified	2
GRMZM2G308365	AC217300.3_FG004	103	909	352	1167	33.57	3e-36	137	Inserted	47.1056	0.802542	0.577604	1.38943	434	653	0	Co_Exp IV	4
GRMZM2G316136	AC217300.3_FG004	55	810	328	1158	28.37	5e-16	80.1	Inserted	43.1151	0.626323	1.55841	0.401899	90	653	0	Co_Exp IV	4
GRMZM2G318862	AC217300.3_FG004	802	1680	211	1167	32.82	5e-36	140	Inserted	44.3587	0.540918	1.12384	0.481311	1	653	0	excluded	4
GRMZM2G321153	AC217300.3_FG004	817	1707	325	1197	32.15	1e-41	156	Inserted	47.6987	0.670279	0.649299	1.03231	71	653	0	Co_Exp IV	4
GRMZM2G328781	AC217300.3_FG004	364	1092	460	1179	30.71	8e-24	101	Inserted	48.3912	0.763603	0.656738	1.16272	844	653	0	Co_Exp IV	4
GRMZM2G330049	AC217300.3_FG004	64	906	334	1149	30.34	2e-15	78.2	Inserted	43.2787	0.724548	1.05627	0.685946	719	653	0	Co_Exp IV	4
GRMZM2G346466	AC217300.3_FG004	970	1932	115	1167	26.24	6e-29	120	Inserted	45.5869	0.746723	0.705613	1.05826	59	653	0	Co_Exp IV	4
GRMZM2G363066	AC217300.3_FG004	253	1149	253	1167	34.41	5e-40	150	Inserted	48.4407	0.636903	1.54513	0.4122	235	653	0	Co_Exp IV	4
GRMZM2G368388	AC217300.3_FG004	1	966	289	1191	34.23	7e-41	151	Inserted	44.4444	0.872928	0.679882	1.28394	850	653	0	Co_Exp IV	4
GRMZM2G379780	AC217300.3_FG004	820	1800	115	1170	27.45	1e-40	154	Inserted	45.7042	0.693944	0.597281	1.16184	99	653	0	Co_Exp IV	4
GRMZM2G390896	AC217300.3_FG004	34	879	334	1170	27.55	7e-15	76.6	Inserted	45.1477	0.629038	0.684074	0.919547	754	653	0	Co_Exp IV	4
GRMZM2G398559	AC217300.3_FG004	181	1101	259	1167	30.19	8e-31	122	Inserted	43.1373	0.700172	1.0521	0.6655	312	653	0	Co_Exp IV	5
GRMZM2G404207	AC217300.3_FG004	673	1581	292	1200	46.75	2e-82	268	Inserted	53.965	0.491392	0.844336	0.581987	1935	653	0	Co_Exp IV	4
GRMZM2G406601	AC217300.3_FG004	163	1098	253	1167	33.44	7e-38	143	Inserted	44.4012	0.728461	0.619643	1.17561	1191	653	0	Co_Exp IV	4
GRMZM2G409976	AC217300.3_FG004	1	624	577	1218	41.1	1e-40	146	Inserted	47.5983	0.704398	0.636792	1.10617	1074	653	0	Co_Exp IV	4
GRMZM2G412760	AC217300.3_FG004	187	1026	292	1158	34.47	4e-42	155	Inserted	46.2203	0.605629	1.75625	0.344842	903	653	0	Co_Exp IV	4
GRMZM2G443843	AC217300.3_FG004	823	1899	1	1167	35.53	2e-55	197	Inserted	47.8689	0.742764	0.632704	1.17395	608	653	0	Co_Exp IV	4
GRMZM2G448258	AC217300.3_FG004	91	696	346	951	30.32	9e-15	74.7	Inserted	46.189	0.726893	1.05691	0.687751	2359	653	4	Co_Exp IV	2
GRMZM2G448672	AC217300.3_FG004	73	915	292	1167	37.33	6e-42	153	Inserted	48.7207	0.549308	1.06699	0.514822	24	653	0	Co_Exp IV	5
GRMZM2G451147	AC217300.3_FG004	265	1125	283	1167	36.21	1e-39	148	Inserted	49.1543	0.651911	0.790435	0.824749	717	653	0	Co_Exp IV	4
GRMZM2G465833	AC217300.3_FG004	742	1509	334	1167	28.57	4e-24	104	Inserted	45.9035	0.611461	0.842122	0.726095	218	653	0	Co_Exp IV	5
GRMZM2G467671	AC217300.3_FG004	970	1965	292	1257	31.58	2e-38	148	Inserted	45.977	0.629643	1.46224	0.4306	239	653	0	Co_Exp IV	5
GRMZM2G467703	AC217300.3_FG004	316	1011	217	951	36.65	2e-39	149	Inserted	43.9547	0.610138	1.63883	0.372301	923	653	0	Co_Exp IV	3
GRMZM2G468756	AC217300.3_FG004	820	1854	97	1167	36.96	4e-57	202	Inserted	46.9816	0.667215	0.791385	0.843098	5	653	0	excluded	5
GRMZM2G469175	AC217300.3_FG004	802	1890	1	1167	30.98	5e-49	179	Inserted	44.4532	0.592513	0.959406	0.617583	33	653	0	Co_Exp IV	5
GRMZM2G471395	AC217300.3_FG004	190	993	289	1146	36.64	1e-41	153	Inserted	48.5149	0.61209	0.643941	0.950538	1	653	0	excluded	5
GRMZM2G472643	AC217300.3_FG004	52	669	334	966	30.23	2e-16	81.3	Inserted	45.9941	0.745032	0.889941	0.83717	252	653	0	Co_Exp IV	4
GRMZM2G540772	AC217300.3_FG004	484	1410	334	1194	28.44	1e-18	89	Inserted	45.6967	0.834375	0.529065	1.57708	20	653	0	Co_Exp IV	5
GRMZM5G835629	AC217300.3_FG004	202	1068	280	1182	34.77	2e-44	161	Inserted	48.6486	0.614176	0.819201	0.749726	989	653	0	Co_Exp IV	4
GRMZM6G513881	AC217300.3_FG004	22	720	415	1095	27.38	5e-16	79.7	Inserted	47.012	0.661517	0.93785	0.705355	1134	653	0	Co_Exp IV	3
GRMZM2G379021	AC217358.3_FG003	187	1179	19	1167	20.62	7e-14	73.9	Inserted	43.617	0.723823	0.571828	1.2658	1	1526	0	excluded	4
GRMZM2G027344	AC217358.3_FG009	337	867	34	573	24.04	9e-06	46.2	Inserted	46.1929	0.575548	3.12794	0.184002	20	392	0	Co_Exp IV	3
GRMZM2G002124	AC217401.3_FG003	229	1179	922	1773	27.16	6e-17	84	Inserted	39.2685	0.911056	0.621882	1.465	483	1419	0	Co_Exp IV	3
GRMZM2G006505	AC217401.3_FG003	139	1875	214	1785	24.6	1e-32	133	Inserted	44.0623	0.756381	0.705268	1.07247	1298	1419	0	Co_Exp IV	4
GRMZM2G007477	AC217401.3_FG003	7	1140	754	1791	33.07	4e-53	189	Inserted	48.3404	0.681164	0.658323	1.03469	1206	1419	27	Co_Exp IV	2
GRMZM2G009995	AC217401.3_FG003	655	2226	385	1785	26.27	3e-36	145	Inserted	42.9599	0.72304	0.764525	0.945738	927	1419	0	Co_Exp IV	3
GRMZM2G012176	AC217401.3_FG003	121	2256	226	1785	25.73	2e-40	158	Inserted	38.3144	0.707237	0.789669	0.895612	109	1419	1	Co_Exp IV	2
GRMZM2G014618	AC217401.3_FG003	301	1233	967	1785	27.3	7e-16	80.1	Inserted	42.1053	0.678819	0.414987	1.63576	926	1419	0	Co_Exp IV	4
GRMZM2G017022	AC217401.3_FG003	427	1905	376	1785	24.11	4e-28	120	Inserted	41.1589	0.733819	0.662484	1.10768	428	1419	0	Co_Exp IV	3
GRMZM2G017157	AC217401.3_FG003	742	1947	691	1812	32.27	2e-47	177	Inserted	47.8469	0.716776	0.680557	1.05322	34	1419	0	Co_Exp IV	3
GRMZM2G019434	AC217401.3_FG003	139	1029	901	1788	28.88	2e-22	99.4	Inserted	45.1645	0.661364	0.530389	1.24694	1703	1419	533	unclassified	2
GRMZM2G021624	AC217401.3_FG003	754	1884	670	1782	38.14	2e-61	218	Inserted	48.4108	0.59596	0.790668	0.753742	424	1419	0	Co_Exp IV	3
GRMZM2G022514	AC217401.3_FG003	808	2025	574	1785	32.38	4e-50	187	Inserted	46.815	0.890967	0.547846	1.62631	263	1419	0	Co_Exp IV	3
GRMZM2G022645	AC217401.3_FG003	814	1866	760	1785	31.62	2e-37	147	Inserted	45.8554	0.818589	0.526477	1.55484	400	1419	0	Co_Exp IV	3
GRMZM2G023110	AC217401.3_FG003	145	1983	214	1785	28.32	5e-43	164	Inserted	43.4136	0.704135	0.562522	1.25175	1443	1419	0	Co_Exp IV	4
GRMZM2G027958	AC217401.3_FG003	319	1458	724	1782	30.53	1e-43	164	Inserted	46.4226	0.769048	0.538077	1.42925	427	1419	12	Co_Exp IV	2
GRMZM2G029407	AC217401.3_FG003	172	1866	226	1785	28.5	9e-45	169	Inserted	43.3682	0.758106	0.779396	0.972684	909	1419	0	Co_Exp IV	3
GRMZM2G029692	AC217401.3_FG003	58	993	913	1791	26.01	5e-18	88.2	Inserted	40.1914	0.701668	0.873394	0.80338	457	1419	0	Co_Exp IV	3
GRMZM2G031536	AC217401.3_FG003	694	1686	763	1791	41.11	2e-72	248	Inserted	53.1429	0.505085	1.96521	0.257012	34	1419	1	Co_Exp IV	2
GRMZM2G040263	AC217401.3_FG003	208	2016	187	1785	24.84	1e-42	163	Inserted	42.185	0.700525	1.03438	0.67724	586	1419	0	Co_Exp IV	4
GRMZM2G043799	AC217401.3_FG003	220	1218	709	1782	33.8	1e-45	168	Inserted	47.5728	0.648914	0.818656	0.792658	351	1419	225	unclassified	1
GRMZM2G048210	AC217401.3_FG003	88	1044	814	1782	40.42	9e-63	217	Inserted	49.4592	0.705562	0.83537	0.844611	1567	1419	534	unclassified	2
GRMZM2G049109	AC217401.3_FG003	37	1029	913	1884	29.39	1e-30	124	Inserted	43.1233	0.605589	1.14752	0.527738	40	1419	0	Co_Exp IV	3
GRMZM2G049895	AC217401.3_FG003	574	1563	763	1785	30.61	4e-43	163	Inserted	48.4346	0.670994	0.750804	0.8937	1009	1419	0	Co_Exp IV	3
GRMZM2G049906	AC217401.3_FG003	82	1245	706	1773	30.2	9e-43	160	Inserted	42.8455	1.01498	0.493255	2.05772	633	1419	0	Co_Exp IV	4
GRMZM2G050548	AC217401.3_FG003	154	1791	241	1650	30.39	7e-49	182	Inserted	40.9988	0.771384	0.880893	0.875683	649	1419	0	Co_Exp IV	4
GRMZM2G051984	AC217401.3_FG003	70	1086	835	1782	30.79	1e-43	160	Inserted	47.1931	0.848368	0.590455	1.4368	1475	1419	16	Co_Exp IV	2
GRMZM2G055154	AC217401.3_FG003	172	1119	880	1785	41.18	4e-57	200	Inserted	49.3	0.590786	0.829239	0.712444	1369	1419	5	Co_Exp IV	2
GRMZM2G055844	AC217401.3_FG003	262	2046	256	1785	24.48	8e-40	155	Inserted	38.9034	0.756948	0.886905	0.853471	1812	1419	0	Co_Exp IV	3
GRMZM2G059497	AC217401.3_FG003	151	1866	241	1782	23.79	1e-26	115	Inserted	43.1831	0.711295	0.767888	0.9263	100	1419	3	Co_Exp IV	2
GRMZM2G061257	AC217401.3_FG003	115	1926	199	1785	25.12	4e-41	159	Inserted	42.6632	0.759346	0.795895	0.954079	930	1419	0	Co_Exp IV	4
GRMZM2G061596	AC217401.3_FG003	175	1161	922	1926	37.65	7e-58	202	Inserted	50.3343	0.614791	1.24586	0.493467	13	1419	0	Co_Exp IV	4
GRMZM2G066274	AC217401.3_FG003	835	2364	340	1785	29.79	6e-54	198	Inserted	44.6626	0.723545	0.933253	0.775293	908	1419	0	Co_Exp IV	3
GRMZM2G067727	AC217401.3_FG003	505	1797	559	1797	34.93	8e-69	239	Inserted	48.6029	0.670971	0.767115	0.874668	878	1419	8	Co_Exp IV	2
GRMZM2G078926	AC217401.3_FG003	160	1878	241	1782	24.46	1e-33	136	Inserted	41.944	0.631547	0.79178	0.797629	332	1419	5	Co_Exp IV	2
GRMZM2G079583	AC217401.3_FG003	88	1344	490	1800	23.98	8e-20	92.4	Inserted	44.2024	0.769209	0.78996	0.973732	211	1419	1	Co_Exp IV	2
GRMZM2G082522	AC217401.3_FG003	85	1023	913	1914	29.55	3e-38	150	Inserted	45.891	0.607962	0.87423	0.695426	3542	1419	842	unclassified	2
GRMZM2G086577	AC217401.3_FG003	127	1083	922	1902	35.76	6e-60	207	Inserted	48.8759	0.671595	0.778075	0.863149	156	1419	0	Co_Exp IV	3
GRMZM2G087459	AC217401.3_FG003	202	1191	913	1785	33.63	1e-45	167	Inserted	45.1521	0.696461	0.488532	1.42562	1033	1419	79	Co_Exp IV	2
GRMZM2G089819	AC217401.3_FG003	520	2319	229	1785	28.81	2e-53	196	Inserted	41.9406	0.733775	0.904657	0.811108	1519	1419	0	Co_Exp IV	4
GRMZM2G095588	AC217401.3_FG003	91	1749	181	1803	25.89	2e-40	155	Inserted	44.7065	0.652835	0.990962	0.658789	1002	1419	686	unclassified	1
GRMZM2G103070	AC217401.3_FG003	346	2097	301	1860	28.9	2e-69	242	Inserted	43.0843	0.718304	0.646927	1.11033	2122	1419	2	Co_Exp IV	2
GRMZM2G103929	AC217401.3_FG003	208	1902	262	1785	27.67	4e-31	129	Inserted	44.0945	0.765962	0.711904	1.07593	441	1419	5	Co_Exp IV	2
GRMZM2G112229	AC217401.3_FG003	247	1197	922	1773	26.63	5e-16	80.5	Inserted	40.5615	0.618031	1.15738	0.533992	695	1419	0	Co_Exp IV	3
GRMZM2G119759	AC217401.3_FG003	172	1947	226	1785	25.33	2e-44	169	Inserted	43.3722	0.644702	0.867863	0.742861	1294	1419	0	Co_Exp IV	3
GRMZM2G120657	AC217401.3_FG003	772	2292	400	1812	24.57	6e-34	138	Inserted	43.7235	0.681057	0.922264	0.738462	917	1419	0	Co_Exp IV	3
GRMZM2G121565	AC217401.3_FG003	178	1806	265	1812	31.61	2e-82	275	Inserted	47.9539	0.614262	0.822517	0.746808	725	1419	355	unclassified	1
GRMZM2G122873	AC217401.3_FG003	334	1980	310	1785	27.56	3e-45	171	Inserted	41.9628	0.760739	0.722701	1.05263	923	1419	0	Co_Exp IV	4
GRMZM2G123314	AC217401.3_FG003	1510	3111	334	1773	29.85	7e-52	194	Inserted	44.1074	0.649472	0.843516	0.769958	6	1419	0	excluded	4
GRMZM2G127687	AC217401.3_FG003	220	2016	271	1902	29.36	2e-58	210	Inserted	42.3456	0.813112	0.648674	1.2535	752	1419	0	Co_Exp IV	4
GRMZM2G135359	AC217401.3_FG003	487	1458	754	1785	25.07	5e-18	87.4	Inserted	43.7226	0.615094	0.948103	0.648763	1145	1419	103	unclassified	2
GRMZM2G138198	AC217401.3_FG003	121	2127	184	1851	24.82	2e-39	154	Inserted	41.3116	0.716457	0.88055	0.813647	622	1419	0	Co_Exp IV	4
GRMZM2G138338	AC217401.3_FG003	1414	3090	319	1785	30.2	9e-59	214	Inserted	42.7095	0.884653	0.611014	1.44784	327	1419	0	Co_Exp IV	3
GRMZM2G140752	AC217401.3_FG003	856	1908	739	1797	40.11	5e-64	226	Inserted	49.6429	0.643102	0.811849	0.792144	0	1419	0	Co_Exp V	3
GRMZM2G143238	AC217401.3_FG003	547	2121	313	1785	25.05	1e-32	134	Inserted	43.9376	0.815429	0.701906	1.16173	1487	1419	0	Co_Exp IV	3
GRMZM2G144923	AC217401.3_FG003	373	1350	373	1239	26.44	6e-14	74.7	Inserted	40.4255	0.983578	0.724598	1.35741	5	1419	0	excluded	4
GRMZM2G150448	AC217401.3_FG003	265	2073	214	1785	27.54	9e-41	158	Inserted	43.8615	0.634685	0.829772	0.764891	1797	1419	0	Co_Exp IV	4
GRMZM2G151216	AC217401.3_FG003	112	2178	163	1806	23.97	2e-30	127	Inserted	38.7067	0.798517	0.771691	1.03476	903	1419	0	Co_Exp IV	3
GRMZM2G153527	AC217401.3_FG003	124	1851	214	1785	27.36	9e-47	175	Inserted	43.7534	0.715515	1.27527	0.561068	885	1419	0	Co_Exp IV	3
GRMZM2G154766	AC217401.3_FG003	769	1968	655	1791	31.53	3e-56	205	Inserted	43.8036	0.96359	0.473465	2.03519	631	1419	0	Co_Exp IV	4
GRMZM2G156905	AC217401.3_FG003	151	1872	241	1785	29.25	3e-48	180	Inserted	43.3259	0.884219	0.659184	1.34138	627	1419	0	Co_Exp IV	3
GRMZM2G159953	AC217401.3_FG003	814	2043	655	1887	34.44	2e-62	222	Inserted	47.6551	0.690489	0.807556	0.855035	1508	1419	0	Co_Exp IV	4
GRMZM2G160619	AC217401.3_FG003	469	2121	367	1785	28.44	2e-39	155	Inserted	41.7832	0.820835	0.699494	1.17347	1452	1419	0	Co_Exp IV	3
GRMZM2G161380	AC217401.3_FG003	31	990	775	1770	31.95	8e-44	161	Inserted	48.7619	0.729917	0.567464	1.28628	191	1419	0	Co_Exp IV	3
GRMZM2G165597	AC217401.3_FG003	349	1380	736	1785	35.93	1e-59	210	Inserted	50.5415	0.65301	0.650021	1.0046	512	1419	38	Co_Exp IV	2
GRMZM2G171620	AC217401.3_FG003	31	984	841	1785	38.39	4e-64	220	Inserted	52.5373	0.523583	1.15707	0.452506	744	1419	0	Co_Exp IV	4
GRMZM2G304745	AC217401.3_FG003	4	1551	340	1797	27.29	1e-41	158	Inserted	44.8337	0.597007	1.27286	0.469027	48	1419	0	Co_Exp IV	3
GRMZM2G309897	AC217401.3_FG003	109	1986	187	1785	29.41	2e-57	207	Inserted	41.9387	0.715362	0.703018	1.01756	1089	1419	0	Co_Exp IV	4
GRMZM2G310840	AC217401.3_FG003	655	1710	727	1812	29.71	2e-34	138	Inserted	45.4918	0.607012	0.645114	0.940937	31	1419	0	Co_Exp IV	3
GRMZM2G317770	AC217401.3_FG003	556	1800	640	1812	33.88	2e-58	209	Inserted	47.4311	0.626979	0.599496	1.04584	1271	1419	618	Co_Exp II	1
GRMZM2G332280	AC217401.3_FG003	1339	2457	442	1782	27.78	9e-41	160	Inserted	43.661	0.590771	0.974166	0.606437	11	1419	0	Co_Exp IV	5
GRMZM2G346466	AC217401.3_FG003	922	1932	721	1782	21.55	5e-19	91.7	Inserted	44.4732	0.67562	0.850194	0.794666	59	1419	0	Co_Exp IV	3
GRMZM2G353659	AC217401.3_FG003	19	1917	70	1785	26.86	2e-44	168	Inserted	42.836	0.733484	0.891203	0.823027	926	1419	0	Co_Exp IV	4
GRMZM2G359986	AC217401.3_FG003	778	1884	694	1785	36.41	1e-56	204	Inserted	48.11	0.879597	0.520856	1.68875	9	1419	0	excluded	4
GRMZM2G368388	AC217401.3_FG003	1	1089	913	1890	27.85	7e-30	122	Inserted	45.5095	0.665074	0.635814	1.04602	850	1419	0	Co_Exp IV	3
GRMZM2G391473	AC217401.3_FG003	109	1197	754	1806	33.33	3e-43	162	Inserted	48.0418	0.605751	1.23002	0.492471	38	1419	0	Co_Exp IV	3
GRMZM2G395348	AC217401.3_FG003	124	1938	187	1785	24.76	3e-39	153	Inserted	41.974	0.780868	0.747103	1.0452	158	1419	0	Co_Exp IV	3
GRMZM2G404207	AC217401.3_FG003	388	1539	706	1785	35.53	3e-63	223	Inserted	48.6397	0.579981	1.12072	0.517507	1935	1419	99	Co_Exp IV	2
GRMZM2G412885	AC217401.3_FG003	343	1305	787	1791	39.47	5e-69	235	Inserted	50	0.753633	0.745562	1.01082	0	1419	0	Co_Exp V	0
GRMZM2G422373	AC217401.3_FG003	502	1947	385	1785	31.02	4e-41	159	Inserted	44.6085	0.825672	0.705033	1.17111	1279	1419	0	Co_Exp IV	4
GRMZM2G426156	AC217401.3_FG003	409	2073	319	1785	23.79	9e-28	119	Inserted	41.4894	0.755937	0.733712	1.03029	1042	1419	87	unclassified	2
GRMZM2G434277	AC217401.3_FG003	103	1863	166	1782	27.27	1e-55	202	Inserted	43.6114	0.738039	0.665494	1.10901	2011	1419	0	Co_Exp IV	3
GRMZM2G434363	AC217401.3_FG003	859	1956	712	1788	37.87	1e-58	211	Inserted	47.6556	0.684891	0.695091	0.985326	17	1419	0	Co_Exp IV	4
GRMZM2G447989	AC217401.3_FG003	202	1917	259	1785	27.2	2e-41	159	Inserted	43.4471	0.633704	1.21817	0.520208	678	1419	0	Co_Exp IV	4
GRMZM2G454306	AC217401.3_FG003	220	1479	229	1434	26.97	4e-31	127	Inserted	45.4945	0.691192	0.760057	0.909395	942	1419	0	Co_Exp IV	3
GRMZM2G467671	AC217401.3_FG003	796	1890	766	1785	38.17	6e-51	188	Inserted	46.5157	0.751096	0.661406	1.1356	239	1419	0	Co_Exp IV	3
GRMZM2G469175	AC217401.3_FG003	889	1902	748	1794	37.04	5e-61	218	Inserted	50.0463	0.690667	0.932978	0.740282	33	1419	1	Co_Exp IV	2
GRMZM2G473411	AC217401.3_FG003	322	1353	844	1782	30.35	4e-44	165	Inserted	46.7907	0.731791	0.643146	1.13783	427	1419	0	Co_Exp IV	3
GRMZM2G475948	AC217401.3_FG003	889	1872	772	1791	36.55	4e-60	215	Inserted	50.0476	0.665372	0.80348	0.828113	961	1419	41	Co_Exp IV	2
GRMZM5G835629	AC217401.3_FG003	13	1074	760	1791	31.06	1e-41	155	Inserted	48.3066	0.789102	0.587607	1.34291	989	1419	0	Co_Exp IV	3
GRMZM5G836190	AC217401.3_FG003	73	1977	184	1785	28.71	1e-54	199	Inserted	40.9298	0.843264	0.704857	1.19636	1469	1419	0	Co_Exp IV	4
GRMZM5G852776	AC217401.3_FG003	547	2151	310	1785	29.09	4e-65	230	Inserted	45.082	0.621547	1.06054	0.586068	48	1419	0	Co_Exp IV	3
GRMZM5G860810	AC217401.3_FG003	745	2361	352	1821	25.41	2e-36	146	Inserted	41.1968	0.882908	0.658021	1.34176	694	1419	1	Co_Exp IV	2
GRMZM2G021388	AC217811.3_FG003	397	1260	202	945	21.58	0.0002	44.3	Inserted	38.0694	0.919097	0.883888	1.03983	491	577	0	Co_Exp IV	3
GRMZM2G023204	AC217842.3_FG001	244	1188	682	1626	39.53	3e-67	228	Inserted	48.2107	0.582944	1.58439	0.36793	511	3575	0	Co_Exp IV	3
GRMZM5G802115	AC217842.3_FG001	244	1203	682	1626	37.92	6e-61	211	Inserted	47.4708	0.598201	1.00504	0.595205	131	3575	0	Co_Exp IV	3
GRMZM2G003096	AC217887.3_FG001	256	951	253	957	29.32	2e-18	84.7	Inserted	44.9804	0.715512	0.908619	0.787471	1186	378	0	Co_Exp IV	3
GRMZM2G067421	AC217910.3_FG001	19	234	82	321	28.75	2e-05	41.6	Inserted	54.5833	0.497918	2.24771	0.221522	226	295	38	unclassified	2
GRMZM2G111872	AC217910.3_FG001	451	945	82	432	28.57	1e-06	47.4	Inserted	42.2091	0.379683	3.01349	0.125994	1143	295	0	Co_Exp IV	3
GRMZM2G154499	AC217977.3_FG003	268	633	82	471	32.31	7e-15	69.7	Inserted	46.9697	0.638868	1.65347	0.38638	878	0	0	Co_Exp V	0
GRMZM2G024435	AC218148.2_FG008	448	2115	133	1578	21.72	8e-13	72	Inserted	42.558	0.719032	0.811914	0.885602	1242	1653	855	unclassified	1
GRMZM2G028108	AC218148.2_FG008	361	1359	517	1482	23.34	4e-16	81.6	Inserted	45.2182	0.732592	0.93272	0.785436	1195	1653	52	Co_Exp IV	2
GRMZM2G053396	AC218148.2_FG008	7	1080	298	1467	21.95	0.0009	42.7	Inserted	44.8462	0.58461	0.586747	0.996358	2146	1653	904	Co_Exp II	1
GRMZM2G071986	AC218148.2_FG008	430	1485	505	1575	23.14	5e-09	59.3	Inserted	44.4444	0.750004	0.713879	1.0506	445	1653	402	unclassified	1
GRMZM2G072600	AC218148.2_FG008	124	1068	409	1410	23.15	2e-12	69.3	Inserted	44.104	0.776608	0.860633	0.902369	1131	1653	655	unclassified	1
GRMZM2G092762	AC218148.2_FG008	238	1155	301	1359	21.75	2e-17	84.7	Inserted	40.9584	0.822925	0.929731	0.885122	1313	1653	509	unclassified	1
GRMZM2G098869	AC218148.2_FG008	124	1317	139	1422	23.37	1e-06	51.6	Inserted	48.3309	0.60248	0.599113	1.00562	2	1653	1	excluded	2
GRMZM2G099278	AC218148.2_FG008	484	1494	517	1461	22.32	1e-15	79.7	Inserted	42.87	0.76751	0.743474	1.03233	273	1653	38	unclassified	2
GRMZM2G108981	AC218148.2_FG008	559	1536	577	1581	21.66	1e-16	83.6	Inserted	42.9577	0.6081	0.944089	0.644113	1895	1653	452	unclassified	1
GRMZM2G130314	AC218148.2_FG008	151	1410	301	1575	22.15	2e-05	47	Inserted	47.1449	0.831968	0.650668	1.27864	13	1653	2	unclassified	2
GRMZM2G144843	AC218148.2_FG008	4	1188	127	1455	23.26	1e-11	67.4	Inserted	47.1671	0.598031	0.740046	0.8081	1606	1653	0	Co_Exp IV	3
GRMZM2G177894	AC218148.2_FG008	448	1443	502	1575	22.73	5e-06	49.7	Inserted	45.1668	0.615859	0.797509	0.772228	663	1653	348	unclassified	1
GRMZM2G326263	AC218148.2_FG008	1	1152	283	1383	22.56	0.0002	44.7	Inserted	44.375	0.767166	0.447867	1.71293	776	1653	432	unclassified	1
GRMZM2G331779	AC218148.2_FG008	433	1500	556	1587	23.2	3e-14	76.3	Inserted	43.2203	0.827212	0.628529	1.31611	1955	1653	821	Co_Exp II	1
GRMZM2G349193	AC218148.2_FG008	4	1131	127	1386	25.06	1e-13	73.6	Inserted	48.0549	0.650565	0.626326	1.0387	661	1653	311	unclassified	2
GRMZM2G352234	AC218148.2_FG008	967	1935	364	1425	21.73	7e-05	46.2	Inserted	44.0252	0.813797	0.808313	1.00679	1574	1653	850	Co_Exp II	1
GRMZM2G380665	AC218148.2_FG008	82	1227	115	1377	23.26	4e-06	49.3	Inserted	47.2577	0.711075	0.531278	1.33842	495	1653	183	unclassified	2
GRMZM2G389645	AC218148.2_FG008	322	1410	304	1452	22.68	3e-12	68.9	Inserted	41.505	0.765057	0.647073	1.18234	903	1653	664	unclassified	1
GRMZM2G396752	AC218148.2_FG008	124	1398	97	1179	24.03	6e-07	52	Inserted	45.5482	0.516872	0.651268	0.79364	903	1653	499	unclassified	1
GRMZM2G440349	AC218148.2_FG008	511	1731	301	1587	23.97	3e-16	83.6	Inserted	44.6975	0.853668	0.4438	1.92354	78	1653	0	Co_Exp IV	4
GRMZM2G462417	AC218148.2_FG008	307	1377	400	1431	22.34	3e-05	47.4	Inserted	47.4678	0.648656	0.544874	1.19047	1917	1653	759	unclassified	1
GRMZM5G827485	AC218148.2_FG008	130	1320	319	1473	21.86	6e-09	59.3	Inserted	47.122	0.716218	0.481775	1.48662	1717	1653	923	Co_Exp II	1
GRMZM2G023110	AC218972.3_FG004	70	2064	40	1911	42.54	2e-146	444	Inserted	48.7734	0.811275	0.425292	1.90757	1443	1771	38	Co_Exp IV	2
GRMZM2G050548	AC218972.3_FG004	97	1713	88	1614	45.69	2e-138	424	Inserted	49.9701	0.563241	0.967865	0.581942	649	1771	0	Co_Exp IV	3
GRMZM2G068398	AC218972.3_FG004	1423	3018	241	1911	28.06	2e-49	187	Inserted	43.5926	0.699334	0.769444	0.908882	828	1771	2	Co_Exp IV	2
GRMZM2G144923	AC218972.3_FG004	10	1344	1	1293	32.49	2e-37	146	Inserted	43.3896	0.796008	1.22177	0.651523	5	1771	0	excluded	4
GRMZM2G150448	AC218972.3_FG004	160	2088	7	1851	43.75	2e-146	446	Inserted	49.6818	0.676559	0.53076	1.2747	1797	1771	11	Co_Exp IV	2
GRMZM2G165428	AC218972.3_FG004	13	2076	7	1842	27.46	2e-46	174	Inserted	42.1709	0.791076	0.858184	0.921802	987	1771	0	Co_Exp IV	3
GRMZM2G304745	AC218972.3_FG004	49	1527	220	1821	24.14	4e-21	97.4	Inserted	41.6667	0.665175	0.647432	1.0274	48	1771	2	Co_Exp IV	2
GRMZM2G384439	AC218972.3_FG004	94	1740	82	1827	30.67	2e-62	220	Inserted	47.7015	0.687382	0.622941	1.10345	435	1771	130	unclassified	2
GRMZM2G426156	AC218972.3_FG004	103	2157	85	1902	24.9	4e-28	120	Inserted	42.6685	0.748034	0.673533	1.11061	1042	1771	52	Co_Exp IV	2
GRMZM2G463493	AC218972.3_FG004	1624	3279	199	1905	29.92	2e-55	206	Inserted	45.7394	0.892191	0.57592	1.54916	587	1771	0	Co_Exp IV	3
GRMZM2G096064	AC218973.3_FG003	139	576	13	456	36.49	2e-18	82.8	Inserted	54.5833	0.417057	0.894973	0.465999	47	275	5	unclassified	2
GRMZM2G070508	AC218998.2_FG001	124	1563	103	1368	24.7	4e-15	78.2	Inserted	45.2242	0.507897	1.4804	0.343082	346	19	0	Co_Exp IV	3
GRMZM2G143235	AC218998.2_FG001	73	1428	46	1386	22.24	1e-07	53.9	Inserted	45.7162	0.667402	0.463533	1.43981	301	19	0	Co_Exp IV	3
GRMZM2G148969	AC218998.2_FG001	673	1536	532	1392	27.33	3e-13	72.4	Inserted	48.1366	0.555894	0.715027	0.777446	329	19	0	Co_Exp IV	4
GRMZM2G181456	AC218998.2_FG001	685	1416	634	1392	22.93	0.0001	44.3	Inserted	49.0542	0.61799	1.17262	0.527015	11	19	0	Co_Exp IV	3
GRMZM2G363429	AC218998.2_FG001	325	1569	214	1392	22.56	2e-12	69.7	Inserted	47.8163	0.718919	0.503926	1.42664	304	19	0	Co_Exp IV	4
GRMZM2G394783	AC218998.2_FG001	262	1464	307	1386	25.6	1e-24	107	Inserted	46.8354	0.684658	0.53973	1.26852	622	19	8	unclassified	2
GRMZM2G424804	AC218998.2_FG001	256	1425	256	1383	23.65	3e-12	68.9	Inserted	48.4127	0.598314	0.718881	0.832284	104	19	0	Co_Exp IV	4
GRMZM2G016866	AC218998.2_FG003	67	1062	61	1152	23.91	1e-10	63.2	Inserted	46.6946	0.589472	0.503745	1.17018	518	400	65	unclassified	2
GRMZM2G017244	AC218998.2_FG003	13	1029	658	1674	22.32	1e-16	83.2	Inserted	43.1655	1.0116	0.631574	1.60171	940	400	14	Co_Exp IV	2
GRMZM2G039254	AC218998.2_FG003	1060	2328	526	1965	22.93	5e-21	99	Inserted	42.2481	0.668054	0.832081	0.802872	903	400	87	unclassified	2
GRMZM2G058133	AC218998.2_FG003	184	1173	931	1932	20.41	3e-11	66.2	Inserted	38.4814	0.915846	0.632174	1.44872	36	400	0	Co_Exp IV	3
GRMZM2G079925	AC218998.2_FG003	214	1119	643	1677	21.33	9e-06	48.1	Inserted	41.7937	0.707761	0.737326	0.959902	670	400	84	unclassified	2
GRMZM2G098869	AC218998.2_FG003	142	1278	508	1674	22.36	1e-09	61.2	Inserted	44.3331	0.734976	0.653777	1.1242	2	400	0	excluded	3
GRMZM2G099434	AC218998.2_FG003	166	1164	361	1359	22.41	0.0008	42	Inserted	46.4928	0.663904	0.604521	1.09823	400	400	4	Co_Exp IV	2
GRMZM2G115957	AC218998.2_FG003	415	1485	805	2010	17.57	2e-07	53.5	Inserted	39.2128	0.650341	0.574611	1.13179	1135	400	0	Co_Exp IV	3
GRMZM2G130366	AC218998.2_FG003	724	1770	541	1596	18.99	8e-08	55.5	Inserted	42.0964	0.893079	0.632809	1.41129	2064	400	5	Co_Exp IV	2
GRMZM2G175253	AC218998.2_FG003	364	1542	679	2010	22.15	1e-21	99.8	Inserted	42.9371	0.697073	0.811521	0.858972	634	400	78	unclassified	2
GRMZM2G177894	AC218998.2_FG003	52	1362	7	1359	23.17	2e-06	50.8	Inserted	47.5487	0.612539	0.609233	1.00543	663	400	78	unclassified	2
GRMZM2G440537	AC218998.2_FG003	313	1431	901	1998	20.74	6e-16	80.5	Inserted	43.3142	0.87392	0.640524	1.36438	1187	400	0	Co_Exp IV	3
GRMZM2G444222	AC218998.2_FG003	406	1500	925	1995	19.52	2e-06	50.4	Inserted	43.8111	0.729377	0.671538	1.08613	505	400	5	Co_Exp IV	2
GRMZM2G447857	AC218998.2_FG003	91	1752	112	1776	21.22	3e-07	53.5	Inserted	43.8634	0.751781	0.622658	1.20737	494	400	0	Co_Exp IV	3
GRMZM2G456123	AC218998.2_FG003	931	2151	643	1785	19.71	3e-09	60.5	Inserted	42.1248	0.849939	0.687071	1.23705	409	400	0	Co_Exp IV	4
GRMZM2G081848	AC219006.2_FG006	64	882	151	993	23.34	8e-07	50.4	Inserted	43.7773	0.793981	0.762767	1.04092	2003	36	0	Co_Exp IV	3
GRMZM2G004955	AC219190.3_FG002	217	867	157	777	29.02	2e-05	45.8	Inserted	50.7714	0.442433	1.26875	0.348715	9	911	0	excluded	3
GRMZM2G052476	AC220970.4_FG002	952	1962	601	1656	25.69	1e-27	118	Inserted	46.3908	0.758485	0.572615	1.3246	1202	550	0	Co_Exp IV	3
GRMZM2G113252	AC220970.4_FG002	673	1566	607	1533	25.23	1e-22	102	Inserted	43.074	0.581198	0.676373	0.859287	792	550	128	unclassified	2
GRMZM2G350205	AC220970.4_FG002	979	2058	601	1656	23.9	7e-22	100	Inserted	47.6231	0.733874	0.475821	1.54233	474	550	0	Co_Exp IV	3
GRMZM5G843914	AC220970.4_FG002	907	1905	601	1656	24.65	3e-25	110	Inserted	47.2566	0.572353	1.1052	0.517871	1578	550	0	Co_Exp IV	3
GRMZM2G397684	AC220972.3_FG001	67	465	250	615	34.06	2e-09	55.1	Inserted	53.9379	0.553031	0.411487	1.34398	5	490	1	excluded	2
GRMZM2G438253	AC225179.3_FG003	31	693	37	552	20.09	0.0001	42.7	Inserted	40.4993	0.615789	0.342509	1.79787	863	314	0	Co_Exp IV	3
GRMZM2G449359	AC225185.3_FG004	106	1869	88	1953	25.26	2e-11	67	Inserted	42.2005	0.875789	0.588754	1.48753	923	1644	0	Co_Exp IV	3
GRMZM2G058470	AC225346.3_FG001	37	531	16	468	32.07	0.0004	39.3	Inserted	48.8636	0.517002	0.822038	0.628928	7	165	3	excluded	2
GRMZM2G106511	AC225718.2_FG009	4	315	7	309	42.31	2e-11	57.4	Inserted	56.6372	0.341509	0.53661	0.63642	13	4	2	excluded	2
GRMZM2G150295	AC226221.2_FG011	37	345	199	486	30.56	1e-05	42.7	Inserted	44.2478	0.418251	2.92637	0.142925	608	0	0	Co_Exp V	0
GRMZM2G011401	AC226227.2_FG003	502	1284	709	1428	26.91	5e-15	77.8	Inserted	47.0998	0.656616	0.357627	1.83603	283	80	0	Co_Exp IV	4
GRMZM2G006505	AC226248.1_FG002	736	1770	718	1575	28.81	5e-28	119	Inserted	46.7831	0.592412	0.440229	1.34569	1298	325	0	Co_Exp IV	3
GRMZM2G016480	AC226248.1_FG002	586	1830	577	1803	27.11	8e-37	145	Inserted	47.9104	0.769948	0.598031	1.28747	911	325	1	Co_Exp IV	2
GRMZM2G017022	AC226248.1_FG002	754	1905	697	1803	28.44	1e-22	102	Inserted	47.9167	0.574835	0.363154	1.5829	428	325	36	unclassified	2
GRMZM2G017157	AC226248.1_FG002	370	1926	289	1809	28.31	8e-48	179	Inserted	48.8304	0.588661	0.566342	1.03941	34	325	0	Co_Exp IV	3
GRMZM2G021619	AC226248.1_FG002	739	1863	784	1857	30.51	1e-38	150	Inserted	48.75	0.540408	1.19376	0.452692	609	325	12	Co_Exp IV	2
GRMZM2G043069	AC226248.1_FG002	298	1374	802	1845	37.4	1e-61	216	Inserted	49.6954	0.581347	0.824573	0.705028	928	325	0	Co_Exp IV	4
GRMZM2G046316	AC226248.1_FG002	1081	1986	913	1845	29.15	2e-23	105	Inserted	50.243	0.382246	2.03194	0.188119	279	325	1	Co_Exp IV	2
GRMZM2G048210	AC226248.1_FG002	100	1083	805	1839	39.31	2e-61	214	Inserted	48.5555	0.772125	0.687777	1.12264	1567	325	0	Co_Exp IV	3
GRMZM2G049895	AC226248.1_FG002	538	1563	730	1803	32.03	2e-50	185	Inserted	49.0765	0.611712	0.710353	0.861138	1009	325	5	Co_Exp IV	2
GRMZM2G055678	AC226248.1_FG002	100	1080	913	1926	41.11	2e-71	240	Inserted	49.9533	0.697249	0.541029	1.28875	1713	325	0	Co_Exp IV	3
GRMZM2G056109	AC226248.1_FG002	835	1899	748	1830	35.33	2e-60	217	Inserted	51.0152	0.48163	0.821857	0.586026	276	325	0	Co_Exp IV	3
GRMZM2G059740	AC226248.1_FG002	235	1191	895	1890	34.72	7e-43	160	Inserted	55.2885	0.491428	0.72571	0.677169	354	325	0	Co_Exp IV	3
GRMZM2G063069	AC226248.1_FG002	79	1044	799	1803	31.84	2e-27	114	Inserted	47.0205	0.568165	1.56247	0.363632	857	325	0	Co_Exp IV	4
GRMZM2G063392	AC226248.1_FG002	745	1917	700	1860	35.94	1e-63	226	Inserted	48.4152	0.593955	0.9528	0.623378	23	325	0	Co_Exp IV	5
GRMZM2G066432	AC226248.1_FG002	199	1152	859	1845	36.14	2e-48	176	Inserted	54.7945	0.584841	0.549852	1.06363	3	325	0	excluded	5
GRMZM2G071478	AC226248.1_FG002	817	1998	700	1800	29.98	2e-35	142	Inserted	49.6106	0.52207	0.565641	0.922971	118	325	0	Co_Exp IV	3
GRMZM2G075247	AC226248.1_FG002	1165	2514	529	1833	33.55	2e-62	224	Inserted	52.183	0.587257	0.455196	1.29012	274	325	3	Co_Exp IV	2
GRMZM2G076212	AC226248.1_FG002	184	1149	895	1890	34.12	9e-43	159	Inserted	54.3726	0.52279	0.633751	0.824914	305	325	0	Co_Exp IV	3
GRMZM2G080851	AC226248.1_FG002	1216	2631	361	1812	31.47	4e-56	206	Inserted	47.1129	0.625823	1.93889	0.322774	829	325	2	Co_Exp IV	2
GRMZM2G082522	AC226248.1_FG002	91	1086	910	1938	32.39	5e-39	152	Inserted	44.3643	0.654319	1.32322	0.494489	3542	325	0	Co_Exp IV	3
GRMZM2G084825	AC226248.1_FG002	802	1923	703	1839	36.08	6e-66	231	Inserted	46.9968	0.872937	0.422079	2.06819	515	325	0	Co_Exp IV	3
GRMZM2G090732	AC226248.1_FG002	307	1296	841	1872	36.13	8e-48	175	Inserted	53.9668	0.631001	0.378137	1.66871	916	325	0	Co_Exp IV	4
GRMZM2G091338	AC226248.1_FG002	190	1173	799	1800	39.23	1e-63	219	Inserted	55	0.591886	0.516453	1.14606	907	325	0	Co_Exp IV	4
GRMZM2G093246	AC226248.1_FG002	694	1989	517	1887	34.66	5e-59	212	Inserted	51.8695	0.4469	0.765061	0.584136	12	325	0	Co_Exp IV	3
GRMZM2G103929	AC226248.1_FG002	1003	1902	856	1803	26.89	8e-22	100	Inserted	50.1466	0.510137	0.707679	0.720859	441	325	1	Co_Exp IV	2
GRMZM2G104655	AC226248.1_FG002	862	2067	652	1830	34.31	8e-56	204	Inserted	53.185	0.582594	0.413275	1.4097	815	325	24	Co_Exp IV	2
GRMZM2G113158	AC226248.1_FG002	751	2370	247	1869	33.04	2e-63	227	Inserted	50.1939	0.530536	0.473367	1.12077	769	325	181	unclassified	1
GRMZM2G121565	AC226248.1_FG002	583	1782	625	1800	30.5	7e-50	184	Inserted	48.1168	0.576225	0.830084	0.694177	725	325	2	Co_Exp IV	2
GRMZM2G121715	AC226248.1_FG002	16	1101	574	1674	31.4	3e-36	141	Inserted	49.2729	0.74955	0.502875	1.49053	312	325	70	unclassified	2
GRMZM2G125308	AC226248.1_FG002	49	1026	874	1896	39.36	5e-73	242	Inserted	55.2281	0.675092	0.385899	1.7494	5	325	0	excluded	3
GRMZM2G139223	AC226248.1_FG002	181	1218	802	1800	39.5	1e-65	225	Inserted	53.9581	0.568944	0.409865	1.38812	785	325	0	Co_Exp IV	4
GRMZM2G140752	AC226248.1_FG002	862	1896	724	1803	39.02	3e-64	227	Inserted	51.7331	0.469838	0.864695	0.543357	0	325	0	Co_Exp V	4
GRMZM2G144028	AC226248.1_FG002	949	2061	700	1800	34.12	1e-51	191	Inserted	52.4769	0.524008	0.729196	0.718611	156	325	23	unclassified	2
GRMZM2G154114	AC226248.1_FG002	58	933	763	1746	28.45	4e-15	77	Inserted	47.413	0.571027	0.495493	1.15244	53	325	0	Co_Exp IV	3
GRMZM2G165597	AC226248.1_FG002	346	1380	703	1803	37.33	5e-59	209	Inserted	47.3775	0.683646	0.72589	0.941804	512	325	3	Co_Exp IV	2
GRMZM2G167280	AC226248.1_FG002	739	1881	784	1857	29.01	6e-37	146	Inserted	51.1532	0.509325	0.700795	0.726781	467	325	45	unclassified	2
GRMZM2G301647	AC226248.1_FG002	1183	2211	805	1911	33.25	2e-38	152	Inserted	50.7149	0.505135	0.572228	0.882751	132	325	0	Co_Exp IV	4
GRMZM2G309380	AC226248.1_FG002	817	1953	694	1848	35.88	2e-59	214	Inserted	53.8525	0.520273	0.644436	0.807331	8	325	0	excluded	3
GRMZM2G328781	AC226248.1_FG002	10	1083	733	1803	24.48	4e-24	103	Inserted	45.6359	0.621739	0.93911	0.662051	844	325	0	Co_Exp IV	3
GRMZM2G338161	AC226248.1_FG002	538	1473	394	1476	31.89	1e-41	158	Inserted	44.7133	0.496957	3.97209	0.125112	737	325	0	Co_Exp IV	3
GRMZM2G346466	AC226248.1_FG002	964	1932	742	1800	25.21	4e-18	88.6	Inserted	45.2067	0.663291	0.640728	1.03522	59	325	0	Co_Exp IV	4
GRMZM2G351937	AC226248.1_FG002	862	2064	637	1830	36.47	3e-63	225	Inserted	53.7809	0.604321	0.405055	1.49195	71	325	0	Co_Exp IV	3
GRMZM2G359986	AC226248.1_FG002	769	1899	661	1818	36.2	1e-61	219	Inserted	55.0407	0.537149	0.478536	1.12248	9	325	0	excluded	3
GRMZM2G363066	AC226248.1_FG002	271	1260	895	1908	33.62	2e-40	153	Inserted	53.1105	0.516539	0.68392	0.755263	235	325	1	Co_Exp IV	2
GRMZM2G368632	AC226248.1_FG002	577	1752	484	1683	35.15	1e-59	213	Inserted	48.473	0.779964	0.564249	1.3823	386	325	0	Co_Exp IV	3
GRMZM2G378452	AC226248.1_FG002	130	1095	904	1908	39.29	5e-70	235	Inserted	56.1591	0.636167	0.386893	1.6443	317	325	4	Co_Exp IV	2
GRMZM2G391741	AC226248.1_FG002	7	1083	712	1821	38.83	2e-70	236	Inserted	53.2986	0.573715	0.654724	0.87627	15	325	0	Co_Exp IV	3
GRMZM2G422373	AC226248.1_FG002	703	1947	538	1803	26.7	1e-23	106	Inserted	49.8532	0.560524	0.800272	0.700417	1279	325	7	Co_Exp IV	2
GRMZM2G465165	AC226248.1_FG002	964	2139	697	1896	36.14	2e-57	208	Inserted	52.2675	0.467845	0.744119	0.628723	87	325	0	Co_Exp IV	3
GRMZM2G467671	AC226248.1_FG002	778	1926	721	1839	33.66	7e-45	170	Inserted	53.2125	0.55326	0.577659	0.957762	239	325	0	Co_Exp IV	3
GRMZM2G468756	AC226248.1_FG002	769	1881	622	1827	36.88	7e-62	220	Inserted	54.5164	0.593938	0.393423	1.50967	5	325	0	excluded	3
GRMZM2G469175	AC226248.1_FG002	832	1917	673	1827	36.76	5e-60	215	Inserted	50.1618	0.543272	0.64035	0.848399	33	325	0	Co_Exp IV	3
GRMZM2G576752	AC226248.1_FG002	985	2088	661	1803	34.29	4e-55	202	Inserted	54.9261	0.597586	0.326375	1.83098	1504	325	5	Co_Exp IV	2
GRMZM5G836190	AC226248.1_FG002	733	1953	634	1779	30.95	3e-29	123	Inserted	50.9713	0.509886	0.833168	0.611984	1469	325	0	Co_Exp IV	3
GRMZM5G836990	AC226248.1_FG002	469	1428	913	1896	42.39	9e-63	219	Inserted	56.0386	0.445545	0.656864	0.678291	924	325	0	Co_Exp IV	4
GRMZM5G854880	AC226248.1_FG002	997	2061	745	1803	37.37	2e-58	210	Inserted	54.0587	0.429292	0.765522	0.560783	147	325	0	Co_Exp IV	3
GRMZM5G860810	AC226248.1_FG002	907	2331	433	1803	26.52	9e-31	129	Inserted	49.4785	0.590557	0.658	0.897503	694	325	46	unclassified	2
GRMZM5G896540	AC226248.1_FG002	790	1968	670	1890	35.76	4e-56	204	Inserted	52.7273	0.470436	0.540619	0.87018	87	325	0	Co_Exp IV	3
GRMZM2G019689	AC226368.2_FG006	397	1557	514	1599	21.41	2e-07	54.3	Inserted	43.9811	0.689703	0.641105	1.0758	1456	1178	797	unclassified	1
GRMZM2G021567	AC226368.2_FG006	412	1251	505	1425	21.59	7e-10	61.2	Inserted	43.5693	0.617306	1.00973	0.611357	1674	1178	748	unclassified	1
GRMZM2G028648	AC226368.2_FG006	160	1179	532	1605	21.94	4e-09	59.7	Inserted	46.9211	0.750684	0.597889	1.25556	234	1178	172	unclassified	1
GRMZM2G039155	AC226368.2_FG006	19	1122	214	1404	24.21	1e-15	79	Inserted	47.7778	0.659449	0.709628	0.929288	1180	1178	41	Co_Exp IV	2
GRMZM2G071986	AC226368.2_FG006	790	1695	643	1599	22.7	0.0001	45.1	Inserted	44.058	0.702262	0.804925	0.872457	445	1178	391	unclassified	1
GRMZM2G077320	AC226368.2_FG006	490	1677	508	1545	21.76	5e-15	78.2	Inserted	44.5669	0.653804	0.626206	1.04407	215	1178	0	Co_Exp IV	3
GRMZM2G095094	AC226368.2_FG006	148	1830	133	1605	22.03	9e-21	97.1	Inserted	44.6318	0.683032	0.705944	0.967545	1234	1178	657	Co_Exp II	1
GRMZM2G098869	AC226368.2_FG006	88	1455	145	1524	24.07	9e-13	71.2	Inserted	47.5497	0.656178	0.729846	0.899064	2	1178	1	excluded	2
GRMZM2G168170	AC226368.2_FG006	280	1320	529	1590	21.82	1e-09	61.6	Inserted	46.2882	0.765866	0.65719	1.16537	1231	1178	703	unclassified	1
GRMZM2G175253	AC226368.2_FG006	145	1263	586	1587	21.99	2e-11	66.6	Inserted	44.3069	0.578189	0.811121	0.712827	634	1178	274	unclassified	1
GRMZM2G312434	AC226368.2_FG006	121	1548	148	1518	26.92	3e-19	92	Inserted	47.6316	0.685748	0.715179	0.958849	605	1178	233	unclassified	1
GRMZM2G353301	AC226368.2_FG006	259	1314	538	1596	25.99	8e-31	127	Inserted	46.532	0.785411	0.697734	1.12566	1299	1178	344	unclassified	2
GRMZM2G406746	AC226368.2_FG006	730	1905	547	1614	21.17	1e-19	93.2	Inserted	44.9287	0.698721	0.806733	0.866112	2369	1178	315	unclassified	2
GRMZM5G882758	AC226368.2_FG006	340	1149	511	1335	25.44	8e-13	70.9	Inserted	46.7942	0.741249	0.748588	0.990196	1402	1178	285	unclassified	2
GRMZM2G382379	AC230013.2_FG002	97	633	145	717	42.93	6e-38	140	Inserted	60.6112	0.377474	0.605706	0.623197	20	96	0	Co_Exp IV	4
GRMZM2G072028	AC230017.2_FG008	85	867	10	777	25.44	1e-07	53.5	Inserted	50.4706	0.489908	0.816974	0.599662	858	0	0	Co_Exp V	0
GRMZM2G169227	AC230017.2_FG008	292	1419	13	1101	23.7	4e-06	48.9	Inserted	48.184	0.537563	0.63378	0.848185	174	0	0	Co_Exp V	0
GRMZM2G034835	AC231180.2_FG006	550	1275	508	1260	27.69	6e-17	83.2	Inserted	46.683	0.819253	0.466753	1.75522	245	48	0	Co_Exp IV	6
GRMZM2G137077	AC231180.2_FG006	67	717	115	816	29.15	2e-15	78.2	Inserted	49.658	0.569952	1.21591	0.468744	761	48	0	Co_Exp IV	3
GRMZM2G143640	AC232321.1_FG008	220	606	118	537	35.42	2e-13	66.2	Inserted	48.7696	0.489371	0.935388	0.523174	8	160	0	excluded	5
GRMZM2G301642	AC232321.1_FG008	31	603	31	537	30.61	2e-12	65.1	Inserted	44.5351	0.608825	0.567056	1.07366	1717	160	0	Co_Exp IV	5
GRMZM2G456960	AC232321.1_FG008	31	609	31	537	30.3	2e-12	65.1	Inserted	48.0263	0.650197	0.442537	1.46925	1639	160	0	Co_Exp IV	5
GRMZM2G076771	AC232393.1_FG009	589	1542	754	1668	20.3	4e-08	56.2	Inserted	45.8456	0.793543	0.654084	1.21321	1896	1308	0	Co_Exp IV	3
GRMZM2G096665	AC232393.1_FG009	22	1305	229	1503	20.29	8e-09	58.5	Inserted	45.1049	0.737505	0.55292	1.33384	783	1308	427	unclassified	1
GRMZM2G108981	AC232393.1_FG009	505	1335	703	1614	22.15	1e-08	57.4	Inserted	40.5825	0.67676	0.689183	0.981973	1895	1308	44	Co_Exp IV	2
GRMZM2G160887	AC232393.1_FG009	697	1638	496	1512	20.45	4e-10	62.4	Inserted	44.4343	0.655641	0.933775	0.70214	392	1308	37	Co_Exp IV	2
GRMZM2G162082	AC232393.1_FG009	481	1866	427	1548	21.11	1e-09	61.6	Inserted	43.5664	0.645806	0.697022	0.926522	195	1308	34	unclassified	2
GRMZM2G456088	AC232393.1_FG009	202	1167	727	1656	27.33	8e-30	121	Inserted	46.1994	0.744269	1.12586	0.661068	424	1308	30	Co_Exp IV	2
GRMZM2G475980	AC232393.1_FG009	61	1257	337	1350	24.44	1e-06	50.4	Inserted	42.7323	0.887191	0.483803	1.83378	643	1308	7	Co_Exp IV	2
GRMZM2G051045	AC233788.2_FG002	55	189	28	144	55.56	8e-06	39.7	Inserted	63.7681	0.19337	1.52232	0.127023	72	364	0	Co_Exp IV	3
GRMZM2G101945	AC233850.1_FG002	250	672	124	534	31.51	7e-05	42.4	Inserted	52.5727	0.476642	2.9555	0.161273	7	8	0	excluded	5
GRMZM2G450044	AC233851.1_FG009	1	333	1	297	28.21	2e-05	40	Inserted	50.2825	0.438025	1.00358	0.436464	126	3	0	excluded	3
GRMZM2G025157	AC233851.1_FG014	172	1095	202	1110	23.57	8e-16	80.1	Inserted	46.2598	0.710926	0.597927	1.18898	1936	1789	567	unclassified	2
GRMZM2G028108	AC233851.1_FG014	34	981	64	1128	22.5	9e-15	76.6	Inserted	44.5518	0.72254	0.605391	1.19351	1195	1789	490	unclassified	2
GRMZM2G066749	AC233851.1_FG014	31	1185	25	1128	28.1	9e-17	83.2	Inserted	48	0.686542	0.524896	1.30796	1958	1789	1002	Co_Exp II	1
GRMZM2G074599	AC233851.1_FG014	139	1263	4	1128	23.93	3e-11	65.9	Inserted	46.4734	0.65636	0.473592	1.38592	310	1789	137	unclassified	1
GRMZM2G085718	AC233851.1_FG014	7	1143	31	1119	20.88	4e-09	59.3	Inserted	46.8293	0.658347	0.70254	0.937096	2929	1789	1141	unclassified	1
GRMZM2G100518	AC233851.1_FG014	742	1572	421	1164	20.92	9e-05	45.1	Inserted	44.2177	0.717774	0.915091	0.784374	0	1789	0	Co_Exp V	3
GRMZM2G144843	AC233851.1_FG014	7	1122	64	1137	21.11	9e-05	45.1	Inserted	45.624	0.640423	0.646814	0.990118	1606	1789	0	Co_Exp IV	3
GRMZM2G167422	AC233851.1_FG014	271	1233	229	1125	26.85	6e-25	107	Inserted	48.8119	0.736594	0.544366	1.35312	1238	1789	3	Co_Exp IV	2
GRMZM2G167568	AC233851.1_FG014	355	1164	181	945	22.79	0.0004	42.4	Inserted	41.7943	0.683152	0.829375	0.823694	1047	1789	0	Co_Exp IV	3
GRMZM2G171994	AC233851.1_FG014	10	1188	52	1119	22.63	5e-10	62	Inserted	45.0903	0.716069	0.537971	1.33105	812	1789	0	Co_Exp IV	3
GRMZM2G306482	AC233851.1_FG014	358	1281	319	1164	21.34	3e-07	52.8	Inserted	43.4132	0.765335	0.668755	1.14442	2601	1789	1103	unclassified	2
GRMZM2G312434	AC233851.1_FG014	133	1254	100	1119	23.3	7e-10	62	Inserted	45.9302	0.643263	0.650267	0.989229	605	1789	12	Co_Exp IV	2
GRMZM2G345667	AC233851.1_FG014	256	1419	64	1134	25.31	7e-17	83.6	Inserted	48.3401	0.690289	0.474966	1.45335	2237	1789	1270	unclassified	1
GRMZM2G350410	AC233851.1_FG014	730	1659	340	1161	20.95	2e-06	50.1	Inserted	42.73	0.637323	0.979677	0.650544	1356	1789	430	unclassified	1
GRMZM2G444222	AC233851.1_FG014	178	1182	103	1119	21.25	0.0007	42	Inserted	46.4439	0.593156	0.495499	1.19709	505	1789	97	unclassified	2
GRMZM2G467528	AC233851.1_FG014	52	1125	28	1125	26.33	4e-18	87	Inserted	46.888	0.652074	0.61667	1.05741	982	1789	112	unclassified	2
GRMZM2G475743	AC233851.1_FG014	40	1041	4	1125	23.97	3e-13	72.4	Inserted	43.8494	0.605617	1.2412	0.487928	139	1789	0	Co_Exp IV	4
GRMZM2G062391	AC233853.1_FG002	67	720	154	747	33.94	9e-21	90.5	Inserted	52.5074	0.475904	0.820896	0.579737	185	1	0	excluded	3
GRMZM2G020500	AC233853.1_FG003	361	1722	76	1386	24.12	1e-06	51.6	Inserted	49.4936	0.594918	0.521874	1.13997	19	250	2	unclassified	2
GRMZM2G030831	AC233853.1_FG003	745	1467	724	1458	27	1e-10	63.9	Inserted	50.184	0.525154	0.593273	0.885182	661	250	15	Co_Exp IV	2
GRMZM2G132450	AC233853.1_FG003	25	1455	64	1467	24.7	1e-07	53.9	Inserted	47.5617	0.67944	0.500258	1.35818	12	250	0	Co_Exp IV	3
GRMZM2G175250	AC233853.1_FG003	463	1596	394	1521	24.74	1e-11	67.4	Inserted	49.841	0.503763	0.66023	0.76301	182	250	0	Co_Exp IV	4
GRMZM5G851862	AC233853.1_FG003	31	1407	70	1440	24.02	1e-11	66.6	Inserted	47.3042	0.576689	0.54671	1.05484	2	250	0	excluded	5
GRMZM2G017022	AC233861.1_FG001	199	1950	1381	3192	26.39	2e-29	124	Inserted	46.7765	0.525908	0.516491	1.01823	428	128	0	Co_Exp IV	5
GRMZM2G029407	AC233861.1_FG001	295	1914	1627	3189	27.26	3e-29	124	Inserted	48.6937	0.552452	0.497753	1.10989	909	128	0	Co_Exp IV	5
GRMZM2G100911	AC233861.1_FG001	235	2079	1030	3150	28.36	3e-47	181	Inserted	48.8601	0.659545	0.365064	1.80666	566	128	1	Co_Exp IV	2
GRMZM2G123963	AC233861.1_FG001	13	1596	376	2055	29.08	1e-32	134	Inserted	41.1069	0.72827	0.897851	0.811125	14	128	0	Co_Exp IV	5
GRMZM2G145753	AC233861.1_FG001	97	2820	115	3159	30.13	2e-95	328	Inserted	48.021	0.567667	0.691131	0.821359	1841	128	0	Co_Exp IV	3
GRMZM2G167280	AC233861.1_FG001	256	1821	1609	3150	31.28	5e-43	167	Inserted	49.3302	0.657146	0.423647	1.55116	467	128	0	Co_Exp IV	4
GRMZM2G172014	AC233861.1_FG001	244	2538	742	2979	32.59	3e-85	298	Inserted	48.6257	0.658172	0.603391	1.09079	809	128	0	Co_Exp IV	4
GRMZM2G340721	AC233861.1_FG001	76	1566	178	2064	27.73	1e-38	153	Inserted	44.9364	0.537877	0.622465	0.864109	52	128	0	Co_Exp IV	5
GRMZM2G404647	AC233861.1_FG001	838	2304	1654	3150	25.09	1e-16	85.1	Inserted	38.8921	0.765487	1.02746	0.745031	211	128	0	Co_Exp IV	4
GRMZM2G447989	AC233861.1_FG001	190	1932	1366	3159	30.5	1e-36	147	Inserted	50.8589	0.561886	0.735002	0.764468	678	128	0	Co_Exp IV	4
GRMZM2G461278	AC233861.1_FG001	268	1860	1564	3147	31.77	3e-67	239	Inserted	49.4493	0.733382	0.445149	1.6475	965	128	0	Co_Exp IV	3
GRMZM5G836190	AC233861.1_FG001	247	1983	1360	3150	30.14	4e-50	189	Inserted	52.1717	0.543324	0.512713	1.0597	1469	128	0	Co_Exp IV	3
GRMZM5G852776	AC233861.1_FG001	301	2169	1360	3162	33.59	4e-78	273	Inserted	50.202	0.69046	0.593189	1.16398	48	128	0	Co_Exp IV	5
GRMZM5G860810	AC233861.1_FG001	334	2397	1156	3192	25.44	2e-35	145	Inserted	47.8873	0.500278	0.577884	0.865706	694	128	0	Co_Exp IV	4
GRMZM2G090266	AC233863.1_FG002	67	345	64	300	37.23	9e-09	51.2	Inserted	53.7102	0.453691	0.563809	0.804689	4	0	0	excluded	0
GRMZM2G114119	AC233863.1_FG002	91	366	70	300	35.11	0.0002	39.3	Inserted	47.7032	0.512184	1.32113	0.387687	0	0	0	Co_Exp VI	0
GRMZM2G373859	AC233863.1_FG002	1	348	1	300	36.13	1e-08	50.4	Inserted	54.1076	0.495491	0.444729	1.11414	408	0	0	Co_Exp V	0
GRMZM2G405022	AC233863.1_FG002	91	351	76	300	37.5	7e-07	45.1	Inserted	53.9623	0.467507	0.520415	0.898335	99	0	0	Co_Exp V	0
GRMZM2G163251	AC233865.1_FG003	124	753	22	612	40	2e-45	158	Inserted	59.1963	0.426333	0.503654	0.84648	9	209	0	excluded	5
GRMZM2G163841	AC233865.1_FG003	70	723	37	690	24.26	1e-07	52.4	Inserted	51.073	0.640527	0.602894	1.06242	156	209	0	Co_Exp IV	3
GRMZM5G813651	AC233865.1_FG003	106	723	22	690	40.89	2e-49	171	Inserted	61.9883	0.402553	0.384071	1.04812	192	209	0	Co_Exp IV	3
GRMZM2G014833	AC233871.1_FG003	109	903	166	972	34.67	3e-40	153	Inserted	49.1545	0.662996	0.433038	1.53104	0	0	0	Co_Exp VI	0
GRMZM2G016660	AC233871.1_FG003	79	984	187	957	24.34	8e-08	53.9	Inserted	44.9842	0.625567	0.647171	0.966618	347	0	0	Co_Exp V	6
GRMZM2G047855	AC233871.1_FG003	250	1131	190	990	23.93	8e-20	91.3	Inserted	40.8851	0.707009	1.73239	0.408113	2753	0	0	Co_Exp V	6
GRMZM2G105415	AC233871.1_FG003	4	828	160	984	30.32	4e-38	147	Inserted	48.4536	0.658478	1.09395	0.601929	0	0	0	Co_Exp VI	8
GRMZM2G135073	AC233871.1_FG003	79	1074	190	1221	27.53	1e-24	108	Inserted	46.5284	0.796317	0.569384	1.39856	8	0	0	excluded	6
GRMZM2G135904	AC233871.1_FG003	262	1179	181	990	28.25	1e-19	91.7	Inserted	42.9878	0.674268	0.765335	0.88101	2263	0	0	Co_Exp V	6
GRMZM2G141903	AC233871.1_FG003	250	1131	190	990	23.93	4e-20	92	Inserted	40.4211	0.707704	1.53856	0.459978	1258	0	0	Co_Exp V	7
GRMZM2G146315	AC233871.1_FG003	46	939	124	978	29.47	8e-23	99	Inserted	46.4688	0.642031	0.733781	0.874962	381	0	0	Co_Exp V	7
GRMZM2G312970	AC233871.1_FG003	52	936	160	1041	27.92	3e-18	88.6	Inserted	46.281	0.700874	0.875137	0.800873	979	0	0	Co_Exp V	6
GRMZM2G341379	AC233871.1_FG003	1	843	1	798	63.35	1e-120	359	Inserted	68.0047	0.367433	0.275625	1.33309	704	0	0	Co_Exp V	5
GRMZM2G374088	AC233871.1_FG003	28	927	181	981	27.24	3e-19	90.9	Inserted	42.8427	0.620065	0.617919	1.00347	251	0	0	Co_Exp V	7
GRMZM2G378852	AC233871.1_FG003	7	795	190	972	30	7e-19	88.2	Inserted	43.7923	0.725394	0.765526	0.947576	1103	0	0	Co_Exp V	6
GRMZM5G845755	AC233871.1_FG003	100	981	190	990	24.59	1e-22	98.6	Inserted	42.3924	0.654037	1.00901	0.648199	1612	0	0	Co_Exp V	6
GRMZM2G104730	AC233878.1_FG004	2062	4092	334	2565	29.93	5e-70	254	Inserted	44.7736	0.798976	0.549169	1.45488	1511	2904	0	Co_Exp IV	3
GRMZM2G035077	AC233880.1_FG005	286	762	34	501	46.3	6e-27	106	Inserted	59.7536	0.86656	0.212919	4.0699	42	368	0	Co_Exp IV	5
GRMZM2G044856	AC233880.1_FG005	100	543	70	504	40.94	3e-16	75.5	Inserted	58.0357	0.754071	0.361926	2.08349	23	368	0	Co_Exp IV	4
GRMZM2G086541	AC233880.1_FG005	235	720	34	507	43.64	2e-25	101	Inserted	57.8313	0.821779	0.26103	3.14822	20	368	0	Co_Exp IV	5
GRMZM2G401769	AC233882.1_FG003	208	2337	124	2313	35.26	1e-130	424	Inserted	49.3478	0.588035	1.16975	0.502702	2884	82	0	Co_Exp IV	3
GRMZM2G071401	AC233882.1_FG005	139	1335	835	2013	39.41	1e-85	279	Inserted	50.6349	0.485626	1.59611	0.304256	323	35	0	Co_Exp IV	3
GRMZM2G178046	AC233883.1_FG006	394	1599	427	1596	20.33	4e-05	46.6	Inserted	48	0.601943	0.434749	1.38458	2	39	0	excluded	6
GRMZM2G432176	AC233885.1_FG002	352	777	82	453	35.81	5e-06	45.4	Inserted	51.1211	0.403916	0.966422	0.41795	735	758	0	Co_Exp IV	4
GRMZM2G092363	AC233888.1_FG002	55	696	184	843	40.25	8e-31	119	Inserted	55.2156	0.394387	0.510291	0.772866	1236	1700	913	unclassified	1
GRMZM2G017244	AC233892.1_FG001	91	1029	574	1497	20.67	4e-11	65.5	Inserted	39.8876	0.973378	0.51489	1.89046	940	2665	0	Co_Exp IV	3
GRMZM2G021567	AC233892.1_FG001	454	1305	388	1326	21.94	3e-17	84.3	Inserted	41.7808	0.710389	0.672494	1.05635	1674	2665	505	unclassified	2
GRMZM2G045154	AC233892.1_FG001	280	1287	514	1440	21.33	3e-09	60.1	Inserted	39.9454	0.932428	0.704672	1.32321	1156	2665	0	Co_Exp IV	3
GRMZM2G128665	AC233892.1_FG001	184	1467	121	1440	21.87	3e-13	72.8	Inserted	43.5506	0.860786	0.642741	1.33924	720	2665	0	Co_Exp IV	3
GRMZM2G138303	AC233892.1_FG001	517	1557	631	1689	18.46	0.0001	45.1	Inserted	44.2485	0.641648	0.743047	0.863536	2731	2665	1742	unclassified	1
GRMZM2G156472	AC233892.1_FG001	10	954	652	1503	21.98	6e-08	55.5	Inserted	39.265	0.89925	0.80082	1.12291	1654	2665	0	Co_Exp IV	3
GRMZM2G167568	AC233892.1_FG001	127	1200	574	1674	21.01	9e-12	67	Inserted	43.3361	0.872997	0.848175	1.02926	1047	2665	0	Co_Exp IV	3
GRMZM2G436332	AC233892.1_FG001	97	1182	523	1578	26.3	1e-28	118	Inserted	42.7004	0.806602	0.86215	0.935571	1392	2665	837	unclassified	2
GRMZM2G444222	AC233892.1_FG001	286	1284	568	1701	24.55	5e-11	65.1	Inserted	41.2151	0.758114	0.78441	0.966476	505	2665	5	Co_Exp IV	2
GRMZM2G009348	AC233893.1_FG003	436	1404	406	1410	22.06	1e-06	50.8	Inserted	47.3495	0.560741	0.688248	0.814736	0	499	0	Co_Exp V	0
GRMZM2G075140	AC233893.1_FG003	28	849	22	822	50.71	6e-76	243	Inserted	62.6728	0.384592	0.306089	1.25647	537	499	205	unclassified	1
GRMZM2G026147	AC233901.1_FG008	151	762	133	744	26.64	2e-05	45.4	Inserted	49.1379	0.564914	0.4062	1.39073	42	462	0	Co_Exp IV	4
GRMZM2G060190	AC233908.1_FG001	40	300	25	279	36.36	2e-08	48.5	Inserted	56.0886	0.525534	0.751971	0.698876	4	1273	0	excluded	5
GRMZM2G103559	AC233910.1_FG010	325	1110	139	963	25.66	1e-08	57	Inserted	44.5545	0.600852	0.853519	0.703971	0	736	0	Co_Exp V	5
GRMZM2G171822	AC233910.1_FG010	295	1050	151	966	24.13	5e-10	61.2	Inserted	43.6384	0.69504	0.693018	1.00292	724	736	0	Co_Exp IV	4
GRMZM2G148693	AC233912.1_FG001	1	558	1	432	33.69	1e-27	106	Inserted	48.0769	0.429265	0.782495	0.548585	41	3	0	excluded	3
GRMZM2G179069	AC233935.1_FG005	226	801	217	789	44.83	2e-39	146	Inserted	60.6796	0.291598	0.955866	0.305061	511	1292	16	Co_Exp IV	2
GRMZM2G062179	AC233940.1_FG003	154	996	112	924	26.74	2e-16	81.6	Inserted	49.7859	0.553508	0.508106	1.08936	1055	23	0	Co_Exp IV	5
GRMZM2G327595	AC233940.1_FG003	361	1617	97	1353	24.72	3e-15	78.2	Inserted	48.6643	0.572987	0.762587	0.751373	949	23	0	Co_Exp IV	3
GRMZM2G339091	AC233940.1_FG003	181	1437	124	1368	23.43	1e-16	82.4	Inserted	46.6089	0.762758	0.485984	1.56951	249	23	3	unclassified	2
GRMZM2G025758	AC233943.1_FG002	25	441	22	393	50.36	7e-35	127	Inserted	63.789	0.2613	2.33844	0.111741	377	891	0	Co_Exp IV	3
GRMZM2G165805	AC233943.1_FG002	121	606	88	552	47.98	2e-42	147	Inserted	61.9883	0.257978	2.85047	0.0905034	5	891	0	excluded	5
GRMZM2G069176	AC233952.1_FG008	67	627	508	1128	29.58	2e-07	51.2	Inserted	48.5628	0.651805	0.443132	1.4709	727	52	0	Co_Exp IV	4
GRMZM2G113860	AC233952.1_FG008	76	594	526	1134	28.91	8e-05	43.1	Inserted	48.5317	0.523032	0.389474	1.34292	721	52	0	Co_Exp IV	4
GRMZM2G170520	AC233952.1_FG008	349	852	544	1125	32.83	1e-12	67.8	Inserted	50.88	0.428602	0.407799	1.05101	5	52	0	excluded	5
GRMZM2G006821	AC233953.1_FG004	277	900	424	1080	26.91	4e-08	54.3	Inserted	44.8229	0.666401	0.561785	1.18622	4	91	0	excluded	5
GRMZM2G026767	AC233953.1_FG004	79	1029	157	1122	30	3e-28	116	Inserted	45.9078	0.815882	0.46031	1.77246	32	91	0	Co_Exp IV	3
GRMZM2G049109	AC233953.1_FG004	16	954	202	1095	31.69	4e-28	114	Inserted	50.5976	0.600621	0.536318	1.1199	40	91	3	Co_Exp IV	2
GRMZM2G054634	AC233953.1_FG004	163	1017	226	1125	30.65	1e-27	114	Inserted	46.5969	0.684829	0.851455	0.804304	2278	91	1	Co_Exp IV	2
GRMZM2G056903	AC233953.1_FG004	352	1221	241	1089	29.47	2e-18	86.3	Inserted	52.3707	0.562692	0.618831	0.909282	374	91	14	unclassified	2
GRMZM2G068151	AC233953.1_FG004	481	1368	220	1095	26.84	3e-23	102	Inserted	45.3207	0.757258	0.811923	0.932672	633	91	0	Co_Exp IV	3
GRMZM2G079583	AC233953.1_FG004	478	1323	220	1080	29.74	1e-29	119	Inserted	48.7541	0.677627	0.659524	1.02745	211	91	0	Co_Exp IV	3
GRMZM2G091621	AC233953.1_FG004	1006	1827	232	1095	26.56	6e-21	95.5	Inserted	46.8449	0.559438	1.06806	0.52379	303	91	0	Co_Exp IV	4
GRMZM2G095588	AC233953.1_FG004	919	1734	214	1089	26.06	2e-18	87.4	Inserted	41.6667	0.816538	0.855688	0.954247	1002	91	2	Co_Exp IV	2
GRMZM2G099598	AC233953.1_FG004	112	978	154	1095	30.75	1e-26	111	Inserted	47.0411	0.665109	0.649305	1.02434	284	91	1	Co_Exp IV	2
GRMZM2G100114	AC233953.1_FG004	310	1176	232	1089	27.09	1e-12	68.9	Inserted	48.9496	0.629103	0.54553	1.1532	415	91	0	Co_Exp IV	3
GRMZM2G117465	AC233953.1_FG004	112	966	193	1059	34.78	2e-37	144	Inserted	52.3243	0.565975	0.657219	0.861167	649	91	9	Co_Exp IV	2
GRMZM2G121715	AC233953.1_FG004	322	1206	178	1062	30.52	1e-30	122	Inserted	50.8995	0.742316	0.478532	1.55123	312	91	0	Co_Exp IV	3
GRMZM2G121826	AC233953.1_FG004	115	945	229	1107	31.13	7e-22	97.4	Inserted	48.6141	0.688589	0.51313	1.34194	1645	91	19	unclassified	2
GRMZM2G127050	AC233953.1_FG004	160	972	226	1083	31.29	1e-28	117	Inserted	48.4882	0.868387	0.499259	1.73935	147	91	0	Co_Exp IV	3
GRMZM2G135359	AC233953.1_FG004	634	1500	220	1149	28.22	4e-29	119	Inserted	45.7916	0.694186	0.743232	0.934009	1145	91	1	Co_Exp IV	2
GRMZM2G150714	AC233953.1_FG004	343	1194	271	1089	31.65	2e-20	92.4	Inserted	52.2404	0.464571	1.44519	0.32146	344	91	0	Co_Exp IV	3
GRMZM2G154114	AC233953.1_FG004	184	996	232	1089	28.48	6e-11	63.5	Inserted	49.1713	0.598086	0.862578	0.69337	53	91	0	Co_Exp IV	4
GRMZM2G159908	AC233953.1_FG004	433	1341	226	1092	32.06	2e-26	109	Inserted	48.8821	0.502823	0.776357	0.647669	1598	91	0	Co_Exp IV	3
GRMZM2G169080	AC233953.1_FG004	163	1017	226	1125	30.65	4e-27	112	Inserted	46.2733	0.560553	1.36357	0.411093	2377	91	4	Co_Exp IV	2
GRMZM2G177445	AC233953.1_FG004	115	921	229	1080	30.03	6e-20	91.7	Inserted	47.1351	0.691288	0.434785	1.58995	2620	91	22	unclassified	2
GRMZM2G304745	AC233953.1_FG004	697	1566	229	1107	29.52	2e-27	114	Inserted	47.5546	0.6158	0.644179	0.955944	48	91	0	Co_Exp IV	4
GRMZM2G310840	AC233953.1_FG004	868	1686	232	1089	30.3	1e-26	112	Inserted	45.3159	0.742822	0.793008	0.936714	31	91	0	Co_Exp IV	3
GRMZM2G368388	AC233953.1_FG004	4	942	226	1080	33.02	4e-31	123	Inserted	51.3944	0.430911	0.724587	0.5947	850	91	2	Co_Exp IV	2
GRMZM2G398559	AC233953.1_FG004	235	1164	232	1146	31.06	1e-31	124	Inserted	49.7532	0.64719	0.490591	1.3192	312	91	0	Co_Exp IV	3
GRMZM5G829476	AC233953.1_FG004	67	789	235	1095	25.58	1e-19	87.4	Inserted	45.2563	0.601956	0.545085	1.10433	150	91	0	Co_Exp IV	4
GRMZM5G882078	AC233953.1_FG004	676	1422	310	1089	27.41	3e-12	68.6	Inserted	44.4706	0.802634	0.571164	1.40526	148	91	0	Co_Exp IV	3
GRMZM2G083094	AC233966.1_FG001	367	1599	1	1317	24.24	6e-15	77.4	Inserted	45.9916	0.639522	0.760378	0.841059	159	3	0	excluded	5
GRMZM2G453320	AC233966.1_FG001	469	1836	1	1317	23.04	5e-10	62	Inserted	46.8276	0.796754	0.610641	1.30478	1706	3	0	excluded	4
GRMZM2G458494	AC233966.1_FG001	445	1776	46	1317	26.38	1e-13	73.9	Inserted	44.3677	0.729967	0.65352	1.11698	152	3	0	excluded	4
GRMZM2G015753	AC233979.1_FG011	106	627	37	639	31.73	1e-14	75.1	Inserted	52.9412	0.501822	0.387043	1.29655	489	132	0	Co_Exp IV	3
GRMZM2G042538	AC233979.1_FG011	115	1131	55	1113	32.72	2e-37	140	Inserted	52.7119	0.3619	0.524042	0.690595	933	132	0	Co_Exp IV	3
GRMZM2G122284	AC233979.1_FG011	43	852	43	765	28.08	1e-19	90.1	Inserted	48.6607	0.480189	0.367824	1.30549	176	132	0	Co_Exp IV	3
GRMZM2G131822	AC233979.1_FG011	70	618	76	639	30.39	2e-16	80.1	Inserted	52.6316	0.482049	0.393309	1.22562	1045	132	0	Co_Exp IV	3
GRMZM2G151913	AC233979.1_FG011	271	1131	352	1017	27.55	5e-17	82.4	Inserted	48.1278	0.335232	0.644214	0.520373	34	132	0	Co_Exp IV	3
GRMZM2G172065	AC233979.1_FG011	142	963	43	765	27.85	9e-18	84.3	Inserted	52.1689	0.409096	0.456464	0.896229	167	132	32	unclassified	1
GRMZM2G117193	AC234155.1_FG002	520	1245	67	645	34.38	9e-28	114	Inserted	40.4794	0.555425	1.51789	0.36592	240	1485	0	Co_Exp IV	3
GRMZM2G301908	AC234156.1_FG005	160	561	193	603	34.97	2e-14	71.2	Inserted	52.5612	0.477532	0.599572	0.796454	13	81	0	Co_Exp IV	3
GRMZM2G403276	AC234156.1_FG005	202	651	238	747	30	1e-07	52	Inserted	47.3779	0.629868	0.352664	1.78603	166	81	1	Co_Exp IV	2
GRMZM2G323387	AC234157.1_FG003	1	270	1	264	35.48	0.0007	38.9	Inserted	60.7018	0.371071	1.496	0.248043	115	765	0	Co_Exp IV	3
GRMZM2G080842	AC234159.1_FG002	1063	1890	196	1134	22.05	2e-10	62.8	Inserted	42.7861	0.727704	0.661466	1.10014	2023	942	0	Co_Exp IV	3
GRMZM2G028438	AC234164.1_FG004	718	1818	718	1818	28.95	3e-18	88.6	Inserted	54.5072	0.58931	0.425623	1.38458	1099	1124	563	Co_Exp II	1
GRMZM2G051785	AC234164.1_FG004	490	1515	763	1818	27.97	3e-14	75.5	Inserted	51.9514	0.541618	0.408856	1.32472	429	1124	21	Co_Exp IV	2
GRMZM2G098800	AC234164.1_FG004	979	2118	646	1818	25.92	6e-09	59.3	Inserted	44.1065	0.649122	0.652436	0.994922	465	1124	160	unclassified	1
GRMZM2G109869	AC234164.1_FG004	685	1866	580	1818	26.59	3e-16	82	Inserted	51.0463	0.531113	0.597447	0.888971	346	1124	58	unclassified	2
GRMZM2G002124	AC234171.1_FG001	376	1197	436	1164	28.67	2e-21	96.7	Inserted	52.1739	0.511084	0.566472	0.902224	483	44	3	Co_Exp IV	2
GRMZM2G004207	AC234171.1_FG001	13	870	7	897	56.15	3e-101	307	Inserted	67.5854	0.511508	0.144851	3.53127	65	44	2	Co_Exp IV	2
GRMZM2G005869	AC234171.1_FG001	280	1038	145	918	30	5e-16	80.1	Inserted	43.1235	0.550754	1.78341	0.308821	1754	44	0	Co_Exp IV	4
GRMZM2G006505	AC234171.1_FG001	1003	1881	313	1164	26.59	1e-20	95.1	Inserted	46.2387	0.476856	0.84939	0.561409	1298	44	0	Co_Exp IV	3
GRMZM2G007246	AC234171.1_FG001	67	705	295	942	32	2e-10	61.6	Inserted	52.3878	0.497135	0.922201	0.539074	352	44	0	Co_Exp IV	4
GRMZM2G014618	AC234171.1_FG001	310	1242	316	1167	26.27	3e-16	80.9	Inserted	44.4981	0.73457	0.303116	2.42339	926	44	0	Co_Exp IV	4
GRMZM2G016480	AC234171.1_FG001	895	1839	199	1167	28.36	1e-30	125	Inserted	46.9466	0.653256	0.818804	0.797818	911	44	0	Co_Exp IV	3
GRMZM2G018280	AC234171.1_FG001	460	1086	448	1161	28.63	1e-21	96.3	Inserted	50.9459	0.540455	0.506605	1.06682	444	44	1	Co_Exp IV	2
GRMZM2G019434	AC234171.1_FG001	199	1044	310	1176	26.54	2e-22	98.2	Inserted	43.361	0.854697	0.513386	1.66482	1703	44	0	Co_Exp IV	3
GRMZM2G023836	AC234171.1_FG001	148	1041	253	1203	34.97	2e-40	153	Inserted	53.8153	0.563705	0.444594	1.26791	1398	44	0	Co_Exp IV	4
GRMZM2G026767	AC234171.1_FG001	142	999	223	1167	32.7	6e-42	157	Inserted	47.3575	0.778603	0.610299	1.27577	32	44	0	Co_Exp IV	3
GRMZM2G027958	AC234171.1_FG001	535	1431	298	1128	33.66	7e-39	147	Inserted	53.59	0.467434	0.428265	1.09146	427	44	7	unclassified	2
GRMZM2G028604	AC234171.1_FG001	433	1059	448	1161	28.63	1e-21	95.9	Inserted	50.4723	0.498102	0.632125	0.787979	561	44	0	Co_Exp IV	3
GRMZM2G032132	AC234171.1_FG001	385	1242	316	1173	30.13	2e-24	104	Inserted	49.5624	0.67992	0.687331	0.989218	1466	44	0	Co_Exp IV	4
GRMZM2G040263	AC234171.1_FG001	1045	2022	154	1164	29.86	4e-26	112	Inserted	51.2129	0.529286	0.445118	1.18909	586	44	0	Co_Exp IV	3
GRMZM2G045366	AC234171.1_FG001	493	1284	295	1170	27.63	5e-21	95.5	Inserted	41.97	0.769498	0.785223	0.979974	2017	44	0	Co_Exp IV	4
GRMZM2G048635	AC234171.1_FG001	430	1293	253	1155	35.18	4e-43	160	Inserted	53.2632	0.536572	0.605067	0.886797	847	44	0	Co_Exp IV	4
GRMZM2G049109	AC234171.1_FG001	31	939	247	1155	34.16	1e-36	140	Inserted	52.1611	0.3978	1.02331	0.388739	40	44	0	Co_Exp IV	3
GRMZM2G052111	AC234171.1_FG001	214	888	484	1161	41.38	2e-43	156	Inserted	60.9375	0.370088	1.94838	0.189946	996	44	0	Co_Exp IV	3
GRMZM2G054634	AC234171.1_FG001	160	1008	253	1194	32.81	2e-41	155	Inserted	46.3415	0.82213	0.417378	1.96975	2278	44	0	Co_Exp IV	4
GRMZM2G055334	AC234171.1_FG001	835	1617	286	1173	26.95	1e-24	106	Inserted	47.0714	0.546799	0.657693	0.83139	426	44	0	Co_Exp IV	5
GRMZM2G056903	AC234171.1_FG001	526	1221	463	1164	30.58	8e-19	88.2	Inserted	53.6745	0.428852	1.25514	0.341677	374	44	0	Co_Exp IV	3
GRMZM2G063069	AC234171.1_FG001	232	1062	313	1176	27.19	9e-24	101	Inserted	43.8298	0.775343	0.651914	1.18933	857	44	0	Co_Exp IV	5
GRMZM2G063684	AC234171.1_FG001	247	1077	313	1176	28.12	7e-25	105	Inserted	43.75	0.594923	1.83625	0.323987	12	44	0	Co_Exp IV	5
GRMZM2G063792	AC234171.1_FG001	295	993	256	915	23.44	5e-06	48.1	Inserted	40.2614	0.715111	1.54833	0.461859	1623	44	0	Co_Exp IV	4
GRMZM2G065655	AC234171.1_FG001	79	960	277	1170	30.34	2e-43	157	Inserted	46.557	0.576926	1.36704	0.422027	1086	44	0	Co_Exp IV	3
GRMZM2G072584	AC234171.1_FG001	280	933	316	966	34.19	2e-22	98.6	Inserted	43.6185	0.729058	1.33497	0.546125	738	44	2	Co_Exp IV	2
GRMZM2G073661	AC234171.1_FG001	346	1107	376	1167	30.32	2e-23	100	Inserted	49.0219	0.586955	0.517677	1.13383	161	44	0	Co_Exp IV	5
GRMZM2G079583	AC234171.1_FG001	499	1374	271	1206	24.61	1e-19	91.3	Inserted	48.867	0.600133	0.474113	1.2658	211	44	0	Co_Exp IV	3
GRMZM2G088299	AC234171.1_FG001	247	1077	313	1176	27.81	6e-24	102	Inserted	42.7094	0.857493	0.518334	1.65433	0	44	0	Co_Exp V	0
GRMZM2G095588	AC234171.1_FG001	859	1782	175	1203	28.65	4e-25	108	Inserted	40.8889	0.761566	0.643007	1.18438	1002	44	0	Co_Exp IV	3
GRMZM2G097313	AC234171.1_FG001	1060	2046	100	1167	33.24	3e-38	147	Inserted	49.7326	0.658308	0.492604	1.33638	1792	44	0	Co_Exp IV	3
GRMZM2G097878	AC234171.1_FG001	790	1572	286	1173	24.59	5e-23	102	Inserted	44.5271	0.751499	0.530607	1.4163	2233	44	0	Co_Exp IV	4
GRMZM2G099598	AC234171.1_FG001	163	987	253	1167	32.79	1e-43	162	Inserted	48	0.933166	0.427965	2.18047	284	44	0	Co_Exp IV	3
GRMZM2G100114	AC234171.1_FG001	475	1176	448	1164	30.17	6e-19	88.6	Inserted	55.9892	0.54559	0.575243	0.948452	415	44	32	unclassified	2
GRMZM2G103929	AC234171.1_FG001	922	1914	169	1170	29.56	3e-23	102	Inserted	50.315	0.648181	0.37265	1.73938	441	44	5	unclassified	2
GRMZM2G104658	AC234171.1_FG001	832	1632	295	1197	27.69	1e-27	115	Inserted	44.3158	0.575333	1.36262	0.422227	13	44	0	Co_Exp IV	4
GRMZM2G105766	AC234171.1_FG001	79	894	313	1116	29.58	4e-16	79.3	Inserted	50.5643	0.421929	3.53786	0.119261	333	44	0	Co_Exp IV	4
GRMZM2G111269	AC234171.1_FG001	223	1068	310	1176	26.54	6e-21	94	Inserted	41.3549	0.785291	0.553106	1.41978	991	44	0	Co_Exp IV	3
GRMZM2G112229	AC234171.1_FG001	247	1215	262	1164	28.44	2e-24	104	Inserted	51.4563	0.535421	0.573044	0.934345	695	44	10	unclassified	2
GRMZM2G114093	AC234171.1_FG001	694	1656	118	1179	25.68	2e-25	109	Inserted	46.744	0.621874	0.887303	0.700859	507	44	0	Co_Exp IV	3
GRMZM2G117465	AC234171.1_FG001	133	1023	244	1203	33.85	7e-40	151	Inserted	54.1376	0.4315	0.936557	0.46073	649	44	0	Co_Exp IV	3
GRMZM2G121826	AC234171.1_FG001	118	948	262	1188	31.41	5e-35	136	Inserted	49.0343	0.764952	0.548416	1.39484	1645	44	0	Co_Exp IV	4
GRMZM2G129018	AC234171.1_FG001	10	777	208	1020	28.67	1e-12	69.7	Inserted	49.3855	0.722273	0.357894	2.01812	159	44	14	unclassified	2
GRMZM2G130213	AC234171.1_FG001	211	840	313	918	32.43	2e-12	68.6	Inserted	51.7493	0.535708	0.476879	1.12336	756	44	0	Co_Exp IV	4
GRMZM2G131629	AC234171.1_FG001	325	1161	316	1167	28.7	3e-22	97.8	Inserted	47.4664	0.568802	0.416486	1.36572	930	44	0	Co_Exp IV	4
GRMZM2G135359	AC234171.1_FG001	565	1470	196	1173	25.75	4e-26	110	Inserted	43.3019	0.837113	0.498632	1.67882	1145	44	0	Co_Exp IV	3
GRMZM2G140612	AC234171.1_FG001	442	1200	316	1167	28.97	5e-27	112	Inserted	44.9048	0.57692	1.80214	0.320131	83	44	0	Co_Exp IV	4
GRMZM2G142544	AC234171.1_FG001	895	1788	232	1203	31.36	7e-38	145	Inserted	51.0345	0.645706	0.480369	1.34419	1399	44	0	Co_Exp IV	3
GRMZM2G153527	AC234171.1_FG001	841	1857	88	1164	31.42	2e-30	124	Inserted	53.6028	0.541463	0.514455	1.0525	885	44	8	unclassified	2
GRMZM2G154114	AC234171.1_FG001	142	999	220	1167	29.04	2e-14	74.7	Inserted	49.4549	0.53285	0.616259	0.864653	53	44	0	Co_Exp IV	4
GRMZM2G159034	AC234171.1_FG001	472	1098	274	915	31.22	2e-21	96.3	Inserted	45.1567	0.647686	1.20869	0.535859	1998	44	0	Co_Exp IV	3
GRMZM2G159047	AC234171.1_FG001	232	1074	274	1161	34.21	1e-30	121	Inserted	52.4313	0.509481	0.588355	0.865942	226	44	13	unclassified	2
GRMZM2G159908	AC234171.1_FG001	415	1335	238	1161	33.12	3e-37	142	Inserted	54.8	0.452901	0.559789	0.809056	1598	44	22	unclassified	2
GRMZM2G160922	AC234171.1_FG001	781	1521	316	1167	27.97	5e-25	107	Inserted	43.6588	0.608308	1.57493	0.386244	208	44	0	Co_Exp IV	4
GRMZM2G163328	AC234171.1_FG001	214	1050	274	1161	34.11	5e-30	119	Inserted	53.9871	0.852619	0.314079	2.71467	83	44	0	Co_Exp IV	3
GRMZM2G165231	AC234171.1_FG001	94	858	316	1155	28.9	2e-18	85.9	Inserted	42.7447	0.811014	0.766014	1.05875	929	44	0	Co_Exp IV	4
GRMZM2G166719	AC234171.1_FG001	13	999	130	1161	35.9	2e-48	171	Inserted	56.8286	0.500304	0.395746	1.26421	202	44	2	Co_Exp IV	2
GRMZM2G169080	AC234171.1_FG001	64	1008	154	1194	31.43	8e-42	156	Inserted	45.9239	0.827662	0.375971	2.2014	2377	44	0	Co_Exp IV	4
GRMZM2G171677	AC234171.1_FG001	325	981	436	1179	29.32	5e-25	105	Inserted	47.0741	0.871783	0.362686	2.40368	843	44	0	Co_Exp IV	3
GRMZM2G171822	AC234171.1_FG001	280	1038	295	918	25.68	7e-07	51.6	Inserted	47.3552	0.562078	0.468964	1.19855	724	44	0	Co_Exp IV	3
GRMZM2G177445	AC234171.1_FG001	118	933	262	1167	31.15	2e-35	137	Inserted	47.2131	0.518196	3.81365	0.135879	2620	44	0	Co_Exp IV	4
GRMZM2G301513	AC234171.1_FG001	1	657	472	1182	37.76	6e-39	142	Inserted	54.1322	0.400138	3.32685	0.120275	47	44	0	Co_Exp IV	4
GRMZM2G303768	AC234171.1_FG001	379	1116	430	1164	29.53	5e-18	85.1	Inserted	50.5732	0.56705	0.954499	0.594082	589	44	0	Co_Exp IV	4
GRMZM2G304745	AC234171.1_FG001	712	1545	274	1161	26.64	2e-19	91.3	Inserted	46.8354	0.677803	0.647869	1.0462	48	44	0	Co_Exp IV	5
GRMZM2G308365	AC234171.1_FG001	76	912	295	1158	33.22	1e-34	133	Inserted	55.6034	0.412368	0.657728	0.626959	434	44	0	Co_Exp IV	4
GRMZM2G310840	AC234171.1_FG001	868	1689	262	1167	30.72	1e-36	142	Inserted	45.7265	0.677159	0.930063	0.728078	31	44	0	Co_Exp IV	5
GRMZM2G318862	AC234171.1_FG001	889	1683	262	1158	35.55	2e-40	153	Inserted	47.1778	0.58348	0.789827	0.738744	1	44	0	excluded	6
GRMZM2G328781	AC234171.1_FG001	364	1089	430	1164	31.6	2e-23	100	Inserted	47.014	0.814889	0.54214	1.5031	844	44	0	Co_Exp IV	4
GRMZM2G330049	AC234171.1_FG001	79	774	313	1020	30.36	2e-15	78.2	Inserted	50.7692	0.605851	0.377373	1.60544	719	44	2	Co_Exp IV	2
GRMZM2G339540	AC234171.1_FG001	985	1950	175	1164	32.76	5e-31	127	Inserted	51.0407	0.55329	0.330296	1.67513	298	44	0	Co_Exp IV	3
GRMZM2G346466	AC234171.1_FG001	1069	1983	235	1206	24.12	7e-19	90.1	Inserted	45.8532	0.709216	0.589198	1.2037	59	44	0	Co_Exp IV	4
GRMZM2G363066	AC234171.1_FG001	289	1152	262	1158	36.07	1e-39	149	Inserted	57.7586	0.456865	0.678416	0.673429	235	44	6	unclassified	2
GRMZM2G368388	AC234171.1_FG001	1	963	253	1176	32.45	5e-38	144	Inserted	51.8234	0.441428	1.06831	0.413204	850	44	2	Co_Exp IV	2
GRMZM2G398559	AC234171.1_FG001	157	1107	199	1161	31.85	4e-29	117	Inserted	52.5665	0.556421	0.436817	1.27381	312	44	0	Co_Exp IV	3
GRMZM2G406601	AC234171.1_FG001	199	1101	262	1158	35.71	4e-38	144	Inserted	55.7143	0.371539	1.06897	0.347568	1191	44	15	unclassified	2
GRMZM2G412760	AC234171.1_FG001	232	1041	307	1161	34.38	3e-42	155	Inserted	43.4389	0.678313	2.12269	0.319553	903	44	0	Co_Exp IV	3
GRMZM2G416308	AC234171.1_FG001	733	1722	193	1194	43.27	4e-73	245	Inserted	48.91	0.64191	1.07378	0.597806	405	44	0	Co_Exp IV	4
GRMZM2G433433	AC234171.1_FG001	1	819	313	1185	35.43	4e-42	154	Inserted	53.1892	0.559087	0.403987	1.38392	689	44	6	unclassified	2
GRMZM2G472643	AC234171.1_FG001	28	651	238	915	32.17	2e-17	84.3	Inserted	52.0055	0.369747	2.23913	0.16513	252	44	2	Co_Exp IV	2
GRMZM2G583971	AC234171.1_FG001	592	1446	262	1131	34.11	5e-43	160	Inserted	45.3564	0.591181	2.20454	0.268165	6	44	0	excluded	5
GRMZM2G020864	AC234175.1_FG010	223	1188	610	1725	22.28	5e-12	68.6	Inserted	42.6746	0.826175	0.575697	1.43509	20	1756	7	unclassified	2
GRMZM2G021567	AC234175.1_FG010	82	1263	298	1407	23.56	3e-11	65.5	Inserted	44.3471	0.780546	0.757988	1.02976	1674	1756	938	Co_Exp II	1
GRMZM2G028108	AC234175.1_FG010	205	1341	853	2022	23.59	4e-32	131	Inserted	44.3299	0.732275	0.963422	0.760077	1195	1756	205	unclassified	2
GRMZM2G046919	AC234175.1_FG010	94	1110	823	1935	20.97	1e-09	60.5	Inserted	37.751	0.812439	0.732804	1.10867	642	1756	198	unclassified	2
GRMZM2G071986	AC234175.1_FG010	484	1383	817	1854	23.16	5e-11	65.9	Inserted	44.3003	0.716979	0.904742	0.792468	445	1756	401	unclassified	1
GRMZM2G100058	AC234175.1_FG010	37	1122	292	1473	26.16	5e-27	113	Inserted	42.2414	0.800878	0.649005	1.23401	160	1756	13	Co_Exp IV	2
GRMZM2G105229	AC234175.1_FG010	316	1305	616	1716	19.84	3e-10	62.8	Inserted	43.0874	0.694208	1.04178	0.666369	1491	1756	379	unclassified	2
GRMZM2G168240	AC234175.1_FG010	721	2253	589	2043	21.92	5e-10	62.8	Inserted	44.0339	0.792382	0.967745	0.818792	2440	1756	833	unclassified	2
GRMZM2G171994	AC234175.1_FG010	112	1239	274	1482	23.44	2e-12	70.1	Inserted	44.8434	0.701994	0.686797	1.02213	812	1756	0	Co_Exp IV	4
GRMZM2G177894	AC234175.1_FG010	382	1416	571	1686	21.52	1e-12	71.6	Inserted	43.6127	0.667727	0.739021	0.903528	663	1756	264	unclassified	2
GRMZM2G326263	AC234175.1_FG010	73	1452	460	2040	23.08	8e-16	81.3	Inserted	41.0508	0.71083	0.594789	1.1951	776	1756	313	unclassified	1
GRMZM2G341479	AC234175.1_FG010	235	1182	745	1839	22.07	4e-17	84.7	Inserted	43.8104	0.710402	1.06225	0.668774	49	1756	14	unclassified	2
GRMZM2G345667	AC234175.1_FG010	265	1572	319	1584	28.08	7e-27	117	Inserted	43.6535	0.689941	0.435858	1.58295	2237	1756	966	Co_Exp II	1
GRMZM2G349193	AC234175.1_FG010	169	1335	490	1848	20.61	8e-10	61.2	Inserted	42.9831	0.648331	0.7012	0.924601	661	1756	479	unclassified	1
GRMZM2G388778	AC234175.1_FG010	334	1317	406	1482	23.42	6e-29	120	Inserted	45.3333	0.937597	0.569796	1.6455	150	1756	77	unclassified	2
GRMZM2G447857	AC234175.1_FG010	310	1767	580	2052	21.46	6e-13	72	Inserted	38.4706	0.809095	0.922206	0.877347	494	1756	14	Co_Exp IV	2
GRMZM2G456114	AC234175.1_FG010	385	1356	562	1773	21.73	2e-14	77	Inserted	40.5556	0.64762	1.15949	0.558537	1366	1756	94	Co_Exp IV	2
GRMZM2G464510	AC234175.1_FG010	208	1368	328	1644	25.43	4e-20	94.4	Inserted	42.7577	0.673939	0.562138	1.19888	327	1756	15	Co_Exp IV	2
GRMZM2G464818	AC234175.1_FG010	163	1167	403	1437	22.47	6e-11	64.3	Inserted	46.036	0.778066	0.73527	1.0582	436	1756	144	unclassified	2
GRMZM5G851929	AC234175.1_FG010	184	1122	661	1725	18.94	1e-08	58.2	Inserted	42.8571	0.837765	0.594494	1.40921	333	1756	0	Co_Exp IV	3
GRMZM5G853066	AC234185.1_FG006	1	741	25	744	26.88	3e-09	56.2	Inserted	51.9497	0.528729	0.616671	0.857393	7	1052	0	excluded	3
GRMZM2G043301	AC234190.1_FG002	166	1575	163	1737	25.89	1e-33	135	Inserted	49.7537	0.585869	0.757551	0.773372	1094	0	0	Co_Exp V	6
GRMZM2G076985	AC234190.1_FG002	166	1491	163	1677	25.2	2e-31	128	Inserted	47.1221	0.519737	1.79436	0.28965	1018	0	0	Co_Exp V	6
GRMZM2G360529	AC234190.1_FG002	139	1497	163	1692	26.69	1e-34	137	Inserted	48.7469	0.510495	1.0577	0.482644	113	0	0	Co_Exp V	6
GRMZM2G072850	AC234203.1_FG004	1129	3771	1873	4443	23.85	4e-50	195	Inserted	44.8952	0.745179	0.603533	1.23469	689	1784	0	Co_Exp IV	3
GRMZM2G119894	AC234203.1_FG004	1261	3987	1816	4476	24.48	7e-55	210	Inserted	44.0622	0.686261	0.842114	0.814927	758	1784	299	unclassified	2
GRMZM2G033570	AC234203.1_FG011	157	1122	43	987	55.49	3e-117	367	Inserted	63.313	0.232274	99	0.0023462	431	1462	58	unclassified	2
GRMZM2G317584	AC234203.1_FG011	157	1122	43	987	57.06	2e-118	370	Inserted	62.2222	0.506825	0.302017	1.67814	572	1462	6	Co_Exp IV	2
GRMZM2G078465	AC234524.1_FG005	28	1389	85	1479	31.98	1e-38	148	Inserted	51.9129	0.517265	0.587994	0.879712	0	427	0	Co_Exp V	0
GRMZM2G098890	AC234524.1_FG005	4	1356	64	1467	29.18	3e-38	146	Inserted	48.285	0.779033	0.418356	1.86213	239	427	0	Co_Exp IV	5
GRMZM2G155911	AC234524.1_FG005	307	1425	379	1506	31.99	4e-36	140	Inserted	48.3923	0.629571	0.5259	1.19713	1172	427	0	Co_Exp IV	4
GRMZM2G171548	AC234524.1_FG005	61	1371	85	1443	29.29	2e-32	129	Inserted	53.0112	0.736812	0.385992	1.90888	323	427	0	Co_Exp IV	4
GRMZM2G316030	AC234524.1_FG005	574	1458	565	1479	31.89	5e-26	111	Inserted	51.8367	0.508238	0.966163	0.526038	160	427	0	Co_Exp IV	5
GRMZM2G334336	AC234524.1_FG005	4	1404	25	1470	27.98	3e-35	138	Inserted	49.2633	0.612811	0.653874	0.937201	0	427	0	Co_Exp V	0
GRMZM2G542847	AC234528.1_FG006	1	855	367	1224	26.94	4e-15	75.5	Inserted	51.4286	0.481662	0.907441	0.530791	0	5	0	excluded	5
GRMZM2G386276	AC235534.1_FG007	313	1800	391	2139	28.81	2e-51	192	Inserted	46.1367	0.636825	0.707209	0.900477	165	380	0	Co_Exp IV	4
GRMZM2G049168	AC235535.1_FG001	1	1650	757	2340	37.83	5e-102	343	Inserted	50	0.656057	0.568285	1.15445	3039	2915	2359	unclassified	1
GRMZM2G012861	AC235540.1_FG002	598	2238	169	2226	32.27	3e-63	227	Inserted	48.8783	0.475351	0.690148	0.688767	739	340	0	Co_Exp IV	3
GRMZM2G017022	AC235540.1_FG002	37	1911	85	2226	23.9	8e-22	100	Inserted	46.6314	0.545801	0.760277	0.717898	428	340	7	Co_Exp IV	2
GRMZM2G050548	AC235540.1_FG002	106	1719	82	1959	33.85	6e-65	231	Inserted	52.0408	0.435692	0.52066	0.836807	649	340	0	Co_Exp IV	4
GRMZM2G080041	AC235540.1_FG002	1834	3549	247	2226	30.3	8e-58	214	Inserted	47.2745	0.54369	0.706584	0.769463	43	340	7	unclassified	2
GRMZM2G121565	AC235540.1_FG002	133	1794	361	2229	28.81	2e-50	187	Inserted	45.318	0.717038	0.470355	1.52446	725	340	15	Co_Exp IV	2
GRMZM2G127687	AC235540.1_FG002	103	1887	73	2226	33.56	9e-70	244	Inserted	49.863	0.51529	0.627326	0.821407	752	340	0	Co_Exp IV	3
GRMZM2G144923	AC235540.1_FG002	76	1338	73	1545	29.75	5e-32	131	Inserted	48.7726	0.473089	0.773216	0.611847	5	340	0	excluded	3
GRMZM2G153393	AC235540.1_FG002	217	2127	130	2226	26.86	6e-39	154	Inserted	41.4688	0.643532	1.12065	0.574249	2191	340	4	Co_Exp IV	2
GRMZM5G852776	AC235540.1_FG002	400	1926	214	1947	31.75	1e-54	201	Inserted	46.633	0.570754	1.36587	0.41787	48	340	0	Co_Exp IV	3
GRMZM2G143168	AC235541.1_FG002	4	2187	10	2184	39.95	0	542	Inserted	53.2051	0.44811	1.17406	0.381675	1477	1279	711	Co_Exp II	1
GRMZM2G000380	AC235544.1_FG002	208	1017	148	969	33.57	5e-31	124	Inserted	54.535	0.53958	0.539658	0.999856	72	761	0	Co_Exp IV	4
GRMZM2G071599	AC235546.1_FG001	607	1908	925	2214	26	6e-43	165	Inserted	47.4625	0.712434	0.793645	0.897673	1903	1519	0	Co_Exp IV	3
GRMZM2G440831	AC235546.1_FG001	733	2112	889	2214	26.17	1e-44	171	Inserted	47.6027	0.787139	0.612883	1.28432	1696	1519	0	Co_Exp IV	3
GRMZM2G017022	AC235547.1_FG005	112	1692	187	1836	25.5	5e-17	85.5	Inserted	46.1838	0.735414	0.51041	1.44083	428	817	2	Co_Exp IV	2
GRMZM2G073928	AC235547.1_FG005	793	2703	238	2067	24.67	1e-25	113	Inserted	45.1272	0.678349	0.845396	0.802404	943	817	0	Co_Exp IV	3
GRMZM2G002815	AC235548.1_FG002	82	345	133	396	34.09	1e-06	45.4	Inserted	58.8028	0.496375	0.311553	1.59323	70	13	0	Co_Exp IV	5
GRMZM2G105092	AC235548.1_FG002	139	450	184	480	32.46	0.0006	39.3	Inserted	58.8957	0.425425	0.447006	0.951723	530	13	0	Co_Exp IV	5
GRMZM2G476597	AF546187.1_FG011	313	1434	289	1395	25.77	3e-19	90.9	Inserted	50.0416	0.717979	0.528931	1.35742	0	0	0	Co_Exp VI	0
GRMZM2G069176	AF546187.1_FG012	346	723	208	645	28.1	3e-05	43.9	Inserted	50.8621	0.449798	0.465268	0.966749	727	5	0	excluded	4
GRMZM2G106026	AF546187.1_FG012	79	693	220	633	29.67	1e-07	50.8	Inserted	47.9675	0.314438	1.17721	0.267104	550	5	0	excluded	4
GRMZM2G044152	AF546188.1_FG001	1	798	1	630	40	9e-22	91.3	Inserted	50.4274	0.358806	0.670122	0.535433	425	501	415	unclassified	1
GRMZM2G044625	AF546188.1_FG001	1	654	1	609	46.26	2e-23	95.9	Inserted	57.2917	0.381941	0.87634	0.435837	406	501	394	unclassified	1
GRMZM2G388461	AF546188.1_FG001	1	345	1	435	41.1	3e-15	70.1	Inserted	52.4138	0.394626	0.712212	0.554085	437	501	430	unclassified	1
GRMZM2G088365	AF546188.1_FG002	397	798	76	453	49.64	7e-14	67.8	Inserted	57.7295	0.369997	0.836621	0.442251	291	466	271	unclassified	1
GRMZM2G346895	AF546188.1_FG002	325	726	76	453	50.36	3e-16	73.9	Inserted	58.2524	0.376704	1.0507	0.358526	452	466	435	Co_Exp I	1
GRMZM2G044152	AF546188.1_FG003	1	597	1	429	36.5	1e-05	44.7	Inserted	46.4345	0.364111	0.883564	0.412093	425	520	414	unclassified	1
GRMZM2G044625	AF546188.1_FG003	1	597	1	429	38	7e-05	42	Inserted	46	0.413464	0.836987	0.493992	406	520	392	unclassified	1
GRMZM2G088365	AF546188.1_FG003	1	597	1	429	36	2e-05	43.9	Inserted	44.6667	0.4084	1.03594	0.39423	291	520	277	unclassified	1
GRMZM2G346895	AF546188.1_FG003	370	726	118	453	45.53	1e-08	52.8	Inserted	56.0976	0.502953	0.667748	0.753208	452	520	443	unclassified	1
GRMZM2G388461	AF546188.1_FG003	1	345	1	258	38.79	0.0004	38.1	Inserted	49.7126	0.366414	0.713769	0.51335	437	520	432	unclassified	1
GRMZM2G160739	AF546188.1_FG005	1	837	1	699	44.44	7e-26	104	Inserted	52.3148	0.36351	0.740412	0.490957	410	416	401	Co_Exp I	1
GRMZM2G044152	AF546188.1_FG006	397	798	142	516	52.21	2e-15	72.4	Inserted	58.9806	0.392462	0.771675	0.508584	425	465	402	unclassified	1
GRMZM2G044625	AF546188.1_FG006	397	798	142	516	50.74	1e-14	70.1	Inserted	59.2233	0.385327	0.747995	0.515146	406	465	379	unclassified	1
GRMZM2G088365	AF546188.1_FG006	397	798	142	516	49.26	3e-13	66.2	Inserted	57.1776	0.406723	0.79748	0.51001	291	465	280	unclassified	1
GRMZM2G346895	AF546188.1_FG006	325	726	142	516	50	1e-14	70.1	Inserted	58.7379	0.383439	0.81221	0.472093	452	465	435	Co_Exp I	1
GRMZM2G160739	AF546188.1_FG007	1	654	1	699	45.97	4e-29	113	Inserted	57.2222	0.383912	0.815304	0.470882	410	419	399	Co_Exp I	1
GRMZM2G092867	EF517601.1_FG009	4	390	10	441	35.62	2e-08	50.4	Inserted	54.2793	0.487928	0.510805	0.955213	193	22	0	Co_Exp IV	4
GRMZM2G026417	EF517601.1_FG010	142	1125	217	1191	42.13	3e-60	202	Inserted	59.7101	0.36477	0.70254	0.519216	602	73	9	unclassified	2
GRMZM2G400714	GRMZM2G000103	283	741	181	522	31.41	1e-07	50.8	Inserted	47.6793	0.326069	1.2434	0.26224	518	9	0	excluded	6
GRMZM2G003526	GRMZM2G000531	67	783	118	795	21.69	1e-07	52	Inserted	43.4227	0.652739	1.42769	0.457199	62	1265	0	Co_Exp IV	5
GRMZM2G002993	GRMZM2G000652	493	1215	193	987	24.72	6e-09	57.4	Inserted	48.9941	0.546246	0.571022	0.956612	228	391	0	Co_Exp IV	3
GRMZM2G058414	GRMZM2G000652	559	1200	211	981	25.58	8e-11	63.2	Inserted	49.8744	0.686681	0.310965	2.20823	777	391	264	unclassified	1
GRMZM2G414047	GRMZM2G000652	496	1194	193	987	23.6	0.0001	44.3	Inserted	48.3755	0.533954	0.794408	0.672141	481	391	3	Co_Exp IV	2
GRMZM5G836977	GRMZM2G000652	508	1059	193	774	26.53	1e-10	62	Inserted	50.3195	0.572428	0.542783	1.05462	306	391	31	unclassified	2
GRMZM2G012821	GRMZM2G000729	205	1038	19	801	24.92	1e-05	47.4	Inserted	47.8507	0.674654	0.705092	0.956831	317	366	0	Co_Exp IV	4
GRMZM2G000510	GRMZM2G000741	421	927	463	987	26.82	1e-06	49.3	Inserted	41.7241	0.839813	0.765833	1.0966	899	1	0	excluded	5
GRMZM2G051262	GRMZM2G000937	7	1071	1	1095	23.06	3e-08	56.6	Inserted	45.5519	0.61701	0.780896	0.79013	1010	264	93	unclassified	2
GRMZM2G312026	GRMZM2G001131	574	1329	448	1122	23.08	2e-07	53.9	Inserted	45.8172	0.653442	1.18201	0.552823	2804	276	0	Co_Exp IV	4
GRMZM2G077500	GRMZM2G001243	229	603	298	732	32.9	1e-08	53.9	Inserted	47.2527	0.569837	0.64942	0.877455	722	88	1	Co_Exp IV	2
GRMZM2G102255	GRMZM2G001243	382	1041	112	783	56.71	4e-81	256	Inserted	63.925	0.251707	3.19891	0.0786852	1139	88	5	Co_Exp IV	2
GRMZM2G372297	GRMZM2G001243	160	690	145	783	25.23	0.001	40.8	Inserted	44.4118	0.628874	0.447842	1.40423	991	88	0	Co_Exp IV	3
GRMZM2G051528	GRMZM2G001824	34	648	187	789	38.57	2e-37	139	Inserted	56.4341	0.436331	0.76361	0.571405	0	160	0	Co_Exp V	0
GRMZM2G096358	GRMZM2G001824	82	687	187	780	57.35	2e-72	233	Inserted	69.3811	0.201382	1.5243	0.132114	15	160	0	Co_Exp IV	3
GRMZM2G111731	GRMZM2G001824	166	591	193	741	32.43	3e-21	92	Inserted	51.1586	0.376556	0.485484	0.775629	579	160	0	Co_Exp IV	4
GRMZM2G139284	GRMZM2G001824	34	588	187	639	39.57	3e-35	132	Inserted	55.1971	0.283344	2.94557	0.0961933	1	160	0	excluded	4
GRMZM2G151205	GRMZM2G001824	34	522	187	768	38.46	2e-34	130	Inserted	54.1455	0.402101	0.633628	0.634601	3	160	0	excluded	3
GRMZM2G312419	GRMZM2G001824	169	636	193	774	32.83	2e-21	92.8	Inserted	51.3201	0.461894	0.31397	1.47114	1342	160	0	Co_Exp IV	5
GRMZM2G431156	GRMZM2G001824	40	561	193	633	41.21	8e-34	127	Inserted	50.991	0.262844	2.91072	0.0903023	38	160	0	Co_Exp IV	4
GRMZM2G006505	GRMZM2G001845	88	1860	115	1926	27.07	5e-19	91.3	Inserted	43.4803	0.582768	0.541523	1.07616	1298	17	0	Co_Exp IV	4
GRMZM2G017022	GRMZM2G001845	262	1890	340	1926	27.47	3e-25	111	Inserted	47.0166	0.609658	0.553838	1.10079	428	17	0	Co_Exp IV	5
GRMZM2G029407	GRMZM2G001845	319	1674	469	1764	29.11	1e-31	130	Inserted	48.3412	0.596433	0.568795	1.04859	909	17	0	Co_Exp IV	5
GRMZM2G046316	GRMZM2G001845	208	1938	319	1926	27.24	6e-26	113	Inserted	45.5967	0.690742	0.386823	1.78568	279	17	0	Co_Exp IV	4
GRMZM2G049895	GRMZM2G001845	580	1596	931	1968	32.49	6e-39	151	Inserted	49.2404	0.746616	0.482377	1.54778	1009	17	0	Co_Exp IV	4
GRMZM2G050548	GRMZM2G001845	52	1713	136	1737	29.97	3e-32	133	Inserted	51.0864	0.543731	0.603235	0.901358	649	17	0	Co_Exp IV	4
GRMZM2G068398	GRMZM2G001845	1297	2931	352	1926	36.59	2e-67	241	Inserted	53.322	0.479567	0.50332	0.952807	828	17	0	Co_Exp IV	4
GRMZM2G071478	GRMZM2G001845	973	1989	967	1929	30.6	1e-25	112	Inserted	49.0054	0.520942	0.667996	0.779858	118	17	0	Co_Exp IV	5
GRMZM2G089819	GRMZM2G001845	598	2304	370	1926	30.85	2e-45	174	Inserted	49.4812	0.482078	0.735889	0.655096	1519	17	0	Co_Exp IV	4
GRMZM2G112229	GRMZM2G001845	181	1197	1012	1929	26.2	4e-11	65.1	Inserted	46.2307	0.516972	1.36769	0.37799	695	17	0	Co_Exp IV	4
GRMZM2G114276	GRMZM2G001845	1672	3399	343	1926	30.1	1e-49	189	Inserted	49.589	0.630483	0.493839	1.2767	1757	17	0	Co_Exp IV	4
GRMZM2G127687	GRMZM2G001845	61	1866	94	1926	28.66	4e-41	159	Inserted	50.3741	0.625358	0.438891	1.42486	752	17	0	Co_Exp IV	4
GRMZM2G143238	GRMZM2G001845	367	2106	304	1926	26.63	1e-25	113	Inserted	43.8356	0.760311	0.642116	1.18407	1487	17	0	Co_Exp IV	4
GRMZM2G144923	GRMZM2G001845	121	1389	184	1443	27.57	1e-12	70.9	Inserted	47.0711	0.548385	0.649064	0.844887	5	17	0	excluded	6
GRMZM2G145753	GRMZM2G001845	1132	2790	337	1926	31.46	6e-52	194	Inserted	48.1921	0.744341	0.486104	1.53124	1841	17	0	Co_Exp IV	4
GRMZM2G153527	GRMZM2G001845	61	1836	97	1926	26.87	9e-35	140	Inserted	49.387	0.610919	0.409058	1.49348	885	17	0	Co_Exp IV	6
GRMZM2G156905	GRMZM2G001845	178	1953	250	1989	30.41	9e-34	137	Inserted	48.3887	0.481411	0.565234	0.851702	627	17	0	Co_Exp IV	5
GRMZM2G167280	GRMZM2G001845	313	1800	484	1926	33.33	1e-50	187	Inserted	49.9374	0.597694	0.632463	0.945025	467	17	0	Co_Exp IV	5
GRMZM2G169681	GRMZM2G001845	1243	2931	262	1926	34.78	3e-64	232	Inserted	53.1576	0.568071	0.500684	1.13459	998	17	0	Co_Exp IV	4
GRMZM2G303768	GRMZM2G001845	22	1095	925	1926	26.2	7e-17	82.4	Inserted	49.3043	0.582948	0.566157	1.02966	589	17	0	Co_Exp IV	4
GRMZM2G304745	GRMZM2G001845	4	1530	526	1929	25.89	1e-25	111	Inserted	43.0211	0.739555	0.641249	1.1533	48	17	0	Co_Exp IV	6
GRMZM2G310840	GRMZM2G001845	718	1674	919	1935	27.89	3e-28	120	Inserted	44.783	0.767733	0.734323	1.0455	31	17	0	Co_Exp IV	6
GRMZM2G395348	GRMZM2G001845	202	1923	250	1926	26.67	8e-26	113	Inserted	46.6181	0.637363	0.503742	1.26526	158	17	0	Co_Exp IV	5
GRMZM2G428370	GRMZM2G001845	1285	2919	358	1998	31.39	9e-48	182	Inserted	52.3729	0.62182	0.453648	1.37071	311	17	0	Co_Exp IV	3
GRMZM2G434277	GRMZM2G001845	307	1854	481	1929	26.4	7e-29	122	Inserted	42.0677	0.808138	0.689167	1.17263	2011	17	0	Co_Exp IV	5
GRMZM2G449817	GRMZM2G001845	1534	2988	490	1974	32.95	5e-57	210	Inserted	52.7035	0.558967	0.462493	1.2086	805	17	0	Co_Exp IV	5
GRMZM2G454306	GRMZM2G001845	430	1458	571	1590	28.1	7e-29	120	Inserted	42.7684	0.628428	1.54187	0.407575	942	17	0	Co_Exp IV	4
GRMZM5G836190	GRMZM2G001845	205	1965	439	1929	31.31	8e-49	182	Inserted	48.4239	0.562105	0.490589	1.14578	1469	17	0	Co_Exp IV	4
GRMZM5G860810	GRMZM2G001845	613	2316	343	1926	25.77	7e-26	114	Inserted	47.2313	0.646653	0.569236	1.136	694	17	0	Co_Exp IV	4
GRMZM2G014770	GRMZM2G002199	250	1065	202	1083	24.75	2e-09	60.1	Inserted	39.749	0.859595	0.943306	0.911258	129	0	0	Co_Exp V	6
GRMZM2G002124	GRMZM2G002555	208	1179	937	1797	23.96	7e-13	70.9	Inserted	39.414	0.617653	2.90643	0.212513	483	9	0	excluded	4
GRMZM2G027958	GRMZM2G002555	352	1446	799	1794	28.73	4e-36	141	Inserted	43.8428	0.869494	0.650559	1.33653	427	9	0	excluded	3
GRMZM2G032132	GRMZM2G002555	214	1224	811	1806	25.21	1e-23	103	Inserted	43.9269	0.653259	1.39037	0.469847	1466	9	0	excluded	5
GRMZM2G063533	GRMZM2G002555	262	1263	943	1935	39.48	6e-62	214	Inserted	47.1285	0.553985	1.31608	0.420935	2	9	0	excluded	5
GRMZM2G066432	GRMZM2G002555	244	1191	952	1920	35.84	2e-50	182	Inserted	48.5854	0.65304	0.934023	0.699169	3	9	0	excluded	5
GRMZM2G071877	GRMZM2G002555	232	1164	958	1914	32.93	3e-45	166	Inserted	45.5587	0.600298	1.20925	0.496422	2020	9	0	excluded	5
GRMZM2G112229	GRMZM2G002555	226	1197	937	1797	25.15	1e-13	73.2	Inserted	39.9423	0.667683	1.43684	0.464689	695	9	0	excluded	4
GRMZM2G154114	GRMZM2G002555	175	1032	937	1851	24.38	6e-16	79.7	Inserted	42.5253	0.719563	0.954487	0.753874	53	9	0	excluded	5
GRMZM2G166027	GRMZM2G002555	202	1173	958	1902	40.48	7e-55	195	Inserted	48.1773	0.568517	1.99389	0.28513	0	9	0	excluded	5
GRMZM2G019746	GRMZM2G002614	571	1443	625	1638	25.22	1e-13	73.9	Inserted	40.113	0.731081	1.62478	0.449956	1122	927	0	Co_Exp IV	3
GRMZM2G074759	GRMZM2G002614	415	1188	547	1557	23.01	2e-10	62.8	Inserted	37.9981	0.785824	0.961501	0.817289	25	927	0	Co_Exp IV	4
GRMZM2G465806	GRMZM2G002614	940	2001	406	1602	25.29	2e-12	70.9	Inserted	40.2335	0.793909	0.874975	0.907351	185	927	0	Co_Exp IV	3
GRMZM2G000278	GRMZM2G002748	22	645	115	708	27.57	4e-08	54.7	Inserted	45.815	0.752659	0.498134	1.51096	149	75	0	Co_Exp IV	4
GRMZM2G000633	GRMZM2G002748	397	1281	43	921	36.18	4e-48	172	Inserted	45.7769	0.640161	1.75493	0.364778	89	75	0	Co_Exp IV	3
GRMZM2G001668	GRMZM2G002748	172	1050	67	930	36.91	1e-50	176	Inserted	47.8122	0.624234	1.25366	0.497928	195	75	0	Co_Exp IV	4
GRMZM2G002531	GRMZM2G002748	793	1584	118	993	28.96	3e-22	98.6	Inserted	43.5244	0.556688	1.83628	0.30316	748	75	0	Co_Exp IV	4
GRMZM2G006821	GRMZM2G002748	130	714	118	684	27.14	3e-08	54.3	Inserted	47.2441	0.660437	0.823805	0.801691	4	75	0	excluded	5
GRMZM2G007801	GRMZM2G002748	1	561	409	987	40.7	6e-34	125	Inserted	49.3528	0.540139	0.978544	0.551982	0	75	0	Co_Exp V	4
GRMZM2G014618	GRMZM2G002748	307	1248	118	939	26.63	4e-19	88.6	Inserted	45.8698	0.424673	1.6083	0.264051	926	75	0	Co_Exp IV	4
GRMZM2G017137	GRMZM2G002748	109	696	103	690	27.48	1e-10	62	Inserted	51.5773	0.60712	0.515998	1.17659	2	75	0	excluded	7
GRMZM2G017792	GRMZM2G002748	145	834	121	831	24.08	1e-11	65.9	Inserted	51.3123	0.600765	0.554169	1.08408	442	75	0	Co_Exp IV	4
GRMZM2G019434	GRMZM2G002748	205	1050	121	939	28.01	1e-22	97.4	Inserted	43.9203	0.487793	1.46486	0.332996	1703	75	0	Co_Exp IV	3
GRMZM2G023444	GRMZM2G002748	82	903	121	981	27.63	3e-12	66.6	Inserted	47.8355	0.632899	0.626826	1.00969	1	75	0	excluded	4
GRMZM2G024151	GRMZM2G002748	199	1116	88	948	24.53	2e-12	68.2	Inserted	42.5276	0.818296	0.623419	1.3126	917	75	0	Co_Exp IV	3
GRMZM2G026767	GRMZM2G002748	172	1002	67	936	27.72	2e-20	92.8	Inserted	45.2688	0.617377	1.57508	0.391965	32	75	0	Co_Exp IV	4
GRMZM2G027958	GRMZM2G002748	520	1473	88	936	32.92	4e-39	147	Inserted	50.5484	0.603288	0.440377	1.36994	427	75	0	Co_Exp IV	4
GRMZM2G029692	GRMZM2G002748	19	978	34	933	24.86	3e-10	62.4	Inserted	44.5591	0.534676	1.04121	0.513512	457	75	0	Co_Exp IV	3
GRMZM2G045330	GRMZM2G002748	178	1257	94	1020	24.67	1e-12	68.9	Inserted	41.3287	0.788786	0.608724	1.2958	1298	75	0	Co_Exp IV	3
GRMZM2G048455	GRMZM2G002748	49	696	61	699	26.32	2e-12	68.2	Inserted	46.7406	0.646465	0.491252	1.31596	331	75	0	Co_Exp IV	3
GRMZM2G049109	GRMZM2G002748	46	939	67	921	34.29	2e-39	147	Inserted	50.7788	0.489628	0.752204	0.650925	40	75	0	Co_Exp IV	3
GRMZM2G052111	GRMZM2G002748	226	906	277	945	35.78	5e-32	123	Inserted	52.8276	0.584902	0.404169	1.44717	996	75	70	Co_Exp III	2
GRMZM2G054634	GRMZM2G002748	169	984	67	936	27.8	1e-25	108	Inserted	44.4564	0.712279	0.746793	0.953784	2278	75	4	Co_Exp IV	2
GRMZM2G055334	GRMZM2G002748	847	1653	121	963	27.36	3e-21	95.5	Inserted	45.6989	0.645564	0.671602	0.961231	426	75	0	Co_Exp IV	3
GRMZM2G062914	GRMZM2G002748	64	696	73	699	26.91	1e-14	74.7	Inserted	44.413	0.932721	0.443622	2.10251	1298	75	0	Co_Exp IV	3
GRMZM2G063069	GRMZM2G002748	244	1050	130	930	29.93	5e-25	104	Inserted	45.5157	0.706321	0.682561	1.03481	857	75	0	Co_Exp IV	3
GRMZM2G063684	GRMZM2G002748	259	1107	130	963	30.19	7e-27	110	Inserted	46.9519	0.630104	0.823917	0.764767	12	75	0	Co_Exp IV	4
GRMZM2G066867	GRMZM2G002748	79	663	115	708	29.9	3e-10	61.2	Inserted	45.216	0.779396	0.730873	1.06639	8	75	0	excluded	4
GRMZM2G068151	GRMZM2G002748	490	1365	64	933	27.71	1e-27	114	Inserted	44.375	0.718664	0.856365	0.839204	633	75	0	Co_Exp IV	3
GRMZM2G068193	GRMZM2G002748	70	708	85	699	25.33	8e-13	68.6	Inserted	46.3483	0.629386	0.511351	1.23083	1823	75	3	Co_Exp IV	2
GRMZM2G072584	GRMZM2G002748	277	876	118	696	34.3	3e-24	102	Inserted	48.3465	0.706939	0.617779	1.14432	738	75	0	Co_Exp IV	3
GRMZM2G073661	GRMZM2G002748	301	1110	121	936	31.49	1e-26	109	Inserted	48.1069	0.618491	0.62381	0.991473	161	75	0	Co_Exp IV	5
GRMZM2G079219	GRMZM2G002748	919	1815	58	960	36.62	5e-36	139	Inserted	49.5413	0.63479	0.591997	1.07229	147	75	0	Co_Exp IV	4
GRMZM2G079583	GRMZM2G002748	559	1323	142	921	29.15	3e-19	89	Inserted	50.2387	0.675546	0.491815	1.37358	211	75	0	Co_Exp IV	3
GRMZM2G080270	GRMZM2G002748	907	1884	4	975	30.09	1e-32	130	Inserted	45.864	0.615496	0.820271	0.750357	1079	75	0	Co_Exp IV	3
GRMZM2G080588	GRMZM2G002748	85	693	103	729	31.16	5e-18	83.2	Inserted	46.4978	0.651909	1.15	0.566878	290	75	0	Co_Exp IV	3
GRMZM2G088299	GRMZM2G002748	259	1107	130	963	29.87	8e-27	109	Inserted	46.6231	0.628332	1.27928	0.491162	0	75	0	Co_Exp V	0
GRMZM2G090725	GRMZM2G002748	76	654	121	684	27.27	2e-09	58.2	Inserted	48.4603	0.756521	0.611411	1.23734	342	75	0	Co_Exp IV	4
GRMZM2G093736	GRMZM2G002748	970	1989	43	1089	33.9	1e-51	184	Inserted	50.722	0.591277	0.686652	0.861102	691	75	22	unclassified	2
GRMZM2G097878	GRMZM2G002748	802	1563	121	930	27.4	7e-21	94.4	Inserted	46.5063	0.790673	0.484072	1.63338	2233	75	0	Co_Exp IV	3
GRMZM2G099598	GRMZM2G002748	172	987	67	933	28.96	2e-22	98.6	Inserted	45.3437	0.99463	0.578974	1.71792	284	75	0	Co_Exp IV	3
GRMZM2G100114	GRMZM2G002748	301	1176	58	930	25.73	4e-13	70.5	Inserted	47.0103	0.561947	0.907988	0.618893	415	75	0	Co_Exp IV	3
GRMZM2G102088	GRMZM2G002748	370	1164	73	921	29.11	5e-26	108	Inserted	45.6332	0.727413	0.565994	1.2852	1597	75	0	Co_Exp IV	3
GRMZM2G105766	GRMZM2G002748	82	663	121	690	33.17	8e-15	75.1	Inserted	52	0.638218	0.456955	1.39668	333	75	0	Co_Exp IV	4
GRMZM2G108829	GRMZM2G002748	4	837	97	915	26.78	1e-15	78.6	Inserted	43.7365	0.79784	0.720976	1.10661	1405	75	0	Co_Exp IV	3
GRMZM2G110908	GRMZM2G002748	4	606	97	708	28.57	1e-09	58.9	Inserted	48.7482	0.54588	0.699199	0.780722	197	75	0	Co_Exp IV	3
GRMZM2G110922	GRMZM2G002748	4	624	97	708	29.63	1e-11	65.9	Inserted	44.2815	0.699569	0.910181	0.768604	2162	75	0	Co_Exp IV	3
GRMZM2G111269	GRMZM2G002748	229	1098	121	963	27.3	1e-22	97.8	Inserted	44.0937	0.667556	0.570076	1.17099	991	75	0	Co_Exp IV	4
GRMZM2G121715	GRMZM2G002748	376	1236	67	933	33.22	2e-40	150	Inserted	52.7115	0.654147	0.484086	1.3513	312	75	1	Co_Exp IV	2
GRMZM2G121790	GRMZM2G002748	205	1182	94	1005	27.95	7e-18	84.7	Inserted	43.2738	0.691357	0.824052	0.838972	513	75	0	Co_Exp IV	3
GRMZM2G121826	GRMZM2G002748	118	921	67	921	31.4	2e-23	101	Inserted	45.8927	0.711965	0.684902	1.03951	1645	75	0	Co_Exp IV	3
GRMZM2G124550	GRMZM2G002748	97	855	118	915	29.09	4e-16	79	Inserted	44.1544	0.710435	0.737417	0.963409	1910	75	0	Co_Exp IV	3
GRMZM2G127050	GRMZM2G002748	166	981	67	933	29.49	5e-24	103	Inserted	45.4945	0.807692	0.769608	1.04949	147	75	0	Co_Exp IV	3
GRMZM2G127141	GRMZM2G002748	127	915	115	921	24.1	3e-12	67.4	Inserted	44.7126	0.665778	1.35112	0.49276	76	75	0	Co_Exp IV	3
GRMZM2G127984	GRMZM2G002748	175	1053	76	936	32.21	7e-41	149	Inserted	50.929	0.73923	0.568655	1.29996	79	75	0	Co_Exp IV	4
GRMZM2G130018	GRMZM2G002748	22	606	115	708	28.57	1e-08	56.2	Inserted	46.0245	0.682262	0.723968	0.942392	10	75	0	Co_Exp IV	4
GRMZM2G130389	GRMZM2G002748	58	939	82	924	29.9	1e-37	139	Inserted	45.0617	0.599541	0.825217	0.726525	1	75	0	excluded	5
GRMZM2G131629	GRMZM2G002748	322	1158	118	930	29.7	6e-25	104	Inserted	49.4624	0.468853	0.823475	0.569359	930	75	0	Co_Exp IV	3
GRMZM2G132116	GRMZM2G002748	58	693	76	729	30.36	2e-18	84.3	Inserted	43.8547	0.640561	1.74671	0.366723	1533	75	0	Co_Exp IV	3
GRMZM2G133566	GRMZM2G002748	1	591	334	924	35	1e-30	118	Inserted	49.28	0.558751	1.58318	0.352931	126	75	0	Co_Exp IV	5
GRMZM2G138676	GRMZM2G002748	280	1164	121	948	25.88	1e-13	72.4	Inserted	43.8342	0.770396	0.767392	1.00391	337	75	0	Co_Exp IV	4
GRMZM2G139199	GRMZM2G002748	106	792	94	708	27.43	3e-09	58.2	Inserted	48.5315	0.592358	0.659451	0.89826	9	75	0	excluded	4
GRMZM2G140612	GRMZM2G002748	394	1197	73	930	27.3	1e-23	101	Inserted	43.3045	0.82977	0.555196	1.49455	83	75	0	Co_Exp IV	3
GRMZM2G150714	GRMZM2G002748	379	1194	142	930	25.82	1e-17	83.6	Inserted	46.087	0.452352	2.08017	0.217459	344	75	11	unclassified	2
GRMZM2G151916	GRMZM2G002748	196	1173	94	1005	28.24	1e-17	84	Inserted	44.7193	0.639562	1.00073	0.639094	834	75	0	Co_Exp IV	3
GRMZM2G152889	GRMZM2G002748	781	1575	130	990	29.01	3e-22	98.2	Inserted	45.585	0.810604	0.617681	1.31233	1909	75	0	Co_Exp IV	3
GRMZM2G154114	GRMZM2G002748	181	1023	64	939	27.92	1e-14	74.7	Inserted	47.1958	0.633823	0.836834	0.757405	53	75	0	Co_Exp IV	3
GRMZM2G155836	GRMZM2G002748	211	819	94	699	27.83	3e-13	70.1	Inserted	45	0.978473	0.46464	2.10587	2415	75	0	Co_Exp IV	3
GRMZM2G156013	GRMZM2G002748	370	1164	73	921	29.35	1e-25	107	Inserted	45.8425	0.591359	0.923872	0.640088	320	75	0	Co_Exp IV	4
GRMZM2G158860	GRMZM2G002748	790	1536	103	915	25.7	1e-19	90.5	Inserted	41.4302	0.784156	0.83185	0.942665	4	75	0	excluded	4
GRMZM2G159908	GRMZM2G002748	394	1335	22	927	33.85	1e-35	137	Inserted	49.7018	0.745857	0.414098	1.80116	1598	75	0	Co_Exp IV	3
GRMZM2G160922	GRMZM2G002748	775	1527	115	939	28.88	1e-27	114	Inserted	42.0591	0.726837	0.646835	1.12368	208	75	0	Co_Exp IV	3
GRMZM2G163328	GRMZM2G002748	190	1044	55	921	33.67	8e-40	147	Inserted	51.9868	0.622264	0.734439	0.847264	83	75	0	Co_Exp IV	3
GRMZM2G165231	GRMZM2G002748	94	690	121	696	32.52	9e-18	83.6	Inserted	46.3836	0.612672	1.23571	0.495804	929	75	0	Co_Exp IV	3
GRMZM2G166719	GRMZM2G002748	127	1011	55	939	33.77	3e-39	145	Inserted	52.3294	0.660848	0.675921	0.9777	202	75	0	Co_Exp IV	3
GRMZM2G168917	GRMZM2G002748	130	999	43	924	34.98	1e-41	151	Inserted	52.8102	0.596898	0.503138	1.18635	218	75	0	Co_Exp IV	3
GRMZM2G169080	GRMZM2G002748	169	984	67	936	27.12	3e-24	103	Inserted	43.7634	0.699143	0.947939	0.73754	2377	75	0	Co_Exp IV	3
GRMZM2G171822	GRMZM2G002748	283	1371	103	1002	25.41	9e-11	63.5	Inserted	41.9604	0.567791	0.892554	0.636142	724	75	10	unclassified	2
GRMZM2G176922	GRMZM2G002748	1	594	334	921	37.31	7e-34	127	Inserted	49.9195	0.795638	0.545898	1.45748	408	75	0	Co_Exp IV	4
GRMZM2G177445	GRMZM2G002748	118	933	67	933	30.98	1e-24	105	Inserted	43.189	0.747539	0.740197	1.00992	2620	75	1	Co_Exp IV	2
GRMZM2G178822	GRMZM2G002748	4	1011	97	1095	26.54	4e-15	76.6	Inserted	43.4667	0.769114	0.692328	1.11091	537	75	0	Co_Exp IV	3
GRMZM2G181231	GRMZM2G002748	115	1014	34	939	34.52	1e-39	146	Inserted	51.7314	0.573434	0.901286	0.63624	330	75	0	Co_Exp IV	3
GRMZM2G301513	GRMZM2G002748	7	720	262	984	33.73	2e-34	129	Inserted	51.3784	0.539476	0.435257	1.23944	47	75	0	Co_Exp IV	3
GRMZM2G304745	GRMZM2G002748	649	1539	10	921	30.84	6e-28	115	Inserted	47.2336	0.703984	0.731781	0.962014	48	75	0	Co_Exp IV	4
GRMZM2G305822	GRMZM2G002748	769	1665	40	954	31.76	4e-37	142	Inserted	47.4	0.690841	0.512995	1.34668	1817	75	0	Co_Exp IV	4
GRMZM2G308365	GRMZM2G002748	46	909	58	921	34.11	3e-36	136	Inserted	53.0108	0.50679	0.639138	0.792928	434	75	0	Co_Exp IV	4
GRMZM2G310840	GRMZM2G002748	859	1686	58	930	30	4e-30	122	Inserted	48.3563	0.541263	0.898889	0.602146	31	75	0	Co_Exp IV	4
GRMZM2G321153	GRMZM2G002748	805	1683	82	924	33.55	6e-37	141	Inserted	44.1517	0.705568	1.09386	0.645026	71	75	0	Co_Exp IV	4
GRMZM2G322582	GRMZM2G002748	1072	1995	67	1044	28.19	3e-24	105	Inserted	48.2398	0.570703	0.720762	0.791805	11	75	0	Co_Exp IV	3
GRMZM2G324157	GRMZM2G002748	25	687	118	777	25.96	1e-12	68.2	Inserted	51.4205	0.586661	0.703181	0.834297	73	75	0	Co_Exp IV	3
GRMZM2G332821	GRMZM2G002748	979	1983	37	1095	34.08	4e-51	183	Inserted	51.037	0.675149	0.42525	1.58765	4	75	0	excluded	5
GRMZM2G333875	GRMZM2G002748	664	1512	67	924	35.27	3e-37	142	Inserted	46.776	0.636245	0.983744	0.646759	265	75	0	Co_Exp IV	3
GRMZM2G335826	GRMZM2G002748	37	765	115	915	23.08	8e-14	72.4	Inserted	47.5524	0.558305	0.659722	0.846274	671	75	0	Co_Exp IV	4
GRMZM2G341379	GRMZM2G002748	217	846	85	714	29.55	2e-08	54.7	Inserted	45.2247	0.648428	0.656967	0.987003	704	75	0	Co_Exp IV	3
GRMZM2G363066	GRMZM2G002748	238	1149	13	921	34.94	1e-38	144	Inserted	51.1179	0.634063	0.477026	1.3292	235	75	0	Co_Exp IV	4
GRMZM2G368388	GRMZM2G002748	10	942	67	921	34.28	4e-43	156	Inserted	51.1489	0.40323	0.867287	0.464933	850	75	65	unclassified	2
GRMZM2G378852	GRMZM2G002748	7	774	103	912	27.5	5e-17	81.6	Inserted	45.9551	0.64289	0.610809	1.05252	1103	75	0	Co_Exp IV	4
GRMZM2G386991	GRMZM2G002748	271	1035	85	777	22.22	6e-06	48.1	Inserted	40.0238	0.769791	0.804103	0.957329	2382	75	0	Co_Exp IV	3
GRMZM2G392737	GRMZM2G002748	154	726	121	687	28.14	1e-12	67.8	Inserted	49.919	0.724592	0.469795	1.54236	428	75	0	Co_Exp IV	3
GRMZM2G396350	GRMZM2G002748	166	714	88	696	25.58	2e-05	46.2	Inserted	44.2308	0.673676	0.51474	1.30877	40	75	0	Co_Exp IV	3
GRMZM2G398559	GRMZM2G002748	232	1128	64	963	28.43	5e-28	113	Inserted	47.7046	0.571351	0.700596	0.815521	312	75	0	Co_Exp IV	4
GRMZM2G439350	GRMZM2G002748	31	978	115	1032	24.85	2e-13	71.6	Inserted	48.062	0.613299	0.645313	0.95039	322	75	0	Co_Exp IV	3
GRMZM2G448258	GRMZM2G002748	70	726	94	729	25.42	4e-12	66.2	Inserted	42.1271	0.721542	1.23767	0.582982	2359	75	0	Co_Exp IV	3
GRMZM2G465771	GRMZM2G002748	907	1887	4	993	30.43	3e-36	140	Inserted	44.6732	0.558507	1.28617	0.43424	1046	75	0	Co_Exp IV	3
GRMZM2G468610	GRMZM2G002748	28	591	346	924	31.82	5e-23	95.9	Inserted	45.2303	0.745567	1.32029	0.564702	602	75	0	Co_Exp IV	3
GRMZM2G472625	GRMZM2G002748	190	1182	94	1020	26.7	2e-17	83.2	Inserted	44.0443	0.650424	0.801752	0.811253	882	75	0	Co_Exp IV	3
GRMZM2G472643	GRMZM2G002748	70	687	121	747	31.82	2e-15	77.8	Inserted	50.2216	0.532583	0.990699	0.537584	252	75	0	Co_Exp IV	4
GRMZM2G583971	GRMZM2G002748	583	1416	58	867	34.27	1e-38	146	Inserted	48.5939	0.557706	1.20702	0.462052	6	75	0	excluded	5
GRMZM5G814851	GRMZM2G002748	808	1743	4	972	27.14	2e-28	117	Inserted	43.3109	0.843613	0.841961	1.00196	1710	75	0	Co_Exp IV	4
GRMZM5G829476	GRMZM2G002748	76	789	79	936	26.85	9e-22	93.2	Inserted	41.4502	0.542044	0.956863	0.56648	150	75	0	Co_Exp IV	4
GRMZM5G835235	GRMZM2G002748	199	1116	88	948	25.31	1e-12	69.3	Inserted	42.0218	0.810052	0.635379	1.27491	298	75	0	Co_Exp IV	4
GRMZM5G845962	GRMZM2G002748	145	786	103	738	27.75	2e-12	67.8	Inserted	47.7591	0.457271	1.485	0.307927	395	75	19	unclassified	2
GRMZM5G849471	GRMZM2G002748	355	1197	67	927	34.02	1e-38	145	Inserted	52.3915	0.462402	3.59865	0.128493	101	75	12	unclassified	2
GRMZM5G852329	GRMZM2G002748	394	933	73	612	29.41	6e-15	74.7	Inserted	45.8609	0.561223	1.34252	0.418039	1386	75	0	Co_Exp IV	3
GRMZM5G865999	GRMZM2G002748	19	630	217	759	29.36	7e-11	63.2	Inserted	41.7549	0.625961	1.19791	0.522546	1617	75	0	Co_Exp IV	3
GRMZM5G871131	GRMZM2G002748	109	696	103	690	27.48	9e-11	62.8	Inserted	51.735	0.598089	0.519812	1.15059	5	75	0	excluded	5
GRMZM5G878541	GRMZM2G002748	556	1182	103	753	25.68	7e-10	60.5	Inserted	45.5923	0.584168	0.703458	0.830423	1808	75	0	Co_Exp IV	3
GRMZM2G000674	GRMZM2G002863	502	1338	529	1407	20.68	0.0002	43.9	Inserted	43.717	0.710594	1.34207	0.529478	62	319	0	Co_Exp IV	4
GRMZM2G016844	GRMZM2G002863	751	1686	559	1380	21.23	2e-07	53.9	Inserted	43.662	0.733932	0.674644	1.08788	612	319	0	Co_Exp IV	4
GRMZM2G016866	GRMZM2G002863	109	1059	406	1380	21.16	1e-05	47.8	Inserted	46.9216	0.622559	0.622415	1.00023	518	319	0	Co_Exp IV	3
GRMZM2G099604	GRMZM2G002863	139	1065	418	1368	24.18	3e-07	53.1	Inserted	48.0658	0.601759	0.770259	0.781242	471	319	0	Co_Exp IV	3
GRMZM2G128665	GRMZM2G002863	241	1320	325	1386	75	5e-174	513	Inserted	83.9815	0.119768	0.38548	0.310699	720	319	5	Co_Exp IV	2
GRMZM2G475743	GRMZM2G002863	298	1188	391	1452	22.56	8e-08	55.5	Inserted	41.1817	0.814931	0.671986	1.21272	139	319	18	unclassified	2
GRMZM5G818978	GRMZM2G002863	538	1338	652	1443	21.38	6e-08	55.8	Inserted	46.3964	0.621065	0.702261	0.884379	376	319	0	Co_Exp IV	3
GRMZM2G001812	GRMZM2G002950	967	3306	262	2505	30.5	1e-86	302	Inserted	47.866	0.64001	0.665833	0.961216	0	8	0	excluded	5
GRMZM2G001934	GRMZM2G002950	7	2364	4	2532	26.65	2e-50	192	Inserted	47.262	0.615941	0.683391	0.901301	989	8	0	excluded	3
GRMZM2G002515	GRMZM2G002950	544	3000	292	2511	27.72	8e-75	266	Inserted	46.2884	0.701104	0.742199	0.944631	523	8	0	excluded	5
GRMZM2G002569	GRMZM2G002950	16	2079	283	2535	30.05	6e-90	306	Inserted	47.6071	0.658715	0.564029	1.16787	43	8	0	excluded	4
GRMZM2G050548	GRMZM2G002950	154	1488	1303	2334	27.31	2e-26	115	Inserted	39.3939	0.846423	0.489958	1.72754	649	8	0	excluded	3
GRMZM2G065021	GRMZM2G002950	100	1167	109	1479	26.34	4e-16	80.9	Inserted	43.5679	0.701178	0.480561	1.45908	19	8	0	excluded	3
GRMZM2G089819	GRMZM2G002950	373	1854	919	2331	27.29	2e-38	154	Inserted	44.6276	0.615498	0.773903	0.795317	1519	8	1	excluded	2
GRMZM2G100234	GRMZM2G002950	574	2667	307	2511	30.35	3e-63	231	Inserted	45.4886	0.658698	0.674945	0.975929	215	8	0	excluded	4
GRMZM2G001221	GRMZM2G003059	58	576	22	498	27.01	2e-08	52.8	Inserted	47.8339	0.593675	0.519276	1.14327	18	595	0	Co_Exp IV	4
GRMZM2G156377	GRMZM2G003059	226	648	70	468	29.73	3e-05	43.5	Inserted	47.032	0.555404	99	0.00561014	217	595	0	Co_Exp IV	3
GRMZM2G316925	GRMZM2G003059	37	504	79	471	24.68	7e-07	47.4	Inserted	44.7639	0.934876	0.350722	2.66558	0	595	0	Co_Exp V	0
GRMZM2G000269	GRMZM2G003092	325	1053	358	1128	29	1e-18	87.4	Inserted	50.4152	0.432839	0.926414	0.46722	370	355	347	Co_Exp I	1
GRMZM2G000586	GRMZM2G003692	73	645	130	702	28.06	3e-09	57.4	Inserted	42.926	0.914177	0.851419	1.07371	0	2296	0	Co_Exp V	6
GRMZM2G000932	GRMZM2G003692	112	729	145	702	30.99	6e-09	57	Inserted	38.6397	0.611713	2.00285	0.305421	123	2296	38	unclassified	2
GRMZM2G002304	GRMZM2G003692	52	633	130	702	29.8	7e-10	58.9	Inserted	40.5573	0.890155	0.96335	0.924021	52	2296	0	Co_Exp IV	4
GRMZM2G013042	GRMZM2G003692	61	588	157	690	27.87	0.0003	41.6	Inserted	42.6871	0.730808	1.10312	0.662494	535	2296	38	Co_Exp IV	2
GRMZM2G047800	GRMZM2G003692	109	720	115	702	25.12	0.0002	42.7	Inserted	39.819	0.871771	1.33948	0.650827	48	2296	0	Co_Exp IV	3
GRMZM2G081310	GRMZM2G004468	382	1224	454	1362	24.04	2e-11	66.6	Inserted	41.4487	0.715614	0.95194	0.751743	1432	1459	0	Co_Exp IV	3
GRMZM2G096753	GRMZM2G004468	31	903	379	1152	22.92	4e-13	70.5	Inserted	37.352	0.93928	1.16442	0.80665	0	1459	0	Co_Exp V	5
GRMZM2G171435	GRMZM2G004468	100	954	391	1242	25.26	3e-14	73.9	Inserted	44.3979	0.731619	0.810485	0.902693	32	1459	0	Co_Exp IV	3
GRMZM2G314396	GRMZM2G004468	340	1191	454	1371	22.54	3e-10	62.4	Inserted	42.0466	0.751775	1.11381	0.674957	1643	1459	195	unclassified	2
GRMZM2G347047	GRMZM2G004468	166	1023	454	1377	23.03	9e-10	60.8	Inserted	42.4365	0.924989	0.748708	1.23545	923	1459	0	Co_Exp IV	3
GRMZM2G374088	GRMZM2G004468	55	969	391	1200	27.01	3e-15	78.2	Inserted	44.296	0.664804	0.917076	0.724917	251	1459	173	unclassified	2
GRMZM2G412601	GRMZM2G004468	7	822	325	1149	26.06	1e-14	75.9	Inserted	42.3804	0.871771	0.892051	0.977266	594	1459	0	Co_Exp IV	3
GRMZM2G000107	GRMZM2G004984	73	810	112	837	34.9	5e-27	108	Inserted	63.7076	0.401042	0.368479	1.08837	34	685	0	Co_Exp IV	3
GRMZM2G115422	GRMZM2G005046	289	1524	187	1335	24.6	7e-06	48.5	Inserted	48.496	0.52868	0.437151	1.20937	83	7	0	excluded	5
GRMZM2G341253	GRMZM2G005046	169	1332	175	1302	22.25	1e-06	50.8	Inserted	47.4498	0.576096	0.558972	1.03064	565	7	0	excluded	3
GRMZM2G387394	GRMZM2G005046	91	1281	46	1158	26.01	5e-05	45.4	Inserted	50.317	0.597819	0.551939	1.08312	905	7	0	excluded	5
GRMZM2G048295	GRMZM2G005066	1	480	1	477	50.93	1e-47	163	Inserted	63.7255	0.250532	2.37899	0.10531	3	136	0	excluded	4
GRMZM2G069325	GRMZM2G005066	1	465	1	465	51.92	7e-43	149	Inserted	64.8148	0.314555	0.588051	0.534912	171	136	0	Co_Exp IV	3
GRMZM2G077147	GRMZM2G005066	10	453	40	483	38.67	1e-22	94.7	Inserted	50.3106	0.43896	3.14738	0.139468	972	136	4	Co_Exp IV	2
GRMZM2G077789	GRMZM2G005066	1	465	1	468	54.49	5e-52	173	Inserted	67.3597	0.240451	2.33087	0.103159	243	136	0	Co_Exp IV	3
GRMZM2G126566	GRMZM2G005066	1	456	1	477	45.96	1e-41	147	Inserted	59.2975	0.38527	1.03945	0.370647	95	136	0	Co_Exp IV	5
GRMZM2G151205	GRMZM2G005066	1	465	1	465	47.44	1e-42	149	Inserted	61.2836	0.328245	3.0645	0.107112	3	136	0	excluded	5
GRMZM2G175232	GRMZM2G005066	1	492	1	477	47.27	2e-41	147	Inserted	60.7843	0.304403	2.22999	0.136504	344	136	0	Co_Exp IV	3
GRMZM5G803308	GRMZM2G005066	1	453	1	441	43.75	2e-26	106	Inserted	57.8947	0.432779	0.635946	0.680527	269	136	0	Co_Exp IV	3
GRMZM2G004412	GRMZM2G005134	193	2679	196	2556	25.47	5e-41	164	Inserted	42.8519	0.727094	0.807148	0.900819	1037	3015	154	unclassified	2
GRMZM2G005347	GRMZM2G005134	61	1947	37	1962	26.12	1e-42	169	Inserted	46.1429	0.731094	0.637705	1.14645	349	3015	11	Co_Exp IV	2
GRMZM2G163507	GRMZM2G005134	4	1800	1861	3804	25.79	5e-18	89	Inserted	42.8372	0.710248	0.550495	1.2902	9	3015	1	excluded	2
GRMZM2G461269	GRMZM2G005134	1	2229	1	1989	23.9	7e-31	131	Inserted	43.9817	0.66654	0.734471	0.907511	1187	3015	903	unclassified	1
GRMZM2G004183	GRMZM2G005454	133	1212	208	1311	32.63	2e-57	197	Inserted	55.9625	0.595007	0.352984	1.68565	894	96	0	Co_Exp IV	4
GRMZM2G004445	GRMZM2G005454	313	1371	250	1320	29.92	1e-36	141	Inserted	45.8475	0.590668	0.990871	0.59611	29	96	0	Co_Exp IV	5
GRMZM2G042118	GRMZM2G006222	109	381	28	291	45.05	3e-18	78.6	Inserted	54.417	0.441635	1.12277	0.393344	1334	9	0	excluded	6
GRMZM2G068715	GRMZM2G006222	238	636	31	390	29.71	1e-06	47.8	Inserted	44.3902	0.802335	1.04572	0.767258	217	9	0	excluded	5
GRMZM2G080603	GRMZM2G006222	13	372	16	381	34.96	3e-13	64.3	Inserted	43.2836	0.696907	0.952327	0.731794	56	9	0	excluded	6
GRMZM2G158835	GRMZM2G006222	232	633	31	390	29.1	6e-06	45.8	Inserted	44.5783	0.900834	0.570253	1.57971	886	9	0	excluded	5
GRMZM2G048450	GRMZM2G006497	22	996	43	873	41	1e-40	149	Inserted	54.2522	0.368267	0.400059	0.920531	158	5	0	excluded	4
GRMZM2G004548	GRMZM2G006585	97	735	16	639	42.22	1e-48	162	Inserted	46.8023	0.751613	0.539157	1.39405	46	539	0	Co_Exp IV	5
GRMZM2G077495	GRMZM2G006585	253	900	4	642	28.38	7e-18	80.5	Inserted	45.7931	0.598209	0.658048	0.909066	94	539	15	unclassified	2
GRMZM2G311656	GRMZM2G006585	250	891	4	642	28.63	4e-18	81.3	Inserted	43.1786	0.725501	0.906956	0.799931	273	539	177	unclassified	1
GRMZM2G000107	GRMZM2G006727	121	927	97	1014	27.83	1e-14	74.3	Inserted	54.9266	0.404909	0.467376	0.866345	34	27	0	Co_Exp IV	4
GRMZM2G404676	GRMZM2G006727	202	996	181	1056	29.19	2e-18	86.3	Inserted	51.6866	0.510766	0.633108	0.80676	275	27	0	Co_Exp IV	3
GRMZM2G078013	GRMZM2G006780	1462	3117	211	1782	24.75	2e-26	115	Inserted	46.3235	0.672523	0.857656	0.78414	152	2787	0	Co_Exp IV	3
GRMZM2G461269	GRMZM2G006780	1342	2868	142	1719	22.57	5e-11	66.6	Inserted	44.0591	0.754243	0.55487	1.35932	1187	2787	383	unclassified	2
GRMZM2G025518	GRMZM2G006952	226	588	214	558	35.25	1e-10	58.2	Inserted	53.4884	0.410164	1.53195	0.26774	57	464	0	Co_Exp IV	4
GRMZM2G415772	GRMZM2G006952	202	531	208	534	33.33	1e-07	50.1	Inserted	51.5406	0.397164	1.56812	0.253273	171	464	0	Co_Exp IV	4
GRMZM2G004858	GRMZM2G007012	10	1380	4	1443	30.71	3e-36	140	Inserted	48.4244	0.624366	0.555255	1.12447	27	1700	0	Co_Exp IV	3
GRMZM2G006565	GRMZM2G007012	73	1452	16	1428	32.99	2e-51	185	Inserted	54.205	0.463797	0.62041	0.747565	2	1700	0	excluded	3
GRMZM2G015709	GRMZM2G007012	4	918	19	945	28.79	1e-07	53.5	Inserted	51.1466	0.675373	0.409211	1.65043	210	1700	1	Co_Exp IV	2
GRMZM2G035282	GRMZM2G007012	64	1398	13	1428	27.72	3e-29	119	Inserted	45.5534	0.55355	0.889448	0.622352	663	1700	0	Co_Exp IV	4
GRMZM2G078465	GRMZM2G007012	28	1377	19	1428	31.34	1e-33	132	Inserted	51.9446	0.551034	0.524498	1.05059	0	1700	0	Co_Exp V	0
GRMZM2G118657	GRMZM2G007012	4	1179	7	1206	28.74	1e-24	106	Inserted	53.1801	0.511537	0.470275	1.08774	31	1700	0	Co_Exp IV	5
GRMZM2G165390	GRMZM2G007012	34	1224	16	1200	30.68	2e-23	103	Inserted	52.6196	0.443022	0.656154	0.67518	8	1700	0	excluded	4
GRMZM2G319965	GRMZM2G007012	58	1356	19	1209	28.6	3e-23	103	Inserted	48.5409	0.574841	0.513056	1.12042	86	1700	0	Co_Exp IV	4
GRMZM2G455075	GRMZM2G007012	7	1425	13	1443	30.06	1e-32	130	Inserted	52.0257	0.538264	0.549246	0.980005	1144	1700	865	unclassified	1
GRMZM2G457929	GRMZM2G007012	55	1473	7	1428	32.28	4e-33	132	Inserted	52.2742	0.507396	0.531151	0.955276	1592	1700	1227	unclassified	1
GRMZM2G004683	GRMZM2G007053	496	978	154	669	33.14	3e-15	73.6	Inserted	51.6304	0.559871	0.472956	1.18377	215	27	0	Co_Exp IV	4
GRMZM2G131243	GRMZM2G007053	502	1053	154	669	27.13	9e-07	49.3	Inserted	49.6656	0.737893	0.306828	2.40491	458	27	0	Co_Exp IV	5
GRMZM2G000601	GRMZM2G007122	1	444	1	456	50	1e-46	152	Inserted	52.3207	0.449807	1.77683	0.253152	361	219	0	Co_Exp IV	4
GRMZM2G002830	GRMZM2G007122	124	507	22	405	47.66	3e-35	124	Inserted	50.365	0.594998	0.719512	0.826946	1890	219	0	Co_Exp IV	4
GRMZM2G003526	GRMZM2G007289	1	801	1	774	49.81	5e-90	271	Inserted	65.3941	0.381638	0.4164	0.916518	62	702	0	Co_Exp IV	3
GRMZM2G004955	GRMZM2G007685	61	870	67	804	25.81	2e-15	74.7	Inserted	44.5867	0.709975	0.816144	0.869915	9	914	0	excluded	5
GRMZM2G003796	GRMZM2G007698	127	1575	31	1476	50.9	5e-150	443	Inserted	61.5894	0.534664	0.278924	1.91688	222	160	0	Co_Exp IV	5
GRMZM2G013082	GRMZM2G007698	193	1578	34	1416	22.76	7e-09	58.5	Inserted	46.7105	0.823278	0.497602	1.65449	263	160	0	Co_Exp IV	3
GRMZM2G031125	GRMZM2G007698	601	1437	451	1380	24.61	1e-07	53.9	Inserted	46.0141	0.727378	0.499107	1.45736	5	160	0	excluded	4
GRMZM2G070620	GRMZM2G007698	355	1443	289	1407	22.08	4e-11	65.1	Inserted	46.3993	0.721449	0.542014	1.33105	36	160	0	Co_Exp IV	3
GRMZM2G102318	GRMZM2G007698	286	1497	109	1380	21.09	4e-09	58.9	Inserted	45.5604	0.658158	1.08141	0.608611	36	160	0	Co_Exp IV	4
GRMZM2G161169	GRMZM2G007698	514	1458	433	1428	23.74	8e-11	64.3	Inserted	44.783	0.763276	0.615714	1.23966	50	160	1	Co_Exp IV	2
GRMZM2G175250	GRMZM2G007698	325	1524	124	1380	23.91	5e-06	49.3	Inserted	48.0297	0.697982	0.556669	1.25385	182	160	0	Co_Exp IV	5
GRMZM2G177384	GRMZM2G007698	775	1554	616	1407	26.16	6e-10	61.6	Inserted	45.8237	0.720259	0.650864	1.10662	37	160	0	Co_Exp IV	3
GRMZM2G394783	GRMZM2G007698	262	1479	211	1386	25.54	9e-27	113	Inserted	48.5845	0.646666	0.622576	1.03869	622	160	97	unclassified	1
GRMZM2G122302	GRMZM2G008106	79	441	280	732	26.49	3e-08	52.8	Inserted	50	0.434023	3.98614	0.108883	565	93	5	Co_Exp IV	2
GRMZM2G148884	GRMZM2G008106	76	429	280	717	26.53	0.0004	39.7	Inserted	51.9187	0.563118	0.374088	1.50531	825	93	0	Co_Exp IV	3
GRMZM2G006366	GRMZM2G008109	49	1821	73	1698	39.7	5e-119	374	Inserted	49.9461	0.494463	0.941028	0.52545	936	352	39	unclassified	2
GRMZM2G051101	GRMZM2G008123	43	600	16	615	28.22	1e-23	99.8	Inserted	44.4781	0.583742	0.722294	0.808178	171	1450	0	Co_Exp IV	3
GRMZM2G081075	GRMZM2G008123	100	582	91	615	29.94	7e-24	100	Inserted	47.3874	0.646899	0.690422	0.936962	353	1450	11	Co_Exp IV	2
GRMZM2G372553	GRMZM2G008271	40	306	31	273	27.47	0.0002	37.4	Inserted	52.3297	0.549578	0.47559	1.15557	1	367	0	excluded	4
GRMZM2G388461	GRMZM2G008341	1	342	1	405	46.32	1e-19	82.8	Inserted	55.8025	0.382709	0.805936	0.474863	437	408	382	unclassified	1
GRMZM2G001288	GRMZM2G008627	106	675	202	894	22.94	4e-09	58.5	Inserted	46.8531	0.55932	0.656614	0.851825	125	6	0	excluded	3
GRMZM2G005082	GRMZM2G008627	70	1014	154	1098	42.72	1e-81	263	Inserted	55.9717	0.46658	1.53922	0.303128	1489	6	0	excluded	4
GRMZM2G005798	GRMZM2G008627	115	1071	163	1125	33.03	3e-42	157	Inserted	55.1552	0.525702	1.19577	0.439636	928	6	0	excluded	5
GRMZM2G003306	GRMZM2G008865	73	396	67	390	55.96	1e-24	94.4	Inserted	66.8693	0.353583	0.57576	0.614115	1321	0	0	Co_Exp V	0
GRMZM2G003796	GRMZM2G009232	16	1545	31	1509	30.9	5e-50	181	Inserted	49.4499	0.602987	0.691674	0.871778	222	1098	0	Co_Exp IV	4
GRMZM2G065635	GRMZM2G009232	601	1398	661	1449	25.27	5e-11	65.1	Inserted	43.9498	0.789163	0.761138	1.03682	88	1098	33	unclassified	2
GRMZM2G104877	GRMZM2G009232	535	1434	652	1446	26.64	3e-18	87.8	Inserted	42.5813	0.616647	0.714606	0.862919	631	1098	0	Co_Exp IV	3
GRMZM2G129860	GRMZM2G009232	721	1491	679	1449	25.38	9e-16	80.1	Inserted	45.3106	0.85752	0.801228	1.07026	401	1098	150	unclassified	2
GRMZM2G394783	GRMZM2G009232	262	1530	304	1527	24.83	2e-22	100	Inserted	44.3902	0.71232	0.430658	1.65403	622	1098	0	Co_Exp IV	3
GRMZM2G023204	GRMZM2G009703	412	1044	370	1080	23.87	6e-08	54.7	Inserted	42.0573	0.680963	0.930875	0.73153	511	912	1	Co_Exp IV	2
GRMZM2G300771	GRMZM2G009703	403	1014	361	1086	23.36	3e-07	52.8	Inserted	41.2067	0.64995	0.79274	0.819879	359	912	0	Co_Exp IV	4
GRMZM2G324157	GRMZM2G009703	10	684	64	762	27.87	6e-13	69.3	Inserted	47.4868	0.524984	1.87257	0.280354	73	912	0	Co_Exp IV	3
GRMZM2G001812	GRMZM2G009770	661	3651	373	3495	33.71	2e-143	468	Inserted	45.5092	0.708355	0.913226	0.775662	0	2	0	excluded	5
GRMZM2G001934	GRMZM2G009770	214	2697	970	3501	26.2	3e-58	218	Inserted	41.3489	0.770101	0.769916	1.00024	989	2	0	excluded	5
GRMZM2G002515	GRMZM2G009770	70	3312	169	3468	31.18	9e-124	412	Inserted	43.7946	0.774553	0.660883	1.172	523	2	0	excluded	4
GRMZM2G002569	GRMZM2G009770	10	2391	1057	3486	35.77	1e-142	454	Inserted	45.5854	0.721289	0.728932	0.989514	43	2	0	excluded	4
GRMZM2G017022	GRMZM2G009770	265	1914	1765	3465	26.28	4e-35	142	Inserted	39.6246	0.699628	0.682096	1.0257	428	2	0	excluded	3
GRMZM2G023110	GRMZM2G009770	232	1995	1852	3468	26.29	4e-29	124	Inserted	41.471	0.681902	1.03411	0.659407	1443	2	0	excluded	5
GRMZM2G046316	GRMZM2G009770	250	1962	1852	3465	25.56	6e-29	123	Inserted	41.2238	0.766433	0.966599	0.792917	279	2	0	excluded	4
GRMZM2G059497	GRMZM2G009770	208	1914	1708	3429	26.19	3e-22	102	Inserted	45.1697	0.67923	0.915457	0.741957	100	2	0	excluded	4
GRMZM2G078926	GRMZM2G009770	226	1926	1858	3429	24.87	4e-24	108	Inserted	43.7634	0.648461	0.938851	0.690697	332	2	0	excluded	5
GRMZM2G089819	GRMZM2G009770	370	2328	1564	3465	28.38	4e-58	216	Inserted	42.0882	0.763582	0.954639	0.799865	1519	2	0	excluded	5
GRMZM2G097313	GRMZM2G009770	184	2034	1690	3453	26.33	2e-43	169	Inserted	42.949	0.820407	0.705036	1.16364	1792	2	0	excluded	5
GRMZM2G100911	GRMZM2G009770	259	2088	1807	3462	28.06	9e-48	182	Inserted	40.6328	0.654807	2.27973	0.287231	566	2	0	excluded	5
GRMZM2G103929	GRMZM2G009770	274	1908	1936	3462	24.92	1e-22	103	Inserted	40.9882	0.88357	0.765235	1.15464	441	2	0	excluded	3
GRMZM2G121565	GRMZM2G009770	217	1803	1705	3474	27.42	5e-50	188	Inserted	44.8718	0.780729	0.569919	1.3699	725	2	0	excluded	3
GRMZM2G122873	GRMZM2G009770	262	1986	1861	3462	24.68	7e-34	139	Inserted	40.5576	0.729568	0.825674	0.883603	923	2	0	excluded	4
GRMZM2G137788	GRMZM2G009770	43	2445	922	3219	27.11	1e-59	222	Inserted	44.101	0.647178	0.772879	0.83736	1175	2	0	excluded	5
GRMZM2G143238	GRMZM2G009770	217	1890	1507	3207	25.2	6e-29	124	Inserted	43.0202	0.689708	0.697285	0.989134	1487	2	0	excluded	5
GRMZM2G150448	GRMZM2G009770	343	2085	1843	3468	28.16	4e-36	146	Inserted	42.44	0.779613	0.598606	1.30238	1797	2	0	excluded	5
GRMZM2G153527	GRMZM2G009770	208	1911	1705	3513	26.1	1e-33	138	Inserted	42.6471	0.750905	0.83111	0.903496	885	2	0	excluded	3
GRMZM2G158359	GRMZM2G009770	259	2433	1189	3219	29.33	3e-64	236	Inserted	44.6264	0.659185	0.721491	0.913642	1843	2	0	excluded	5
GRMZM2G165428	GRMZM2G009770	259	2076	1807	3462	27.04	5e-43	167	Inserted	40.2925	0.787192	0.86968	0.905152	987	2	0	excluded	5
GRMZM2G309897	GRMZM2G009770	277	2025	1678	3513	28.3	2e-34	141	Inserted	42.4365	0.867167	0.889622	0.974759	1089	2	0	excluded	4
GRMZM2G339540	GRMZM2G009770	241	1950	1594	3462	27.76	4e-36	146	Inserted	42.5532	0.807024	0.63085	1.27926	298	2	0	excluded	4
GRMZM2G346466	GRMZM2G009770	235	1935	1705	3456	23.3	6e-19	92	Inserted	44.4157	0.683832	0.94634	0.722607	59	2	0	excluded	5
GRMZM2G353659	GRMZM2G009770	262	1971	1780	3510	26.89	4e-29	124	Inserted	42.4242	0.948865	0.603728	1.57168	926	2	0	excluded	4
GRMZM2G395348	GRMZM2G009770	271	1992	1951	3507	23.79	2e-30	128	Inserted	41.2049	0.805715	0.731522	1.10142	158	2	0	excluded	3
GRMZM2G447989	GRMZM2G009770	259	1971	1780	3510	27.7	8e-28	120	Inserted	42.1354	0.899659	0.644904	1.39503	678	2	0	excluded	5
GRMZM5G836190	GRMZM2G009770	205	1944	1852	3423	28.15	3e-45	174	Inserted	40.1709	0.826962	0.83991	0.984584	1469	2	0	excluded	5
GRMZM5G852776	GRMZM2G009770	286	2160	1594	3465	29.22	3e-63	230	Inserted	44.3521	0.806732	0.714268	1.12945	48	2	0	excluded	4
GRMZM5G854880	GRMZM2G009770	22	2067	1348	3462	28.67	4e-65	234	Inserted	43.6717	0.687809	1.20294	0.571773	147	2	0	excluded	3
GRMZM5G860810	GRMZM2G009770	310	2331	1459	3456	26.29	1e-44	174	Inserted	41.5811	0.872055	0.843631	1.03369	694	2	0	excluded	4
GRMZM2G034061	GRMZM2G009779	391	1458	364	1470	22.76	6e-05	45.4	Inserted	45.7261	0.799099	0.592084	1.34964	974	48	0	Co_Exp IV	3
GRMZM2G066801	GRMZM2G009779	49	1302	64	1329	21.51	9e-05	45.1	Inserted	42.0723	0.789332	0.721281	1.09435	558	48	0	Co_Exp IV	4
GRMZM2G079342	GRMZM2G009779	340	1455	319	1470	25.87	1e-09	60.8	Inserted	46.9831	0.732722	0.574255	1.27595	392	48	0	Co_Exp IV	3
GRMZM2G142063	GRMZM2G009779	73	1014	61	1077	21.22	4e-06	49.7	Inserted	45.572	0.743671	0.604762	1.22969	924	48	0	Co_Exp IV	3
GRMZM2G442523	GRMZM2G009779	385	1287	358	1299	23.05	4e-05	46.2	Inserted	45.7808	0.616085	0.865687	0.711672	292	48	0	Co_Exp IV	3
GRMZM5G801949	GRMZM2G009779	355	1287	328	1296	22.46	0.0004	43.1	Inserted	47.9846	0.664109	0.689587	0.963053	1433	48	0	Co_Exp IV	3
GRMZM2G079342	GRMZM2G009800	340	1134	319	1155	26.85	6e-07	52	Inserted	46.2046	0.559025	1.52397	0.366822	392	20	0	Co_Exp IV	4
GRMZM2G000932	GRMZM2G009940	19	948	13	945	49.22	3e-89	275	Inserted	54.6465	0.508463	0.565506	0.89913	123	752	0	Co_Exp IV	3
GRMZM2G065171	GRMZM2G009940	73	585	142	735	26.87	0.0007	40.8	Inserted	45.2648	0.736112	0.489803	1.50287	730	752	18	Co_Exp IV	2
GRMZM2G374313	GRMZM2G009940	133	915	130	873	29.03	9e-08	52.8	Inserted	43.7355	0.71942	0.599767	1.1995	0	752	0	Co_Exp V	0
GRMZM2G002473	GRMZM2G010091	100	2091	76	2340	39.97	1e-147	456	Inserted	52.5999	0.559042	0.437914	1.2766	0	6	0	excluded	0
GRMZM2G049906	GRMZM2G010091	130	1287	1171	2229	32.4	5e-42	159	Inserted	46.5517	0.886398	0.40298	2.19961	633	6	0	excluded	5
GRMZM2G418689	GRMZM2G010091	1180	2412	1012	2229	32.79	5e-43	167	Inserted	50.1538	0.708679	0.606533	1.16841	789	6	0	excluded	5
GRMZM2G010251	GRMZM2G010280	1	1572	1	1572	99.81	0	1074	Inserted	98.5369	0.000665691	0.455451	0.00146161	336	463	9	Co_Exp IV	2
GRMZM2G009804	GRMZM2G010319	166	609	301	735	59.46	3e-46	155	Inserted	69.2135	0.2646	0.731539	0.361704	20	907	0	Co_Exp IV	4
GRMZM2G009968	GRMZM2G010319	136	729	166	729	51.5	1e-52	174	Inserted	64.8118	0.301029	0.499693	0.602428	45	907	0	Co_Exp IV	4
GRMZM2G082886	GRMZM2G010491	4	315	169	483	28.3	0.0009	37	Inserted	52.439	0.600881	0.766135	0.784301	25	1540	0	Co_Exp IV	4
GRMZM2G144653	GRMZM2G010491	22	315	184	483	30	8e-05	40	Inserted	51.1182	0.68827	0.6399	1.07559	607	1540	0	Co_Exp IV	3
GRMZM2G006212	GRMZM2G010765	274	1596	79	1398	36.2	3e-75	250	Inserted	50.3341	0.663559	1.53328	0.432771	845	0	0	Co_Exp V	0
GRMZM2G000633	GRMZM2G010892	301	1419	4	1158	77.46	0	617	Inserted	82.4698	0.106149	0.381904	0.277946	89	1160	0	Co_Exp IV	3
GRMZM2G001668	GRMZM2G010892	154	1086	154	1062	33.76	3e-56	191	Inserted	48.7052	0.669524	0.540732	1.23818	195	1160	49	unclassified	2
GRMZM2G002100	GRMZM2G010892	106	786	112	798	25.85	8e-12	66.2	Inserted	44.2283	0.767687	0.532375	1.442	829	1160	35	Co_Exp IV	2
GRMZM2G002124	GRMZM2G010892	226	1182	169	1017	23.69	8e-18	85.5	Inserted	36.3811	0.866689	1.41034	0.614526	483	1160	0	Co_Exp IV	3
GRMZM2G002531	GRMZM2G010892	790	1530	220	1029	29.41	1e-24	105	Inserted	48.3909	0.729435	0.57438	1.26995	748	1160	371	unclassified	2
GRMZM2G003662	GRMZM2G010892	91	945	169	1023	45.8	1e-79	253	Inserted	54.4521	0.611347	0.861091	0.709968	946	1160	360	unclassified	1
GRMZM2G004207	GRMZM2G010892	226	870	160	786	44.5	5e-51	175	Inserted	50.9774	0.586156	1.59507	0.36748	65	1160	0	Co_Exp IV	4
GRMZM2G005869	GRMZM2G010892	361	1035	97	804	27.39	3e-16	80.5	Inserted	45.9459	0.596053	0.714121	0.834667	1754	1160	281	unclassified	2
GRMZM2G006505	GRMZM2G010892	991	1872	211	1023	27.25	3e-24	105	Inserted	42.5263	0.717375	0.965202	0.743238	1298	1160	0	Co_Exp IV	4
GRMZM2G007246	GRMZM2G010892	55	687	193	813	28.7	2e-10	61.2	Inserted	43.9577	1.01816	0.672747	1.51344	352	1160	0	Co_Exp IV	4
GRMZM2G007283	GRMZM2G010892	205	1077	169	1026	40.34	6e-56	192	Inserted	50.5495	0.690197	0.762305	0.905408	321	1160	0	Co_Exp IV	3
GRMZM2G007477	GRMZM2G010892	256	1182	175	1077	34.29	6e-46	165	Inserted	45.3704	0.84654	0.805053	1.05153	1206	1160	2	Co_Exp IV	2
GRMZM2G009506	GRMZM2G010892	256	1227	160	1146	54.68	1e-123	370	Inserted	57.1	0.619801	0.511363	1.21206	51	1160	0	Co_Exp IV	3
GRMZM2G009869	GRMZM2G010892	367	1233	175	1038	40.89	9e-67	221	Inserted	50.9455	0.590799	2.16088	0.273407	120	1160	0	Co_Exp IV	3
GRMZM2G014618	GRMZM2G010892	529	1233	277	1026	28.9	5e-17	82.8	Inserted	44.8575	0.705932	0.617322	1.14354	926	1160	0	Co_Exp IV	4
GRMZM2G016480	GRMZM2G010892	811	1830	1	1026	30.9	8e-37	142	Inserted	48.2353	0.684836	0.813809	0.84152	911	1160	0	Co_Exp IV	3
GRMZM2G018280	GRMZM2G010892	328	1083	220	1026	28.52	1e-24	103	Inserted	45.1575	0.772261	0.92955	0.830791	444	1160	0	Co_Exp IV	3
GRMZM2G019434	GRMZM2G010892	202	1026	223	1026	29.45	2e-27	111	Inserted	43.0096	0.564174	1.16212	0.485471	1703	1160	612	unclassified	2
[truncated: 128,487 more rows]
