# Supplementary material for: Co-expression network analysis of duplicate genes in maize (Zea mays L.) reveals no subgenome bias
Source: BMC Genomics. 2016 Nov 4;17:875. doi: 10.1186/s12864-016-3194-0 (PMC5097351; doi:10.1186/s12864-016-3194-0)
Supplement: Additional file 4: Table S3. — GO Enrichment for duplicate genes with different co-expression types. (XLSX 21 kb) [file 12864_2016_3194_MOESM4_ESM.xlsx]

## Sheet: Sheet1
Table S3. GO enrichment for duplicate genes with different co-expression types.
GO term	Ontology	Description	Number in input list	Number in BG/Ref	p-value	FDR	Co-Expression type
GO:0019953	P	sexual reproduction	24	75	1.7e-28	5.8e-26	type I
GO:0000003	P	reproduction	24	137	4.5e-23	7.5e-21	type I
GO:0009664	P	plant-type cell wall organization	8	57	7.8e-08	8.6e-06	type I
GO:0006979	P	response to oxidative stress	13	227	1.5e-07	1.2e-05	type I
GO:0042545	P	cell wall modification	8	74	4.8e-07	3.2e-05	type I
GO:0042221	P	response to chemical stimulus	15	432	7e-06	0.00039	type I
GO:0030599	F	pectinesterase activity	20	129	1.8e-18	4.9e-16	type I
GO:0004857	F	enzyme inhibitor activity	20	201	4.4e-15	6e-13	type I
GO:0004091	F	carboxylesterase activity	20	217	1.7e-14	1.5e-12	type I
GO:0045735	F	nutrient reservoir activity	13	118	9.7e-11	6.7e-09	type I
GO:0030234	F	enzyme regulator activity	20	388	3.5e-10	1.9e-08	type I
GO:0016788	F	hydrolase activity, acting on ester bonds	25	879	2.2e-07	1e-05	type I
GO:0016684	F	oxidoreductase activity, acting on peroxide as acceptor	13	243	3.2e-07	1.1e-05	type I
GO:0004601	F	peroxidase activity	13	243	3.2e-07	1.1e-05	type I
GO:0016209	F	antioxidant activity	13	257	5.8e-07	1.8e-05	type I
GO:0004650	F	polygalacturonase activity	5	52	0.00012	0.0033	type I
GO:0020037	F	heme binding	15	664	0.00072	0.017	type I
GO:0046906	F	tetrapyrrole binding	15	665	0.00073	0.017	type I
GO:0005576	C	extracellular region	31	458	2.5e-18	2.6e-16	type I
GO:0005618	C	cell wall	8	128	2.2e-05	0.0011	type I
GO:0030312	C	external encapsulating structure	8	168	0.00013	0.0045	type I
GO:0006979	P	response to oxidative stress	7	227	4e-05	0.0083	type II
GO:0034645	P	cellular macromolecule biosynthetic process	28	3777	0.00059	0.025	type II
GO:0010467	P	gene expression	28	3707	0.00044	0.025	type II
GO:0009059	P	macromolecule biosynthetic process	28	3782	0.0006	0.025	type II
GO:0006412	P	translation	13	1071	0.00033	0.025	type II
GO:0016684	F	oxidoreductase activity, acting on peroxide as acceptor	7	243	6.1e-05	0.0034	type II
GO:0043565	F	sequence-specific DNA binding	11	645	5.6e-05	0.0034	type II
GO:0004601	F	peroxidase activity	7	243	6.1e-05	0.0034	type II
GO:0016209	F	antioxidant activity	7	257	8.5e-05	0.0035	type II
GO:0003676	F	nucleic acid binding	36	5451	0.00068	0.023	type II
GO:0044424	C	intracellular part	43	5133	2.4e-07	2.3e-05	type II
GO:0005622	C	intracellular	46	6032	1.1e-06	5.4e-05	type II
GO:0044464	C	cell part	59	9123	2.7e-06	6.5e-05	type II
GO:0005623	C	cell	59	9123	2.7e-06	6.5e-05	type II
GO:0043229	C	intracellular organelle	34	4082	1e-05	0.00016	type II
GO:0043226	C	organelle	34	4082	1e-05	0.00016	type II
GO:0005737	C	cytoplasm	21	2005	3.4e-05	0.00047	type II
GO:0043232	C	intracellular non-membrane-bounded organelle	18	1608	6e-05	0.00063	type II
GO:0043228	C	non-membrane-bounded organelle	18	1608	6e-05	0.00063	type II
GO:0044444	C	cytoplasmic part	15	1518	0.00096	0.0091	type II
GO:0043231	C	intracellular membrane-bounded organelle	22	2765	0.0011	0.0093	type II
GO:0043227	C	membrane-bounded organelle	22	2791	0.0012	0.0097	type II
GO:0005694	C	chromosome	7	410	0.0013	0.0097	type II
GO:0005634	C	nucleus	18	2294	0.0038	0.026	type II
GO:0043687	P	post-translational protein modification	13	1832	0.00018	0.025	type III
GO:0006464	P	protein modification process	13	2013	0.00046	0.025	type III
GO:0006796	P	phosphate metabolic process	13	1969	0.00037	0.025	type III
GO:0006793	P	phosphorus metabolic process	13	1969	0.00037	0.025	type III
GO:0043412	P	macromolecule modification	13	2069	0.00059	0.026	type III
GO:0004713	F	protein tyrosine kinase activity	10	1313	0.00066	0.043	type III
GO:0005488	F	binding	48	16128	0.00059	0.043	type III
GO:0005976	P	polysaccharide metabolic process	83	218	1.4e-08	4.2e-05	type VI
GO:0044264	P	cellular polysaccharide metabolic process	65	155	2.9e-08	4.5e-05	type VI
GO:0033692	P	cellular polysaccharide biosynthetic process	55	122	5.1e-08	5.2e-05	type VI
GO:0000003	P	reproduction	58	137	1.2e-07	7.5e-05	type VI
GO:0000271	P	polysaccharide biosynthetic process	55	126	1.2e-07	7.5e-05	type VI
GO:0019953	P	sexual reproduction	39	75	2.8e-07	0.00014	type VI
GO:0006073	P	cellular glucan metabolic process	50	121	1.5e-06	0.00052	type VI
GO:0012501	P	programmed cell death	52	129	1.7e-06	0.00052	type VI
GO:0044042	P	glucan metabolic process	50	121	1.5e-06	0.00052	type VI
GO:0006915	P	apoptosis	52	129	1.7e-06	0.00052	type VI
GO:0034637	P	cellular carbohydrate biosynthetic process	62	168	2e-06	0.00055	type VI
GO:0030243	P	cellulose metabolic process	27	45	2.5e-06	0.00058	type VI
GO:0030244	P	cellulose biosynthetic process	27	45	2.5e-06	0.00058	type VI
GO:0006629	P	lipid metabolic process	177	674	2.9e-06	0.00058	type VI
GO:0009250	P	glucan biosynthetic process	40	88	2.7e-06	0.00058	type VI
GO:0016051	P	carbohydrate biosynthetic process	63	175	3.2e-06	0.00061	type VI
GO:0042221	P	response to chemical stimulus	123	432	4.2e-06	0.00075	type VI
GO:0008219	P	cell death	55	149	7.3e-06	0.0012	type VI
GO:0016265	P	death	55	149	7.3e-06	0.0012	type VI
GO:0034641	P	cellular nitrogen compound metabolic process	106	373	2e-05	0.003	type VI
GO:0006979	P	response to oxidative stress	72	227	2.4e-05	0.0034	type VI
GO:0044262	P	cellular carbohydrate metabolic process	132	493	2.4e-05	0.0034	type VI
GO:0006468	P	protein amino acid phosphorylation	342	1528	3.9e-05	0.0052	type VI
GO:0006725	P	cellular aromatic compound metabolic process	78	264	8.3e-05	0.011	type VI
GO:0008202	P	steroid metabolic process	33	81	0.00011	0.013	type VI
GO:0034404	P	nucleobase, nucleoside and nucleotide biosynthetic process	15	24	0.0003	0.033	type VI
GO:0043687	P	post-translational protein modification	391	1832	0.00031	0.033	type VI
GO:0034654	P	nucleobase, nucleoside, nucleotide and nucleic acid biosynthetic process	15	24	0.0003	0.033	type VI
GO:0019439	P	aromatic compound catabolic process	15	24	0.0003	0.033	type VI
GO:0005975	P	carbohydrate metabolic process	246	1097	0.00043	0.043	type VI
GO:0016757	F	transferase activity, transferring glycosyl groups	180	523	1.1e-13	3e-10	type VI
GO:0045735	F	nutrient reservoir activity	66	118	2.2e-12	2.9e-09	type VI
GO:0016758	F	transferase activity, transferring hexosyl groups	141	396	7.5e-12	6.6e-09	type VI
GO:0009055	F	electron carrier activity	279	1046	1.2e-09	7.6e-07	type VI
GO:0003824	F	catalytic activity	2193	11249	9.7e-09	5.1e-06	type VI
GO:0016740	F	transferase activity	780	3613	4.2e-08	1.8e-05	type VI
GO:0004713	F	protein tyrosine kinase activity	318	1313	3e-07	0.00011	type VI
GO:0008194	F	UDP-glycosyltransferase activity	45	98	5.4e-07	0.00018	type VI
GO:0020037	F	heme binding	178	664	9.2e-07	0.00026	type VI
GO:0046906	F	tetrapyrrole binding	178	665	1e-06	0.00026	type VI
GO:0016759	F	cellulose synthase activity	26	41	1.8e-06	0.00042	type VI
GO:0005506	F	iron ion binding	216	858	2.9e-06	0.00063	type VI
GO:0004674	F	protein serine/threonine kinase activity	333	1430	3.2e-06	0.00064	type VI
GO:0016491	F	oxidoreductase activity	468	2115	3.9e-06	0.00073	type VI
GO:0016760	F	cellulose synthase (UDP-forming) activity	24	38	4.6e-06	0.00081	type VI
GO:0046527	F	glucosyltransferase activity	33	70	1.1e-05	0.0018	type VI
GO:0016684	F	oxidoreductase activity, acting on peroxide as acceptor	76	243	2.2e-05	0.0032	type VI
GO:0004601	F	peroxidase activity	76	243	2.2e-05	0.0032	type VI
GO:0035251	F	UDP-glucosyltransferase activity	29	60	2.6e-05	0.0035	type VI
GO:0004672	F	protein kinase activity	346	1552	4.6e-05	0.0061	type VI
GO:0030145	F	manganese ion binding	31	72	7.7e-05	0.0096	type VI
GO:0016209	F	antioxidant activity	76	257	9.9e-05	0.012	type VI
GO:0004497	F	monooxygenase activity	114	429	0.00011	0.012	type VI
GO:0015925	F	galactosidase activity	15	24	0.0003	0.032	type VI
GO:0004565	F	beta-galactosidase activity	15	24	0.0003	0.032	type VI
GO:0001883	F	purine nucleoside binding	684	3384	0.00038	0.035	type VI
GO:0001882	F	nucleoside binding	684	3385	0.00039	0.035	type VI
GO:0016301	F	kinase activity	405	1909	0.00036	0.035	type VI
GO:0030554	F	adenyl nucleotide binding	684	3384	0.00038	0.035	type VI
GO:0033764	F	steroid dehydrogenase activity, acting on the CH-OH group of donors, NAD or NADP as acceptor	26	63	0.00047	0.04	type VI
GO:0003854	F	3-beta-hydroxy-delta5-steroid dehydrogenase activity	26	63	0.00047	0.04	type VI
GO:0005524	F	ATP binding	646	3193	0.00052	0.042	type VI
GO:0032559	F	adenyl ribonucleotide binding	646	3197	0.00057	0.043	type VI
GO:0016746	F	transferase activity, transferring acyl groups	85	316	0.00054	0.043	type VI
GO:0016229	F	steroid dehydrogenase activity	26	64	0.00057	0.043	type VI
GO:0005576	C	extracellular region	140	458	3.2e-08	2e-05	type VI
GO:0048046	C	apoplast	48	100	8.2e-08	2.6e-05	type VI
GO:0000003	P	reproduction	54	137	6.4e-13	1.6e-09	type V
GO:0019953	P	sexual reproduction	34	75	6.7e-10	8.2e-07	type V
GO:0006979	P	response to oxidative stress	61	227	8.6e-09	7e-06	type V
GO:0080090	P	regulation of primary metabolic process	335	2312	8.3e-07	0.00051	type V
GO:0042221	P	response to chemical stimulus	86	432	1.3e-06	0.00057	type V
GO:0060255	P	regulation of macromolecule metabolic process	336	2335	1.4e-06	0.00057	type V
GO:0010556	P	regulation of macromolecule biosynthetic process	317	2210	3.7e-06	0.00078	type V
GO:0045449	P	regulation of transcription	313	2172	3e-06	0.00078	type V
GO:0009889	P	regulation of biosynthetic process	317	2210	3.7e-06	0.00078	type V
GO:0019222	P	regulation of metabolic process	337	2373	3.8e-06	0.00078	type V
GO:0034641	P	cellular nitrogen compound metabolic process	76	373	2.5e-06	0.00078	type V
GO:0031326	P	regulation of cellular biosynthetic process	317	2210	3.7e-06	0.00078	type V
GO:0019219	P	regulation of nucleobase, nucleoside, nucleotide and nucleic acid metabolic process	314	2192	4.5e-06	0.00079	type V
GO:0010468	P	regulation of gene expression	317	2216	4.5e-06	0.00079	type V
GO:0051171	P	regulation of nitrogen compound metabolic process	314	2208	7.7e-06	0.0013	type V
GO:0031323	P	regulation of cellular metabolic process	318	2250	1.1e-05	0.0016	type V
GO:0009856	P	pollination	18	44	2e-05	0.0026	type V
GO:0048544	P	recognition of pollen	18	44	2e-05	0.0026	type V
GO:0009875	P	pollen-pistil interaction	18	44	2e-05	0.0026	type V
GO:0006350	P	transcription	326	2389	9.4e-05	0.011	type V
GO:0009074	P	aromatic amino acid family catabolic process	8	10	0.00016	0.017	type V
GO:0009605	P	response to external stimulus	25	91	0.00015	0.017	type V
GO:0006559	P	L-phenylalanine catabolic process	8	10	0.00016	0.017	type V
GO:0008037	P	cell recognition	18	54	0.00018	0.018	type V
GO:0009611	P	response to wounding	22	76	0.0002	0.019	type V
GO:0006817	P	phosphate transport	7	8	0.00029	0.027	type V
GO:0022414	P	reproductive process	20	68	0.00031	0.028	type V
GO:0006241	P	CTP biosynthetic process	9	17	0.00059	0.04	type V
GO:0046039	P	GTP metabolic process	9	17	0.00059	0.04	type V
GO:0046036	P	CTP metabolic process	9	17	0.00059	0.04	type V
GO:0009148	P	pyrimidine nucleoside triphosphate biosynthetic process	9	17	0.00059	0.04	type V
GO:0006183	P	GTP biosynthetic process	9	17	0.00059	0.04	type V
GO:0046051	P	UTP metabolic process	9	17	0.00059	0.04	type V
GO:0009209	P	pyrimidine ribonucleoside triphosphate biosynthetic process	9	17	0.00059	0.04	type V
GO:0009208	P	pyrimidine ribonucleoside triphosphate metabolic process	9	17	0.00059	0.04	type V
GO:0006228	P	UTP biosynthetic process	9	17	0.00059	0.04	type V
GO:0006694	P	steroid biosynthetic process	19	68	0.00074	0.045	type V
GO:0046373	P	L-arabinose metabolic process	7	10	0.00074	0.045	type V
GO:0019566	P	arabinose metabolic process	7	10	0.00074	0.045	type V
GO:0006869	P	lipid transport	19	68	0.00074	0.045	type V
GO:0009147	P	pyrimidine nucleoside triphosphate metabolic process	9	18	0.00081	0.048	type V
GO:0016684	F	oxidoreductase activity, acting on peroxide as acceptor	61	243	6.9e-08	3.3e-05	type V
GO:0005506	F	iron ion binding	153	858	6.4e-08	3.3e-05	type V
GO:0016491	F	oxidoreductase activity	322	2115	2.2e-08	3.3e-05	type V
GO:0004601	F	peroxidase activity	61	243	6.9e-08	3.3e-05	type V
GO:0009055	F	electron carrier activity	178	1046	9.3e-08	3.5e-05	type V
GO:0016209	F	antioxidant activity	62	257	1.8e-07	5.7e-05	type V
GO:0016758	F	transferase activity, transferring hexosyl groups	83	396	3.2e-07	8.8e-05	type V
GO:0020037	F	heme binding	121	664	5.9e-07	0.00013	type V
GO:0046906	F	tetrapyrrole binding	121	665	6.3e-07	0.00013	type V
GO:0008234	F	cysteine-type peptidase activity	51	224	8.5e-06	0.0016	type V
GO:0016757	F	transferase activity, transferring glycosyl groups	92	523	4.1e-05	0.0065	type V
GO:0015035	F	protein disulfide oxidoreductase activity	24	77	3.9e-05	0.0065	type V
GO:0015036	F	disulfide oxidoreductase activity	24	78	4.6e-05	0.0068	type V
GO:0050662	F	coenzyme binding	84	473	6.5e-05	0.0089	type V
GO:0048037	F	cofactor binding	102	634	0.00032	0.03	type V
GO:0004364	F	glutathione transferase activity	10	19	0.0003	0.03	type V
GO:0005315	F	inorganic phosphate transmembrane transporter activity	7	8	0.00029	0.03	type V
GO:0016841	F	ammonia-lyase activity	8	11	0.00025	0.03	type V
GO:0003700	F	transcription factor activity	140	923	0.00028	0.03	type V
GO:0015114	F	phosphate transmembrane transporter activity	7	8	0.00029	0.03	type V
GO:0004866	F	endopeptidase inhibitor activity	28	117	0.00043	0.037	type V
GO:0030414	F	peptidase inhibitor activity	28	117	0.00043	0.037	type V
GO:0004550	F	nucleoside diphosphate kinase activity	9	17	0.00059	0.047	type V
GO:0042802	F	identical protein binding	18	61	0.0006	0.047	type V
GO:0005576	C	extracellular region	86	458	9.2e-06	0.0037	type V
GO:0080090	P	regulation of primary metabolic process	126	2312	1.8e-08	3.7e-06	type VI
GO:0060255	P	regulation of macromolecule metabolic process	126	2335	3.1e-08	3.7e-06	type VI
GO:0009889	P	regulation of biosynthetic process	121	2210	2.9e-08	3.7e-06	type VI
GO:0006350	P	transcription	128	2389	3.5e-08	3.7e-06	type VI
GO:0031326	P	regulation of cellular biosynthetic process	121	2210	2.9e-08	3.7e-06	type VI
GO:0045449	P	regulation of transcription	120	2172	2.1e-08	3.7e-06	type VI
GO:0010556	P	regulation of macromolecule biosynthetic process	121	2210	2.9e-08	3.7e-06	type VI
GO:0010468	P	regulation of gene expression	121	2216	3.3e-08	3.7e-06	type VI
GO:0019219	P	regulation of nucleobase, nucleoside, nucleotide and nucleic acid metabolic process	120	2192	3.4e-08	3.7e-06	type VI
GO:0051171	P	regulation of nitrogen compound metabolic process	120	2208	4.9e-08	4.6e-06	type VI
GO:0019222	P	regulation of metabolic process	126	2373	7.5e-08	5.8e-06	type VI
GO:0031323	P	regulation of cellular metabolic process	121	2250	7.4e-08	5.8e-06	type VI
GO:0009611	P	response to wounding	12	76	2e-05	0.0015	type VI
GO:0009605	P	response to external stimulus	12	91	9.8e-05	0.0066	type VI
GO:0006355	P	regulation of transcription, DNA-dependent	73	1432	0.00017	0.011	type VI
GO:0051252	P	regulation of RNA metabolic process	73	1434	0.00018	0.011	type VI
GO:0050896	P	response to stimulus	99	2128	0.00031	0.017	type VI
GO:0006351	P	transcription, DNA-dependent	73	1506	0.00069	0.035	type VI
GO:0032774	P	RNA biosynthetic process	73	1508	0.00071	0.035	type VI
GO:0003700	F	transcription factor activity	60	923	9.1e-07	0.00067	type VI
GO:0048046	C	apoplast	12	100	0.00022	0.03	type VI
