# Supplementary material for: Co-expression network analysis of duplicate genes in maize (Zea mays L.) reveals no subgenome bias
Source: BMC Genomics. 2016 Nov 4;17:875. doi: 10.1186/s12864-016-3194-0 (PMC5097351; doi:10.1186/s12864-016-3194-0)
Supplement: Additional file 6: Table S4. — Co-expression divergence in metabolic pathways. a-the number of duplicate pairs in the metabolic pathway; b-the number of co-expression edges in the metabolic pathway; c-the possibility of maize1 intra-edges; d-the possibility of inter-subgenome co-expression edges; e-the possibility of maize2 intra-edges; f-the possibility of total intra-edges in metabolic pathway. (XLSX 13 kb) [file 12864_2016_3194_MOESM6_ESM.xlsx]

## Sheet: zmpathcoexp_20160509
Table S4. Co-expression divergence in metabolic pathways.
Pathway ID	Pathway Name	# dup. Pairsa	# edgesb	Pro. maize1 intrac	Pro. interd	Pro. maize2 intrae	Pro. total intraf
PWY-3781	aerobic respiration I (cytochrome c)	21	92	0.0710526	0.171429	0.0934066	0.0782918
PWY-4302	aerobic respiration III (alternative oxidase pathway)	20	77	0.0672515	0.157895	0.0961538	0.0763052
TRNA-CHARGING-PWY	tRNA charging	18	75	0.17619	0.244444	0.0694444	0.148936
PWY-5083	NAD/NADH phosphorylation and dephosphorylation	18	52	0.0666667	0.164773	0.0636364	0.0657143
PWY-101	photosynthesis light reactions	11	47	0.236111	0.694444	0.416667	0.261905
PWY-6352	3-phosphoinositide biosynthesis	23	47	0.0166667	0.0982143	0.115385	0.0592417
PWY-5690	TCA cycle II (plants and fungi)	15	29	0.0512821	0.145299	0.0555556	0.0526316
PWY-7219	adenosine ribonucleotides <i>de novo</i> biosynthesis	12	27	0.133333	0.2	0.1	0.125
CHLOROPHYLL-SYN	chlorophyllide <i>a</i> biosynthesis I (aerobic, light-dependent)	11	24	0.111111	0.277778	0.5	0.166667
PWY-1061	homogalacturonan biosynthesis	9	19	0.125	0.275	0.05	0.105263
CALVIN-PWY	Calvin-Benson-Bassham cycle	13	18	0.0757576	0.133333	0	0.0657895
LIPAS-PWY	triacylglycerol degradation	39	18	0.0171958	0.0111607	0	0.0130522
TRIGLSYN-PWY	triacylglycerol biosynthesis	22	13	0.043956	0.0297619	0	0.0254777
MANNOSYL-CHITO-DOLICHOL-BIOSYNTHESIS	dolichyl-diphosphooligosaccharide biosynthesis	10	12	0.122222	0.0333333	0	0.114583
PWY-1042	glycolysis IV (plant cytosol)	17	12	0.00833333	0.0703125	0.0178571	0.0101351
GLYCOLYSIS	glycolysis I (from glucose 6-phosphate)	18	11	0.0147059	0.0588235	0	0.0127389
PWY-5080	very long chain fatty acid biosynthesis I	16	11	0.0274725	0.0510204	0.0238095	0.0267857
PWY-5484	glycolysis II (from fructose 6-phosphate)	18	11	0.0147059	0.0588235	0	0.0127389
PWY-5800	xylan biosynthesis	9	11	0.05	0.24	0.2	0.125
PWY-6927	chlorophyll <i>a</i> degradation II	7	11	0.266667	0.5	0	0.266667
PWY-6351	D-<i>myo</i>-inositol (1,4,5)-trisphosphate biosynthesis	12	10	0.0277778	0.0694444	0.0535714	0.0390625
GLUCONEO-PWY	gluconeogenesis I	16	9	0.0274725	0.047619	0	0.0235849
PWY-5068	chlorophyll cycle	5	9	0.166667	0.75	0.5	0.214286
PWY-6475	<i>trans</i>-lycopene biosynthesis II (plants)	6	9	0.1	0.3	0.0833333	0.09375
PWY-7560	methylerythritol phosphate pathway II	6	9	0.166667	0.222222	0	0.138889
PWY-922	mevalonate pathway I	7	9	0.0333333	0.222222	0	0.0166667
ARGSYNBSUB-PWY	arginine biosynthesis II (acetyl cycle)	6	7	0.0666667	0.416667	0	0.0625
GLUTAMINDEG-PWY	glutamine degradation I	8	7	0.0833333	0.178571	0.0238095	0.037037
PWY-1081	homogalacturonan degradation	10	7	0.0416667	0.111111	0	0.0357143
PWY-5980	xylogalacturonan biosynthesis	8	7	0	0.166667	0.25	0.0714286
PWY-6549	glutamine biosynthesis III	12	7	0.0277778	0.0740741	0.0333333	0.0294118
PWY-5971	palmitate biosynthesis II (bacteria and plants)	5	7	0	0.28	0.1	0.05
a-the number of duplicate pairs in the metabolic pathway; b-the number of co-expression edges in the metabolic pathway; c-the possibility of maize1 intra-edges; d-the possibility of inter-subgenome co-expression edges; e-the possibility of maize2 intra-edges; f-the possibility of total intra-edges in metabolic pathway.
