# Supplementary material for: Co-expression network analysis of duplicate genes in maize (Zea mays L.) reveals no subgenome bias
Source: BMC Genomics. 2016 Nov 4;17:875. doi: 10.1186/s12864-016-3194-0 (PMC5097351; doi:10.1186/s12864-016-3194-0)
Supplement: Additional file 7: Table S5. — Subgenome gene enrichment in co-expression network modules. (XLSX 12 kb) [file 12864_2016_3194_MOESM7_ESM.xlsx]

## Sheet: subgenomedominance
Table S5. Subgenome gene enrichment in co-expression network modules.
module ID	Gene number	# maize1 genes	# maize2 genes	# unclassified genes	p value	q value
M1	7403	3204	2080	2119	0.221198	1
M2	6937	3440	2290	1207	0.0272002	1
M3	3391	1684	890	817	3.52141e-05	0.00169028
M4	2430	864	492	1074	0.0870232	1
M5	1011	333	243	435	0.0724693	1
M6	991	188	117	686	0.947252	1
M7	980	465	270	245	0.313255	1
M8	825	214	100	511	0.0147443	0.707726
M9	724	51	38	635	0.420978	1
M10	558	220	135	203	0.841411	1
M11	437	222	118	97	0.14581	1
M12	436	130	82	224	0.967972	1
M13	280	142	90	48	0.938118	1
M14	260	128	64	68	0.13787	1
M15	210	47	25	138	0.505106	1
M16	204	10	11	183	0.192666	1
M17	204	32	25	147	0.409703	1
M18	181	75	49	57	0.824171	1
M21	112	47	20	45	0.143685	1
M22	101	59	23	19	0.0508323	1
M23	101	24	14	63	0.829232	1
M25	94	41	38	15	0.0809553	1
M28	69	40	9	20	0.00370716	0.177944
M30	66	21	5	40	0.0430222	1
M31	65	20	10	35	0.557531	1
M32	62	35	15	12	0.214433	1
M33	62	25	2	35	0.000886301	0.0425424
M34	59	30	17	12	0.737991	1
M35	58	15	15	28	0.197358	1
M36	55	10	10	35	0.292543	1
M40	49	12	9	28	0.684735	1
M42	48	21	8	19	0.225301	1
M43	46	22	16	8	0.652041	1
M44	45	15	16	14	0.134931	1
M46	45	14	8	23	0.833493	1
M48	44	17	10	17	0.872096	1
M50	40	20	14	6	0.752563	1
M52	36	17	13	6	0.58998	1
M54	34	19	9	6	0.486394	1
M55	33	20	10	3	0.557531	1
M58	31	13	11	7	0.463182	1
M61	30	16	10	4	0.993021	1
M62	30	12	10	8	0.505487	1
M64	28	16	6	6	0.277334	1
M66	27	13	11	3	0.463182	1
M72	25	13	8	4	0.966219	1
M73	25	13	9	3	0.81978	1
M79	23	16	7	0	0.424196	1
