# Supplementary material for: Co-expression network analysis of duplicate genes in maize (Zea mays L.) reveals no subgenome bias
Source: BMC Genomics. 2016 Nov 4;17:875. doi: 10.1186/s12864-016-3194-0 (PMC5097351; doi:10.1186/s12864-016-3194-0)
Supplement: Additional file 8: Table S6. — Subgenome gene enrichment in the set of hub genes. (XLSX 522 kb) [file 12864_2016_3194_MOESM8_ESM.xlsx]

## Sheet: Table S7
Table S6. Subgenome gene enrichment in hub genes.
hub gene id	gene name	degree	subgenome
1	GRMZM2G092586	3644	maize1
2	GRMZM2G064212	3643	maize1
3	GRMZM2G115975	3641	maize1
4	GRMZM2G012156	3604	maize1
5	GRMZM2G457534	3589	maize1
6	GRMZM2G031043	3565	maize1
7	GRMZM2G116592	3559	maize1
8	GRMZM2G082522	3519	maize1
9	GRMZM2G087749	3511	maize1
10	GRMZM2G076387	3510	maize1
11	GRMZM2G091449	3486	maize1
12	GRMZM2G452016	3461	maize1
13	GRMZM2G703466	3448	maize1
14	GRMZM2G118641	3436	maize1
15	GRMZM2G105019	3431	maize1
16	GRMZM2G136443	3419	maize1
17	GRMZM2G101523	3415	maize1
18	GRMZM2G105999	3412	maize1
19	GRMZM2G303007	3410	maize1
20	GRMZM2G040954	3409	maize1
21	GRMZM2G363535	3408	maize1
22	GRMZM2G138505	3377	maize1
23	GRMZM2G008513	3366	maize1
24	GRMZM2G329177	3334	maize1
25	GRMZM2G049088	3322	maize1
26	GRMZM2G418916	3321	maize1
27	GRMZM2G135256	3306	maize1
28	GRMZM2G076303	3300	maize1
29	GRMZM2G033135	3287	maize1
30	GRMZM2G424595	3266	maize1
31	GRMZM2G014793	3242	maize1
32	GRMZM2G424582	3234	maize1
33	GRMZM2G473138	3223	maize1
34	GRMZM2G166694	3216	maize1
35	GRMZM2G302913	3212	maize1
36	GRMZM2G140587	3207	maize1
37	GRMZM2G039280	3206	maize1
38	GRMZM5G824843	3198	maize1
39	GRMZM2G167049	3195	maize1
40	GRMZM2G429241	3193	maize1
41	GRMZM2G016382	3186	maize1
42	GRMZM2G093119	3182	maize1
43	GRMZM2G138230	3169	maize1
44	GRMZM2G342386	3168	maize1
45	GRMZM2G358768	3160	maize1
46	GRMZM2G167651	3155	maize1
47	GRMZM2G155332	3151	maize1
48	GRMZM2G106222	3141	maize1
49	GRMZM2G159992	3140	maize1
50	GRMZM2G439950	3139	maize1
51	GRMZM2G126161	3137	maize1
52	GRMZM2G122362	3131	maize1
53	GRMZM2G030422	3125	maize1
54	GRMZM2G097289	3118	maize1
55	GRMZM2G101274	3109	maize1
56	GRMZM2G369912	3108	maize1
57	GRMZM2G020040	3106	maize1
58	GRMZM2G173777	3106	maize1
59	GRMZM2G012942	3102	maize1
60	GRMZM2G177575	3102	maize1
61	GRMZM2G156827	3099	maize1
62	GRMZM2G174803	3098	maize1
63	GRMZM2G081639	3097	maize1
64	GRMZM2G114461	3096	maize1
65	GRMZM2G092190	3095	maize1
66	GRMZM2G124051	3087	maize1
67	GRMZM2G010054	3084	maize1
68	GRMZM2G178618	3079	maize1
69	GRMZM5G861997	3079	maize1
70	GRMZM2G010637	3078	maize1
71	GRMZM2G025451	3077	maize1
72	GRMZM2G013765	3075	maize1
73	GRMZM2G098674	3073	maize1
74	GRMZM2G339336	3070	maize1
75	GRMZM2G153332	3054	maize1
76	GRMZM5G871143	3046	maize1
77	GRMZM2G023884	3040	maize1
78	GRMZM2G049351	3039	maize1
79	GRMZM2G353885	3038	maize1
80	GRMZM2G044143	3031	maize1
81	GRMZM2G165418	3024	maize1
82	GRMZM2G546081	3024	maize1
83	GRMZM2G042295	3021	maize1
84	GRMZM2G415215	3021	maize1
85	GRMZM2G155464	3020	maize1
86	GRMZM2G149321	3011	maize1
87	GRMZM2G137984	3008	maize1
88	GRMZM2G411916	3007	maize1
89	GRMZM2G370162	3002	maize1
90	GRMZM2G130910	2999	maize1
91	GRMZM2G086489	2994	maize1
92	GRMZM2G124886	2994	maize1
93	GRMZM2G012761	2992	maize1
94	GRMZM2G034362	2989	maize1
95	GRMZM2G080512	2980	maize1
96	GRMZM5G895175	2973	maize1
97	GRMZM2G404426	2972	maize1
98	GRMZM2G043484	2967	maize1
99	GRMZM2G082167	2966	maize1
100	GRMZM2G480620	2962	maize1
101	GRMZM2G301071	2959	maize1
102	GRMZM2G314661	2955	maize1
103	GRMZM2G047038	2954	maize1
104	GRMZM2G121996	2954	maize1
105	GRMZM2G070633	2953	maize1
106	GRMZM2G075320	2947	maize1
107	GRMZM2G008061	2938	maize1
108	GRMZM2G123499	2938	maize1
109	GRMZM5G806309	2936	maize1
110	GRMZM5G885628	2934	maize1
111	GRMZM6G073656	2934	maize1
112	GRMZM2G027741	2933	maize1
113	GRMZM2G025236	2931	maize1
114	GRMZM2G131482	2929	maize1
115	GRMZM2G355771	2926	maize1
116	GRMZM2G072088	2924	maize1
117	GRMZM2G138782	2923	maize1
118	GRMZM2G011101	2922	maize1
119	GRMZM2G095194	2920	maize1
120	GRMZM2G180166	2920	maize1
121	GRMZM2G063394	2910	maize1
122	GRMZM2G168849	2910	maize1
123	GRMZM2G175089	2910	maize1
124	GRMZM2G052750	2908	maize1
125	GRMZM2G176735	2908	maize1
126	GRMZM2G044281	2904	maize1
127	GRMZM2G406830	2904	maize1
128	GRMZM2G114513	2903	maize1
129	GRMZM2G333623	2903	maize1
130	GRMZM2G033805	2901	maize1
131	GRMZM2G401050	2898	maize1
132	GRMZM2G402088	2893	maize1
133	GRMZM2G106653	2892	maize1
134	GRMZM2G060611	2890	maize1
135	GRMZM2G068024	2889	maize1
136	GRMZM2G402309	2886	maize1
137	GRMZM2G017404	2885	maize1
138	GRMZM2G163325	2885	maize1
139	GRMZM2G401769	2882	maize1
140	GRMZM2G085427	2880	maize1
141	GRMZM2G013283	2879	maize1
142	GRMZM2G066362	2879	maize1
143	GRMZM2G072892	2879	maize1
144	GRMZM2G469697	2876	maize1
145	GRMZM2G360688	2872	maize1
146	GRMZM2G143205	2869	maize1
147	GRMZM2G074572	2868	maize1
148	GRMZM2G429213	2867	maize1
149	GRMZM2G002276	2863	maize1
150	GRMZM2G095326	2861	maize1
151	GRMZM2G126446	2859	maize1
152	GRMZM2G113613	2858	maize1
153	GRMZM2G174572	2858	maize1
154	GRMZM2G002959	2856	maize1
155	GRMZM2G039532	2856	maize1
156	GRMZM2G139977	2854	maize1
157	GRMZM2G154883	2854	maize1
158	GRMZM2G169326	2853	maize1
159	GRMZM2G049194	2847	maize1
160	GRMZM2G162184	2845	maize1
161	GRMZM2G009994	2842	maize1
162	GRMZM5G801436	2837	maize1
163	GRMZM2G158609	2833	maize1
164	GRMZM2G114371	2832	maize1
165	GRMZM2G126290	2831	maize1
166	GRMZM2G023638	2830	maize1
167	GRMZM2G392956	2828	maize1
168	GRMZM2G573732	2826	maize1
169	GRMZM2G110822	2825	maize1
170	GRMZM2G070890	2823	maize1
171	GRMZM2G330690	2823	maize1
172	GRMZM2G041847	2813	maize1
173	GRMZM2G447455	2813	maize1
174	GRMZM2G180982	2804	maize1
175	GRMZM2G062421	2799	maize1
176	GRMZM2G169280	2798	maize1
177	GRMZM2G102858	2795	maize1
178	GRMZM2G106683	2794	maize1
179	GRMZM2G082916	2791	maize1
180	GRMZM2G091151	2787	maize1
181	GRMZM2G037378	2786	maize1
182	GRMZM2G026442	2785	maize1
183	GRMZM2G116908	2785	maize1
184	GRMZM2G111696	2781	maize1
185	GRMZM2G143878	2780	maize1
186	GRMZM2G099355	2775	maize1
187	GRMZM2G094090	2770	maize1
188	GRMZM2G017654	2767	maize1
189	GRMZM2G145130	2762	maize1
190	GRMZM2G081682	2761	maize1
191	GRMZM2G035594	2760	maize1
192	GRMZM2G108057	2760	maize1
193	GRMZM2G138976	2758	maize1
194	GRMZM2G100828	2754	maize1
195	GRMZM2G529313	2754	maize1
196	GRMZM2G156818	2752	maize1
197	GRMZM5G876621	2751	maize1
198	GRMZM2G393146	2748	maize1
199	GRMZM2G087619	2746	maize1
200	GRMZM2G331032	2744	maize1
201	GRMZM2G047855	2741	maize1
202	GRMZM2G303118	2738	maize1
203	GRMZM2G137236	2737	maize1
204	GRMZM2G027756	2734	maize1
205	GRMZM5G868647	2733	maize1
206	GRMZM2G096370	2731	maize1
207	GRMZM2G051622	2725	maize1
208	GRMZM2G011998	2724	maize1
209	GRMZM2G073399	2723	maize1
210	GRMZM2G090887	2723	maize1
211	GRMZM2G134753	2723	maize1
212	GRMZM2G143160	2722	maize1
213	GRMZM2G015881	2710	maize1
214	GRMZM2G421500	2710	maize1
215	GRMZM2G126038	2708	maize1
216	GRMZM2G150169	2707	maize1
217	GRMZM5G871936	3788	maize2
218	GRMZM2G146292	3701	maize2
219	GRMZM2G069687	3516	maize2
220	GRMZM2G104268	3476	maize2
221	GRMZM2G173868	3462	maize2
222	GRMZM2G027932	3383	maize2
223	GRMZM2G334409	3367	maize2
224	GRMZM2G034868	3362	maize2
225	GRMZM2G390400	3328	maize2
226	GRMZM2G075900	3326	maize2
227	GRMZM2G036034	3317	maize2
228	GRMZM2G140500	3317	maize2
229	GRMZM2G457630	3309	maize2
230	GRMZM2G017603	3295	maize2
231	GRMZM2G168706	3284	maize2
232	GRMZM2G104288	3281	maize2
233	GRMZM2G378906	3249	maize2
234	GRMZM2G134027	3246	maize2
235	GRMZM2G025671	3245	maize2
236	GRMZM2G122532	3243	maize2
237	GRMZM2G170760	3236	maize2
238	GRMZM2G143102	3235	maize2
239	GRMZM2G017421	3227	maize2
240	GRMZM2G007384	3219	maize2
241	GRMZM5G876160	3201	maize2
242	GRMZM2G100858	3198	maize2
243	GRMZM2G053261	3182	maize2
244	GRMZM2G069886	3168	maize2
245	GRMZM2G319130	3165	maize2
246	GRMZM2G044343	3159	maize2
247	GRMZM2G171068	3154	maize2
248	GRMZM2G117680	3142	maize2
249	GRMZM2G449569	3133	maize2
250	GRMZM5G891159	3129	maize2
251	GRMZM2G000177	3123	maize2
252	GRMZM2G358381	3121	maize2
253	GRMZM2G134214	3120	maize2
254	GRMZM2G421857	3111	maize2
255	GRMZM2G466560	3107	maize2
256	GRMZM2G125320	3101	maize2
257	GRMZM2G148118	3100	maize2
258	GRMZM2G351018	3093	maize2
259	GRMZM5G894234	3087	maize2
260	GRMZM2G095124	3075	maize2
261	GRMZM2G010315	3073	maize2
262	GRMZM2G048045	3064	maize2
263	GRMZM2G521844	3061	maize2
264	GRMZM2G085038	3058	maize2
265	GRMZM2G110584	3058	maize2
266	GRMZM2G149406	3043	maize2
267	GRMZM2G057618	3037	maize2
268	GRMZM2G140156	3036	maize2
269	GRMZM2G095631	3033	maize2
270	GRMZM2G029859	3029	maize2
271	GRMZM2G171961	3029	maize2
272	GRMZM2G029077	3028	maize2
273	GRMZM2G169998	3028	maize2
274	GRMZM2G058345	3024	maize2
275	GRMZM2G056773	3016	maize2
276	GRMZM2G098434	3014	maize2
277	GRMZM2G088828	3013	maize2
278	GRMZM2G104958	3011	maize2
279	GRMZM2G031846	3009	maize2
280	GRMZM2G049168	3007	maize2
281	GRMZM2G177771	3002	maize2
282	GRMZM2G179097	2999	maize2
283	GRMZM2G143354	2992	maize2
284	GRMZM5G812289	2974	maize2
285	GRMZM2G131070	2968	maize2
286	GRMZM2G042855	2966	maize2
287	GRMZM2G012284	2964	maize2
288	GRMZM2G035985	2961	maize2
289	GRMZM2G028183	2958	maize2
290	GRMZM5G858880	2951	maize2
291	GRMZM2G012958	2950	maize2
292	GRMZM2G349988	2949	maize2
293	GRMZM2G144739	2948	maize2
294	GRMZM5G806947	2948	maize2
295	GRMZM2G132903	2944	maize2
296	GRMZM2G134230	2943	maize2
297	GRMZM2G138421	2943	maize2
298	GRMZM2G169184	2940	maize2
299	GRMZM2G146190	2938	maize2
300	GRMZM2G071448	2936	maize2
301	GRMZM2G459746	2936	maize2
302	GRMZM2G445617	2935	maize2
303	GRMZM2G170798	2932	maize2
304	GRMZM2G095905	2931	maize2
305	GRMZM2G101264	2918	maize2
306	GRMZM6G025093	2912	maize2
307	GRMZM2G043501	2908	maize2
308	GRMZM2G103033	2906	maize2
309	GRMZM2G480712	2901	maize2
310	GRMZM2G136014	2899	maize2
311	GRMZM5G854499	2898	maize2
312	GRMZM2G181151	2895	maize2
313	GRMZM2G439457	2895	maize2
314	GRMZM2G096600	2880	maize2
315	GRMZM2G045467	2879	maize2
316	GRMZM2G345055	2879	maize2
317	GRMZM2G023023	2878	maize2
318	GRMZM2G014917	2871	maize2
319	GRMZM2G149153	2871	maize2
320	GRMZM2G101635	2870	maize2
321	GRMZM2G478621	2868	maize2
322	GRMZM2G082448	2862	maize2
323	GRMZM2G412234	2861	maize2
324	GRMZM2G368678	2860	maize2
325	GRMZM5G874082	2859	maize2
326	GRMZM2G096169	2853	maize2
327	GRMZM2G092704	2852	maize2
328	GRMZM2G323082	2845	maize2
329	GRMZM2G055209	2837	maize2
330	GRMZM2G092741	2837	maize2
331	GRMZM2G133249	2832	maize2
332	GRMZM2G130854	2827	maize2
333	GRMZM2G128995	2824	maize2
334	GRMZM2G164352	2822	maize2
335	GRMZM2G037104	2820	maize2
336	GRMZM2G379964	2817	maize2
337	GRMZM2G051050	2813	maize2
338	GRMZM2G033592	2811	maize2
339	GRMZM2G092747	2803	maize2
340	GRMZM2G119627	2800	maize2
341	GRMZM2G312026	2799	maize2
342	GRMZM2G060870	2795	maize2
343	GRMZM2G095104	2794	maize2
344	GRMZM2G109881	2790	maize2
345	GRMZM2G344967	2783	maize2
346	GRMZM2G014612	2782	maize2
347	GRMZM2G034052	2781	maize2
348	GRMZM2G111614	2778	maize2
349	GRMZM2G147288	2778	maize2
350	GRMZM5G804382	2777	maize2
351	GRMZM2G147885	2776	maize2
352	GRMZM2G120373	2771	maize2
353	GRMZM2G049382	2767	maize2
354	GRMZM2G401869	2767	maize2
355	GRMZM2G156910	2764	maize2
356	GRMZM2G151195	2763	maize2
357	GRMZM5G879240	2763	maize2
358	GRMZM2G147534	2760	maize2
359	GRMZM2G402307	2760	maize2
360	GRMZM2G141510	2755	maize2
361	GRMZM2G149994	2750	maize2
362	GRMZM2G331533	2744	maize2
363	GRMZM2G041799	2741	maize2
364	GRMZM2G058970	2739	maize2
365	GRMZM2G428933	2739	maize2
366	GRMZM2G473385	2738	maize2
367	GRMZM2G087312	2729	maize2
368	GRMZM2G008765	2727	maize2
369	GRMZM2G104047	2727	maize2
370	GRMZM2G016655	2726	maize2
371	GRMZM2G085573	2723	maize2
372	GRMZM5G812738	2720	maize2
373	GRMZM2G003022	2715	maize2
374	GRMZM2G015592	2712	maize2
375	GRMZM2G458266	2706	maize2
376	AC198725.4_FG007	3581	non syntenic
377	GRMZM2G095921	3549	non syntenic
378	AC217842.3_FG001	3543	non syntenic
379	AC206968.3_FG003	3536	non syntenic
380	GRMZM2G178602	3532	non syntenic
381	GRMZM2G179505	3516	non syntenic
382	GRMZM2G088761	3425	non syntenic
383	GRMZM5G893216	3389	non syntenic
384	GRMZM2G342561	3379	non syntenic
385	AC207756.3_FG001	3367	non syntenic
386	GRMZM2G070898	3315	non syntenic
387	GRMZM5G846198	3309	non syntenic
388	GRMZM2G457467	3281	non syntenic
389	AC217962.3_FG005	3280	non syntenic
390	AC205677.3_FG001	3271	non syntenic
391	GRMZM2G033226	3229	non syntenic
392	AC205703.4_FG010	3206	non syntenic
393	GRMZM2G178537	3206	non syntenic
394	GRMZM2G081380	3186	non syntenic
395	GRMZM2G432083	3181	non syntenic
396	GRMZM2G150710	3180	non syntenic
397	AC155390.2_FG002	3178	non syntenic
398	GRMZM2G145370	3178	non syntenic
399	GRMZM2G516387	3178	non syntenic
400	AC233961.1_FG001	3166	non syntenic
401	AC218972.3_FG001	3144	non syntenic
402	GRMZM2G007229	3143	non syntenic
403	GRMZM2G033931	3140	non syntenic
404	AC214266.3_FG002	3139	non syntenic
405	GRMZM2G359237	3137	non syntenic
406	GRMZM2G009346	3136	non syntenic
407	GRMZM2G098042	3126	non syntenic
408	GRMZM2G371695	3116	non syntenic
409	GRMZM2G104076	3115	non syntenic
410	GRMZM2G454124	3108	non syntenic
411	GRMZM2G062585	3095	non syntenic
412	AC203841.3_FG009	3092	non syntenic
413	GRMZM2G179170	3089	non syntenic
414	AC207427.3_FG005	3087	non syntenic
415	GRMZM2G180150	3087	non syntenic
416	GRMZM2G131473	3083	non syntenic
417	GRMZM5G857087	3068	non syntenic
418	AC196465.3_FG006	3061	non syntenic
419	AC217556.3_FG003	3060	non syntenic
420	AC199782.5_FG002	3055	non syntenic
421	GRMZM2G180704	3054	non syntenic
422	GRMZM2G033521	3043	non syntenic
423	GRMZM2G055331	3041	non syntenic
424	GRMZM2G378872	3029	non syntenic
425	GRMZM2G058484	3025	non syntenic
426	GRMZM2G303312	3024	non syntenic
427	AC185466.3_FG001	3021	non syntenic
428	GRMZM2G049921	3020	non syntenic
429	GRMZM2G014805	3016	non syntenic
430	GRMZM2G305321	3016	non syntenic
431	GRMZM2G044180	3009	non syntenic
432	GRMZM2G402167	3005	non syntenic
433	GRMZM2G059132	3003	non syntenic
434	GRMZM2G065692	3000	non syntenic
435	AC203753.4_FG006	2995	non syntenic
436	GRMZM2G106265	2995	non syntenic
437	GRMZM2G342588	2988	non syntenic
438	GRMZM2G448104	2985	non syntenic
439	GRMZM2G063806	2976	non syntenic
440	GRMZM2G065552	2976	non syntenic
441	GRMZM2G303631	2970	non syntenic
442	GRMZM2G046658	2968	non syntenic
443	GRMZM2G332687	2952	non syntenic
444	GRMZM2G052670	2949	non syntenic
445	GRMZM2G057576	2949	non syntenic
446	GRMZM2G558539	2948	non syntenic
447	GRMZM2G047362	2938	non syntenic
448	GRMZM2G587327	2938	non syntenic
449	GRMZM2G364285	2935	non syntenic
450	GRMZM2G437827	2932	non syntenic
451	GRMZM2G010861	2921	non syntenic
452	GRMZM2G181073	2921	non syntenic
453	AC185226.4_FG001	2920	non syntenic
454	GRMZM2G179421	2919	non syntenic
455	GRMZM2G123959	2918	non syntenic
456	GRMZM2G170412	2912	non syntenic
457	AC234154.1_FG007	2911	non syntenic
458	GRMZM2G044598	2910	non syntenic
459	GRMZM2G172787	2910	non syntenic
460	GRMZM2G134694	2904	non syntenic
461	AC205725.3_FG010	2902	non syntenic
462	GRMZM2G411940	2902	non syntenic
463	GRMZM2G056088	2901	non syntenic
464	GRMZM2G110306	2899	non syntenic
465	GRMZM2G093344	2891	non syntenic
466	GRMZM2G093312	2887	non syntenic
467	GRMZM2G346701	2887	non syntenic
468	GRMZM2G094664	2880	non syntenic
469	AC203535.4_FG001	2879	non syntenic
470	GRMZM2G020865	2879	non syntenic
471	GRMZM5G828139	2876	non syntenic
472	GRMZM2G108565	2872	non syntenic
473	GRMZM5G838938	2872	non syntenic
474	GRMZM5G815851	2871	non syntenic
475	GRMZM2G700148	2870	non syntenic
476	GRMZM2G365423	2868	non syntenic
477	GRMZM2G430152	2866	non syntenic
478	GRMZM2G041878	2865	non syntenic
479	GRMZM2G032759	2863	non syntenic
480	GRMZM5G824938	2857	non syntenic
481	GRMZM2G125342	2855	non syntenic
482	GRMZM2G427090	2854	non syntenic
483	GRMZM2G087582	2853	non syntenic
484	GRMZM2G559436	2844	non syntenic
485	GRMZM2G177072	2842	non syntenic
486	GRMZM2G122550	2826	non syntenic
487	GRMZM2G426023	2824	non syntenic
488	AC210173.4_FG002	2821	non syntenic
489	GRMZM2G388253	2820	non syntenic
490	AC210023.3_FG014	2818	non syntenic
491	GRMZM2G128865	2818	non syntenic
492	GRMZM2G147869	2813	non syntenic
493	GRMZM2G162286	2811	non syntenic
494	GRMZM2G000288	2810	non syntenic
495	AC205326.3_FG002	2805	non syntenic
496	AC226373.2_FG010	2804	non syntenic
497	GRMZM2G114332	2801	non syntenic
498	AC209242.3_FG003	2800	non syntenic
499	GRMZM2G398755	2799	non syntenic
500	GRMZM2G311328	2798	non syntenic
501	GRMZM2G339545	2791	non syntenic
502	GRMZM2G329454	2786	non syntenic
503	GRMZM2G591258	2784	non syntenic
504	AC211390.3_FG001	2782	non syntenic
505	GRMZM2G158717	2781	non syntenic
506	AC235535.1_FG001	2780	non syntenic
507	AC209208.3_FG001	2777	non syntenic
508	GRMZM2G356423	2776	non syntenic
509	AC197122.3_FG003	2774	non syntenic
510	GRMZM2G578572	2772	non syntenic
511	AC204530.4_FG002	2769	non syntenic
512	GRMZM2G177447	2763	non syntenic
513	GRMZM5G893848	2760	non syntenic
514	GRMZM2G172581	2758	non syntenic
515	GRMZM2G118309	2754	non syntenic
516	GRMZM6G933659	2751	non syntenic
517	GRMZM2G453879	2748	non syntenic
518	AC155624.2_FG006	2747	non syntenic
519	GRMZM2G451856	2740	non syntenic
520	GRMZM2G325285	2737	non syntenic
521	AC155622.2_FG001	2729	non syntenic
522	GRMZM2G053384	2719	non syntenic
523	GRMZM2G094959	2719	non syntenic
524	AC199363.4_FG003	2718	non syntenic
525	GRMZM2G180622	2706	non syntenic

## Sheet: Sheet1
AC148167_6_FG001	1
AC148167_6_FG001	1
AC149475_2_FG002	2
AC149475_2_FG003	2
AC149475_2_FG005	2
AC149475_2_FG007	2
AC149810_2_FG008	2
AC149818_2_FG001	2
AC149818_2_FG004	2
AC149818_2_FG005	2
AC149818_2_FG006	2
AC149818_2_FG007	2
AC149818_2_FG008	2
AC149818_2_FG009	2
AC149818_2_FG009	2
AC149828_2_FG002	2
AC149828_2_FG004	2
AC149829_2_FG002	2
AC149829_2_FG003	2
AC149829_2_FG004	2
AC149829_2_FG006	2
AC150739_3_FG001	2
AC152495_1_FG002	1
AC152495_1_FG002	1
AC152495_1_FG002	1
AC155376_2_FG004	2
AC155376_2_FG005	2
AC155377_1_FG001	1
AC155377_1_FG002	1
AC155390_2_FG002	1
AC155434_2_FG001	1
AC155434_2_FG004	1
AC155434_2_FG005	1
AC155434_2_FG006	1
AC155496_2_FG009	2
AC155610_2_FG007	1
AC155622_2_FG001	1
AC155624_2_FG011	1
AC159612_1_FG007	2
AC165171_2_FG002	1
AC165178_2_FG004	2
AC166636_1_FG007	1
AC166636_1_FG008	1
AC166636_1_FG009	1
AC177897_2_FG002	1
AC177899_2_FG009	1
AC177908_3_FG002	1
AC177924_2_FG003	1
AC182482_3_FG003	1
AC182617_3_FG001	2
AC182617_3_FG001	2
AC183315_4_FG006	1
AC183319_3_FG001	1
AC183888_4_FG008	2
AC183932_3_FG007	2
AC183950_2_FG004	2
AC183950_2_FG005	2
AC184112_4_FG010	1
AC184112_4_FG010	1
AC184112_4_FG010	1
AC184112_4_FG010	1
AC184130_4_FG005	2
AC184770_3_FG001	1
AC184831_3_FG005	2
AC184834_3_FG005	2
AC184866_3_FG007	2
AC185108_3_FG010	1
AC185108_3_FG011	1
AC185226_4_FG001	2
AC185300_4_FG002	2
AC185415_3_FG005	2
AC185422_3_FG005	2
AC185471_3_FG005	2
AC185478_4_FG005	2
AC185501_3_FG001	2
AC185501_3_FG006	2
AC185593_3_FG003	1
AC185655_3_FG005	1
AC186147_3_FG008	2
AC186166_3_FG008	2
AC186231_4_FG002	1
AC186287_7_FG005	2
AC186287_7_FG005	2
AC186287_7_FG005	2
AC186323_3_FG008	2
AC186371_3_FG005	1
AC186417_3_FG002	1
AC186417_3_FG007	1
AC186417_3_FG007	1
AC186519_4_FG002	1
AC186565_3_FG002	1
AC186574_3_FG002	2
AC186577_3_FG006	1
AC186603_6_FG003	1
AC186606_4_FG003	1
AC186743_4_FG003	1
AC186897_4_FG016	2
AC187098_4_FG011	1
AC187157_4_FG001	2
AC187157_4_FG002	2
AC187157_4_FG005	2
AC187207_3_FG010	1
AC187207_3_FG010	1
AC187212_3_FG005	1
AC187243_3_FG005	2
AC187283_3_FG005	2
AC187406_4_FG001	1
AC187551_3_FG002	2
AC187560_5_FG003	1
AC187560_5_FG003	1
AC187782_4_FG009	2
AC187802_3_FG008	1
AC187843_3_FG006	1
AC187891_3_FG006	1
AC187896_3_FG006	1
AC187899_3_FG002	1
AC188023_3_FG005	1
AC188838_3_FG005	1
AC188970_3_FG001	1
AC189750_4_FG004	1
AC189771_3_FG001	1
AC189879_3_FG003	1
AC190480_1_FG007	2
AC190498_1_FG007	1
AC190609_3_FG001	2
AC190609_3_FG002	2
AC190609_3_FG003	2
AC190609_3_FG004	2
AC190609_3_FG005	2
AC190623_3_FG001	1
AC190623_3_FG002	1
AC190628_4_FG007	2
AC190636_3_FG005	2
AC190636_3_FG005	2
AC190640_4_FG002	2
AC190682_3_FG014	1
AC190688_3_FG006	2
AC190734_2_FG003	2
AC190761_3_FG002	2
AC190822_2_FG001	2
AC190885_4_FG006	1
AC190885_4_FG006	1
AC190933_3_FG004	1
AC190968_2_FG009	2
AC190999_2_FG004	2
AC191048_2_FG006	2
AC191069_3_FG004	2
AC191071_3_FG001	2
AC191113_2_FG002	1
AC191246_3_FG006	1
AC191251_3_FG005	2
AC191257_3_FG006	2
AC191304_3_FG012	2
AC191375_3_FG001	1
AC191433_3_FG002	2
AC191534_3_FG003	1
AC191575_2_FG001	1
AC191575_2_FG001	1
AC191676_3_FG011	2
AC191681_3_FG007	1
AC191703_3_FG005	2
AC191771_3_FG008	1
AC192177_3_FG008	2
AC192177_3_FG008	2
AC192244_3_FG007	1
AC192362_3_FG003	1
AC192451_3_FG001	1
AC193379_3_FG001	1
AC193492_3_FG003	1
AC193500_3_FG003	1
AC193591_3_FG001	2
AC193630_3_FG004	1
AC193632_2_FG002	2
AC193658_3_FG003	1
AC193745_3_FG003	1
AC193786_3_FG005	2
AC194022_3_FG013	1
AC194032_3_FG017	2
AC194056_3_FG008	1
AC194104_3_FG010	1
AC194158_3_FG005	2
AC194158_3_FG005	2
AC194158_3_FG005	2
AC194203_3_FG003	2
AC194272_3_FG003	1
AC194298_3_FG005	1
AC194339_3_FG004	1
AC194341_4_FG002	2
AC194341_4_FG003	2
AC194341_4_FG004	2
AC194341_4_FG004	2
AC194362_3_FG003	2
AC194402_2_FG004	2
AC194405_3_FG009	2
AC194405_3_FG021	2
AC194425_3_FG005	1
AC194457_3_FG001	1
AC194828_3_FG004	1
AC194828_3_FG004	1
AC194828_3_FG004	1
AC194828_3_FG004	1
AC194828_3_FG004	1
AC194852_3_FG007	2
AC194852_3_FG010	2
AC194914_3_FG002	1
AC194937_3_FG004	1
AC194965_4_FG001	1
AC194965_4_FG004	1
AC194970_5_FG001	2
AC194970_5_FG002	2
AC194970_5_FG004	2
AC194970_5_FG005	2
AC194970_5_FG009	2
AC194980_3_FG002	2
AC194980_3_FG005	2
AC195135_3_FG002	1
AC195147_3_FG008	1
AC195154_3_FG004	1
AC195340_3_FG001	2
AC195340_3_FG002	2
AC195340_3_FG004	2
AC195340_3_FG005	2
AC195347_4_FG004	1
AC195458_3_FG001	1
AC195587_4_FG001	2
AC195587_4_FG004	2
AC195785_3_FG004	1
AC195794_3_FG002	1
AC195794_3_FG002	1
AC195796_3_FG001	2
AC195860_3_FG005	1
AC195860_3_FG006	1
AC195864_3_FG017	1
AC195864_3_FG017	1
AC195874_2_FG002	2
AC195899_3_FG002	2
AC195902_3_FG005	2
AC195946_3_FG003	2
AC195957_3_FG003	1
AC196008_1_FG004	1
AC196025_3_FG009	1
AC196059_3_FG003	2
AC196059_3_FG004	2
AC196059_3_FG004	2
AC196090_3_FG006	2
AC196161_3_FG002	1
AC196202_3_FG007	1
AC196412_3_FG001	2
AC196412_3_FG001	2
AC196412_3_FG001	2
AC196417_3_FG008	1
AC196426_3_FG007	2
AC196465_3_FG002	2
AC196465_3_FG006	2
AC196465_3_FG006	2
AC196470_3_FG007	2
AC196475_3_FG004	2
AC196475_3_FG005	2
AC196489_3_FG002	1
AC196637_2_FG002	1
AC196708_3_FG006	2
AC196726_2_FG001	1
AC196779_3_FG003	2
AC196780_4_FG003	1
AC196954_2_FG012	1
AC197029_3_FG003	1
AC197047_3_FG001	2
AC197118_3_FG005	1
AC197122_3_FG003	2
AC197143_3_FG007	1
AC197146_3_FG001	1
AC197146_3_FG002	1
AC197146_3_FG002	1
AC197150_3_FG003	2
AC197167_3_FG001	2
AC197169_3_FG001	1
AC197246_3_FG001	1
AC197246_3_FG003	1
AC197262_3_FG009	2
AC197340_3_FG003	1
AC197355_3_FG001	1
AC197555_3_FG007	1
AC197555_3_FG008	1
AC197578_4_FG001	1
AC197699_3_FG001	1
AC197699_3_FG002	1
AC197699_3_FG003	1
AC197699_3_FG003	1
AC197705_4_FG001	2
AC197705_4_FG003	2
AC197705_4_FG004	2
AC197705_4_FG006	2
AC197705_4_FG007	2
AC197705_4_FG008	2
AC197705_4_FG011	2
AC197717_3_FG002	2
AC197758_3_FG004	1
AC197758_3_FG004	1
AC197901_3_FG003	2
AC198169_4_FG004	1
AC198206_5_FG001	1
AC198353_5_FG001	2
AC198353_5_FG001	2
AC198353_5_FG004	2
AC198361_3_FG004	1
AC198366_3_FG004	1
AC198371_3_FG011	1
AC198403_3_FG001	1
AC198414_2_FG001	1
AC198418_3_FG005	1
AC198481_3_FG004	1
AC198506_3_FG001	2
AC198509_3_FG004	2
AC198515_3_FG011	2
AC198518_3_FG002	2
AC198725_4_FG004	1
AC198725_4_FG007	1
AC198725_4_FG009	1
AC198752_4_FG004	2
AC198923_4_FG002	2
AC198937_4_FG003	2
AC198937_4_FG005	2
AC198979_4_FG009	1
AC199039_3_FG003	2
AC199043_2_FG002	2
AC199054_3_FG007	2
AC199067_2_FG004	1
AC199068_2_FG017	2
AC199315_4_FG001	2
AC199343_3_FG013	1
AC199526_5_FG002	1
AC199526_5_FG003	1
AC199541_4_FG001	1
AC199541_4_FG007	1
AC199554_2_FG003	1
AC199577_4_FG004	1
AC199577_4_FG004	1
AC199577_4_FG004	1
AC199765_4_FG008	1
AC199771_4_FG001	2
AC199782_5_FG001	2
AC199782_5_FG002	2
AC199782_5_FG003	2
AC199811_4_FG005	2
AC199911_5_FG001	1
AC200057_4_FG007	1
AC200065_5_FG009	2
AC200068_4_FG003	1
AC200069_4_FG002	2
AC200108_4_FG003	1
AC200124_3_FG005	2
AC200210_1_FG006	1
AC200298_4_FG001	1
AC200557_3_FG001	2
AC200557_3_FG001	2
AC200725_4_FG003	1
AC200725_4_FG003	1
AC200753_3_FG003	1
AC201815_4_FG001	1
AC202011_3_FG010	1
AC202011_3_FG010	1
AC202011_3_FG010	1
AC202011_3_FG010	1
AC202041_4_FG003	1
AC202073_4_FG001	1
AC202076_3_FG009	1
AC202107_3_FG001	1
AC202122_2_FG001	1
AC202122_2_FG001	1
AC202122_2_FG001	1
AC202122_2_FG001	1
AC202185_4_FG004	1
AC202386_3_FG002	2
AC202417_5_FG002	1
AC202435_3_FG001	1
AC202439_3_FG001	2
AC202439_3_FG006	2
AC202707_3_FG002	2
AC202855_3_FG004	2
AC202864_3_FG002	1
AC202900_3_FG001	2
AC202915_3_FG002	2
AC202950_3_FG008	2
AC202950_3_FG008	2
AC202974_3_FG004	2
AC202991_3_FG004	2
AC203019_3_FG001	1
AC203031_3_FG002	1
AC203173_3_FG001	2
AC203173_3_FG002	2
AC203173_3_FG002	2
AC203173_3_FG004	2
AC203240_3_FG008	2
AC203262_3_FG002	1
AC203294_3_FG001	2
AC203294_3_FG008	2
AC203294_3_FG012	2
AC203334_2_FG001	1
AC203381_3_FG006	2
AC203408_4_FG003	1
AC203430_3_FG007	1
AC203535_4_FG001	1
AC203535_4_FG002	1
AC203535_4_FG004	1
AC203535_4_FG006	1
AC203535_4_FG007	1
AC203571_3_FG001	2
AC203753_4_FG006	1
AC203754_4_FG008	1
AC203777_3_FG001	2
AC203841_3_FG002	2
AC203841_3_FG009	2
AC203862_4_FG001	2
AC203862_4_FG002	2
AC203865_3_FG001	2
AC203900_3_FG006	1
AC203909_3_FG003	2
AC203909_3_FG007	2
AC203909_3_FG007	2
AC203909_3_FG007	2
AC203909_3_FG010	2
AC203957_3_FG004	2
AC203966_5_FG003	1
AC203966_5_FG003	1
AC203966_5_FG005	1
AC203972_3_FG001	1
AC203985_4_FG001	1
AC203985_4_FG005	1
AC203989_4_FG001	1
AC204007_3_FG008	2
AC204050_4_FG006	1
AC204212_4_FG001	1
AC204254_3_FG001	2
AC204292_4_FG002	1
AC204292_4_FG003	1
AC204292_4_FG006	1
AC204306_3_FG007	1
AC204352_3_FG012	1
AC204359_3_FG005	2
AC204437_3_FG004	2
AC204472_3_FG002	1
AC204502_4_FG006	2
AC204515_4_FG006	1
AC204530_4_FG002	1
AC204530_4_FG003	1
AC204530_4_FG006	1
AC204539_4_FG002	2
AC204581_3_FG003	1
AC204611_4_FG001	1
AC204619_3_FG003	2
AC204710_4_FG003	2
AC204711_3_FG002	2
AC204711_3_FG003	2
AC204712_3_FG002	1
AC204763_2_FG001	1
AC205008_4_FG002	1
AC205008_4_FG002	1
AC205012_3_FG002	2
AC205017_3_FG010	2
AC205057_3_FG002	2
AC205122_4_FG003	1
AC205122_4_FG005	1
AC205122_4_FG006	1
AC205154_3_FG005	2
AC205250_3_FG004	2
AC205250_3_FG006	2
AC205320_3_FG004	1
AC205326_3_FG002	2
AC205362_4_FG002	1
AC205376_4_FG003	2
AC205413_4_FG003	1
AC205419_3_FG001	2
AC205471_4_FG003	2
AC205471_4_FG007	2
AC205471_4_FG008	2
AC205502_4_FG004	1
AC205521_3_FG003	2
AC205562_3_FG002	2
AC205574_3_FG006	1
AC205608_4_FG004	2
AC205677_3_FG001	1
AC205703_4_FG001	1
AC205703_4_FG002	1
AC205703_4_FG005	1
AC205703_4_FG006	1
AC205703_4_FG010	1
AC205735_3_FG006	1
AC205968_3_FG001	1
AC206030_4_FG001	1
AC206165_3_FG007	1
AC206165_3_FG009	1
AC206184_4_FG002	1
AC206217_2_FG006	1
AC206223_3_FG001	2
AC206223_3_FG006	2
AC206223_3_FG007	2
AC206223_3_FG008	2
AC206223_3_FG010	2
AC206319_2_FG004	2
AC206332_3_FG005	2
AC206350_3_FG005	1
AC206638_3_FG007	1
AC206666_2_FG004	1
AC206768_3_FG005	2
AC206768_3_FG005	2
AC206788_3_FG008	1
AC206788_3_FG015	1
AC206831_3_FG015	2
AC206840_3_FG002	1
AC206901_3_FG005	2
AC206941_2_FG002	2
AC206951_3_FG016	1
AC206968_3_FG003	1
AC207008_3_FG005	1
AC207043_3_FG002	1
AC207260_3_FG004	2
AC207260_3_FG004	2
AC207265_3_FG002	1
AC207309_3_FG007	2
AC207314_3_FG001	2
AC207328_3_FG003	2
AC207342_3_FG001	2
AC207342_3_FG007	2
AC207342_3_FG008	2
AC207347_3_FG005	1
AC207427_3_FG005	1
AC207533_2_FG002	2
AC207537_3_FG003	2
AC207560_3_FG004	1
AC207560_3_FG004	1
AC207628_4_FG003	1
AC207628_4_FG005	1
AC207628_4_FG009	1
AC207628_4_FG010	1
AC207628_4_FG011	1
AC207656_3_FG002	1
AC207722_2_FG009	1
AC207722_2_FG009	1
AC207728_2_FG003	1
AC207755_3_FG005	1
AC207755_3_FG005	1
AC207888_3_FG009	2
AC207890_3_FG002	2
AC208023_3_FG001	1
AC208028_3_FG005	1
AC208031_3_FG002	1
AC208110_2_FG001	2
AC208110_2_FG005	2
AC208110_2_FG006	2
AC208110_2_FG007	2
AC208110_2_FG011	2
AC208113_3_FG005	1
AC208201_3_FG001	1
AC208201_3_FG002	1
AC208201_3_FG003	1
AC208204_3_FG006	1
AC208204_3_FG006	1
AC208327_4_FG006	2
AC208341_4_FG005	2
AC208341_4_FG006	2
AC208346_3_FG004	1
AC208348_3_FG012	1
AC208358_3_FG005	2
AC208422_3_FG001	2
AC208436_3_FG007	1
AC208440_3_FG003	1
AC208458_3_FG011	2
AC208539_3_FG002	1
AC208539_3_FG003	1
AC208551_3_FG008	2
AC208663_3_FG002	1
AC208892_3_FG005	2
AC208897_3_FG003	1
AC208897_3_FG004	1
AC208905_3_FG004	1
AC208916_3_FG003	1
AC208985_3_FG006	1
AC209050_3_FG001	2
AC209050_3_FG003	2
AC209050_3_FG003	2
AC209206_3_FG011	2
AC209206_3_FG014	2
AC209206_3_FG014	2
AC209208_3_FG001	1
AC209208_3_FG002	1
AC209208_3_FG003	1
AC209208_3_FG005	1
AC209242_3_FG003	2
AC209257_4_FG003	1
AC209257_4_FG004	1
AC209257_4_FG006	1
AC209257_4_FG008	1
AC209356_4_FG001	2
AC209364_3_FG009	1
AC209374_4_FG002	1
AC209377_3_FG003	2
AC209403_3_FG005	1
AC209624_2_FG001	1
AC209629_2_FG003	2
AC209636_2_FG003	1
AC209664_3_FG002	1
AC209718_1_FG009	1
AC209730_3_FG003	1
AC209739_3_FG003	1
AC209744_3_FG001	2
AC209744_3_FG001	2
AC209768_3_FG005	2
AC209768_3_FG016	2
AC209768_3_FG016	2
AC209784_3_FG007	1
AC209784_3_FG011	1
AC209810_3_FG002	1
AC209819_3_FG003	2
AC209819_3_FG005	2
AC209819_3_FG005	2
AC209819_3_FG005	2
AC209819_3_FG005	2
AC209819_3_FG005	2
AC209819_3_FG005	2
AC209819_3_FG006	2
AC209819_3_FG009	2
AC209819_3_FG012	2
AC209845_4_FG010	1
AC209858_4_FG002	1
AC209858_4_FG004	1
AC209877_3_FG002	1
AC209898_2_FG004	1
AC209935_4_FG006	1
AC209971_4_FG003	1
AC209987_4_FG002	1
AC209987_4_FG010	1
AC210003_2_FG004	1
AC210003_2_FG015	1
AC210013_4_FG002	2
AC210013_4_FG003	2
AC210013_4_FG003	2
AC210013_4_FG005	2
AC210013_4_FG006	2
AC210013_4_FG008	2
AC210013_4_FG009	2
AC210013_4_FG010	2
AC210013_4_FG011	2
AC210013_4_FG012	2
AC210013_4_FG013	2
AC210013_4_FG014	2
AC210013_4_FG017	2
AC210013_4_FG017	2
AC210013_4_FG017	2
AC210013_4_FG018	2
AC210013_4_FG019	2
AC210013_4_FG019	2
AC210163_3_FG005	1
AC210168_4_FG003	2
AC210170_5_FG008	1
AC210173_4_FG005	1
AC210175_3_FG008	1
AC210193_4_FG002	1
AC210204_3_FG002	2
AC210211_3_FG003	2
AC210314_3_FG006	2
AC210517_3_FG003	1
AC210616_4_FG003	2
AC210616_4_FG005	2
AC210659_3_FG001	1
AC210659_3_FG001	1
AC210659_3_FG001	1
AC210659_3_FG001	1
AC210731_3_FG002	1
AC210834_4_FG009	1
AC210834_4_FG009	1
AC210834_4_FG009	1
AC210834_4_FG009	1
AC210834_4_FG013	1
AC210848_3_FG004	1
AC210961_3_FG002	2
AC211164_5_FG003	2
AC211164_5_FG004	2
AC211175_3_FG005	1
AC211190_4_FG001	1
AC211276_4_FG008	2
AC211313_3_FG003	1
AC211325_4_FG003	1
AC211349_4_FG001	2
AC211357_4_FG002	1
AC211357_4_FG004	1
AC211390_3_FG001	1
AC211394_4_FG004	1
AC211401_4_FG003	1
AC211474_3_FG006	2
AC211504_4_FG003	1
AC211652_4_FG001	1
AC211652_4_FG002	1
AC211652_4_FG002	1
AC211652_4_FG003	1
AC211749_4_FG007	2
AC211756_4_FG001	2
AC211887_3_FG007	1
AC211887_3_FG007	1
AC211996_4_FG002	1
AC211996_4_FG002	1
AC212023_4_FG004	1
AC212023_4_FG004	1
AC212040_2_FG002	1
AC212068_4_FG005	1
AC212112_4_FG002	1
AC212133_3_FG005	2
AC212187_4_FG001	1
AC212219_3_FG005	1
AC212245_3_FG001	2
AC212287_4_FG002	2
AC212323_4_FG007	1
AC212323_4_FG010	1
AC212343_3_FG002	1
AC212347_3_FG002	2
AC212347_3_FG002	2
AC212347_3_FG002	2
AC212353_4_FG004	1
AC212404_3_FG006	2
AC212404_3_FG006	2
AC212449_4_FG002	1
AC212449_4_FG002	1
AC212465_3_FG002	2
AC212465_3_FG002	2
AC212465_3_FG002	2
AC212565_3_FG001	2
AC212565_3_FG001	2
AC212565_3_FG001	2
AC212565_3_FG002	2
AC212565_3_FG002	2
AC212575_3_FG003	2
AC212684_3_FG012	1
AC212718_3_FG001	1
AC212728_3_FG001	2
AC212754_3_FG004	1
AC212775_1_FG004	1
AC212835_3_FG002	1
AC212835_3_FG004	1
AC212835_3_FG007	1
AC212835_3_FG008	1
AC212859_3_FG007	1
AC212859_3_FG008	1
AC212976_3_FG003	1
AC212976_3_FG003	1
AC212976_3_FG003	1
AC213050_3_FG001	2
AC213050_3_FG002	2
AC213099_3_FG001	1
AC213099_3_FG002	1
AC213432_2_FG004	1
AC213463_3_FG002	2
AC213463_3_FG004	2
AC213463_3_FG007	2
AC213463_3_FG009	2
AC213521_3_FG005	1
AC213600_3_FG002	1
AC213612_3_FG001	1
AC213621_5_FG002	1
AC213621_5_FG004	1
AC213654_3_FG001	1
AC213654_3_FG003	1
AC213654_3_FG004	1
AC213654_3_FG005	1
AC213666_3_FG003	2
AC213693_3_FG003	1
AC213857_4_FG003	1
AC213884_3_FG001	1
AC213884_3_FG002	1
AC214002_2_FG003	1
AC214040_3_FG009	1
AC214046_4_FG005	2
AC214119_3_FG009	1
AC214132_2_FG006	1
AC214168_3_FG001	1
AC214227_4_FG013	1
AC214266_3_FG002	1
AC214350_3_FG007	1
AC214448_3_FG007	1
AC214507_3_FG001	2
AC214524_3_FG002	1
AC214524_3_FG004	1
AC214534_3_FG010	1
AC214534_3_FG014	1
AC214635_3_FG002	2
AC214635_3_FG006	2
AC214635_3_FG006	2
AC214635_3_FG006	2
AC214640_3_FG002	1
AC214640_3_FG003	1
AC214648_3_FG001	2
AC214648_3_FG003	2
AC214648_3_FG005	2
AC214771_3_FG002	1
AC214771_3_FG003	1
AC214791_2_FG002	1
AC214817_3_FG004	1
AC215181_3_FG004	2
AC215198_3_FG002	1
AC215201_3_FG005	1
AC215201_3_FG008	1
AC215244_3_FG002	2
AC215260_3_FG001	1
AC215260_3_FG004	1
AC215260_3_FG004	1
AC215302_3_FG004	1
AC215690_3_FG002	2
AC215811_3_FG003	1
AC216010_3_FG001	2
AC216219_3_FG006	1
AC216247_3_FG001	1
AC216247_3_FG005	1
AC216264_3_FG001	2
AC216731_3_FG001	1
AC216731_3_FG002	1
AC216793_3_FG008	2
AC216871_3_FG001	2
AC216871_3_FG001	2
AC216871_3_FG001	2
AC216871_3_FG001	2
AC216871_3_FG004	2
AC216871_3_FG004	2
AC216872_3_FG002	2
AC216880_3_FG009	1
AC216886_3_FG002	1
AC216886_3_FG003	1
AC217050_4_FG001	1
AC217050_4_FG004	1
AC217050_4_FG006	1
AC217050_4_FG007	1
AC217051_3_FG005	2
AC217051_3_FG006	2
AC217121_3_FG007	2
AC217264_3_FG001	1
AC217264_3_FG001	1
AC217264_3_FG005	1
AC217271_3_FG001	1
AC217271_3_FG002	1
AC217300_3_FG004	1
AC217300_3_FG005	1
AC217358_3_FG003	1
AC217358_3_FG005	1
AC217358_3_FG007	1
AC217358_3_FG008	1
AC217358_3_FG010	1
AC217358_3_FG011	1
AC217374_3_FG001	1
AC217376_3_FG004	1
AC217401_3_FG001	1
AC217401_3_FG002	1
AC217401_3_FG003	1
AC217415_3_FG004	2
AC217499_3_FG001	1
AC217499_3_FG002	1
AC217499_3_FG002	1
AC217499_3_FG003	1
AC217560_3_FG001	2
AC217665_3_FG005	2
AC217811_3_FG003	2
AC217840_3_FG001	1
AC217887_3_FG003	2
AC217887_3_FG003	2
AC217887_3_FG004	2
AC217887_3_FG005	2
AC217897_3_FG010	1
AC217910_3_FG001	1
AC217910_3_FG004	1
AC217910_3_FG004	1
AC217910_3_FG006	1
AC217947_4_FG002	2
AC217962_3_FG005	1
AC217975_3_FG001	1
AC217977_3_FG001	1
AC217977_3_FG003	1
AC217978_3_FG001	2
AC218035_3_FG004	2
AC218148_2_FG008	1
AC218457_2_FG008	2
AC218457_2_FG013	2
AC218900_3_FG001	1
AC218972_3_FG001	2
AC218972_3_FG002	2
AC218972_3_FG004	2
AC218972_3_FG007	2
AC218973_3_FG003	2
AC218980_3_FG009	2
AC218998_2_FG003	1
AC218998_2_FG007	1
AC219006_2_FG006	2
AC219006_2_FG007	2
AC219020_4_FG002	2
AC219043_3_FG003	1
AC219043_3_FG004	1
AC219061_2_FG007	2
AC219190_3_FG002	1
AC220927_3_FG001	1
AC220927_3_FG007	1
AC220970_4_FG002	2
AC220972_3_FG001	1
AC225127_3_FG003	2
AC225147_4_FG002	1
AC225147_4_FG003	1
AC225176_2_FG006	2
AC225193_3_FG003	2
AC225205_3_FG003	1
AC225308_2_FG005	1
AC225346_3_FG001	2
AC225346_3_FG001	2
AC225346_3_FG001	2
AC225555_3_FG005	1
AC225555_3_FG007	1
AC225716_2_FG003	1
AC225716_2_FG003	1
AC225716_2_FG003	1
AC225716_2_FG003	1
AC225718_2_FG006	1
AC225718_2_FG009	1
AC225790_2_FG003	1
AC226227_2_FG005	2
AC226235_2_FG001	1
AC226235_2_FG001	1
AC226235_2_FG002	1
AC226235_2_FG003	1
AC226243_1_FG003	1
AC226248_1_FG002	2
AC226368_2_FG006	1
AC226373_2_FG009	1
AC226373_2_FG010	1
AC226442_2_FG007	2
AC226537_2_FG001	1
AC226546_2_FG004	1
AC226546_2_FG004	1
AC230013_2_FG002	1
AC230013_2_FG007	1
AC230021_2_FG002	2
AC231180_2_FG001	2
AC231180_2_FG006	2
AC231226_2_FG001	2
AC231411_1_FG011	1
AC231745_1_FG003	1
AC231745_1_FG004	1
AC231747_1_FG001	2
AC231755_1_FG010	1
AC232238_2_FG004	2
AC232238_2_FG008	2
AC232393_1_FG009	1
AC233788_2_FG002	2
AC233788_2_FG002	2
AC233788_2_FG002	2
AC233788_2_FG002	2
AC233788_2_FG003	2
AC233850_1_FG001	1
AC233850_1_FG002	1
AC233850_1_FG003	1
AC233850_1_FG005	1
AC233850_1_FG009	1
AC233851_1_FG008	1
AC233851_1_FG009	1
AC233851_1_FG010	1
AC233851_1_FG011	1
AC233851_1_FG014	1
AC233851_1_FG017	1
AC233853_1_FG002	1
AC233853_1_FG003	1
AC233861_1_FG001	2
AC233863_1_FG002	1
AC233863_1_FG002	1
AC233863_1_FG002	1
AC233863_1_FG002	1
AC233864_1_FG014	2
AC233865_1_FG001	1
AC233865_1_FG003	1
AC233865_1_FG004	1
AC233865_1_FG006	1
AC233867_1_FG004	1
AC233870_1_FG003	1
AC233870_1_FG004	1
AC233870_1_FG006	1
AC233872_1_FG003	1
AC233878_1_FG004	1
AC233879_1_FG002	1
AC233879_1_FG002	1
AC233880_1_FG005	1
AC233880_1_FG006	1
AC233882_1_FG003	1
AC233882_1_FG003	1
AC233882_1_FG003	1
AC233882_1_FG005	1
AC233883_1_FG006	2
AC233885_1_FG001	2
AC233885_1_FG002	2
AC233887_1_FG005	1
AC233887_1_FG005	1
AC233887_1_FG005	1
AC233887_1_FG006	1
AC233888_1_FG001	2
AC233888_1_FG002	2
AC233892_1_FG001	1
AC233893_1_FG003	2
AC233893_1_FG006	2
AC233894_1_FG005	2
AC233895_1_FG001	1
AC233898_1_FG003	1
AC233898_1_FG004	1
AC233899_1_FG002	2
AC233899_1_FG004	2
AC233899_1_FG005	2
AC233901_1_FG005	2
AC233901_1_FG008	2
AC233901_1_FG008	2
AC233901_1_FG008	2
AC233901_1_FG010	2
AC233903_1_FG002	1
AC233908_1_FG001	1
AC233910_1_FG001	2
AC233910_1_FG002	2
AC233910_1_FG003	2
AC233910_1_FG004	2
AC233910_1_FG008	2
AC233910_1_FG009	2
AC233910_1_FG010	2
AC233916_1_FG002	2
AC233916_1_FG002	2
AC233922_1_FG004	2
AC233922_1_FG005	2
AC233922_1_FG008	2
AC233926_1_FG002	1
AC233933_1_FG001	1
AC233935_1_FG005	1
AC233938_1_FG003	1
AC233939_1_FG004	2
AC233942_1_FG001	1
AC233943_1_FG002	1
AC233945_1_FG003	1
AC233949_1_FG004	2
AC233950_1_FG002	1
AC233952_1_FG008	2
AC233953_1_FG004	2
AC233953_1_FG005	2
AC233955_1_FG002	2
AC233955_1_FG008	2
AC233955_1_FG009	2
AC233955_1_FG009	2
AC233959_1_FG003	1
AC233959_1_FG006	1
AC233960_1_FG002	1
AC233960_1_FG003	1
AC233960_1_FG005	1
AC233961_1_FG001	1
AC233966_1_FG001	2
AC233967_1_FG001	1
AC233979_1_FG006	2
AC233979_1_FG007	2
AC233979_1_FG007	2
AC233979_1_FG007	2
AC233979_1_FG008	2
AC233979_1_FG008	2
AC233979_1_FG008	2
AC233979_1_FG009	2
AC233979_1_FG010	2
AC233979_1_FG011	2
AC234152_1_FG002	2
AC234152_1_FG002	2
AC234152_1_FG002	2
AC234152_1_FG005	2
AC234152_1_FG007	2
AC234154_1_FG008	1
AC234155_1_FG002	2
AC234155_1_FG003	2
AC234156_1_FG005	2
AC234157_1_FG002	1
AC234157_1_FG003	1
AC234159_1_FG002	1
AC234160_1_FG003	2
AC234160_1_FG008	2
AC234161_1_FG002	2
AC234161_1_FG010	2
AC234163_1_FG002	1
AC234163_1_FG002	1
AC234163_1_FG002	1
AC234164_1_FG004	1
AC234165_1_FG002	1
AC234169_1_FG004	1
AC234171_1_FG003	2
AC234171_1_FG010	2
AC234175_1_FG010	1
AC234180_1_FG002	1
AC234180_1_FG004	1
AC234185_1_FG004	2
AC234185_1_FG004	2
AC234185_1_FG006	2
AC234185_1_FG007	2
AC234190_1_FG001	1
AC234190_1_FG002	1
AC234201_1_FG003	2
AC234203_1_FG004	1
AC234203_1_FG004	1
AC234203_1_FG010	1
AC234203_1_FG011	1
AC234515_1_FG003	1
AC234520_1_FG003	1
AC234520_1_FG005	1
AC234521_1_FG004	1
AC234521_1_FG007	1
AC234524_1_FG005	1
AC234526_1_FG005	1
AC234526_1_FG005	1
AC234528_1_FG004	1
AC234528_1_FG005	1
AC234528_1_FG006	1
AC235534_1_FG007	2
AC235541_1_FG002	1
AC235543_1_FG002	1
AC235543_1_FG003	1
AC235544_1_FG002	2
AC235544_1_FG004	2
AC235546_1_FG001	1
AC235547_1_FG005	1
AC235548_1_FG002	1
AC235548_1_FG002	1
AF466202_2_FG008	2
AF546187_1_FG007	1
AF546187_1_FG011	1
AF546187_1_FG012	1
AY530952_1_FG001	2
AY542798_1_FG003	1
EF517601_1_FG006	1
EF517601_1_FG009	1
EF517601_1_FG009	1
EF517601_1_FG010	1
EF517601_1_FG012	1
EF517601_1_FG015	1
EF517601_1_FG016	1
EF517601_1_FG025	1
GRMZM2G000014	1
GRMZM2G000035	2
GRMZM2G000039	1
GRMZM2G000044	1
GRMZM2G000052	1
GRMZM2G000076	2
GRMZM2G000093	1
GRMZM2G000107	1
GRMZM2G000114	1
GRMZM2G000126	1
GRMZM2G000158	2
GRMZM2G000166	1
GRMZM2G000171	1
GRMZM2G000177	2
GRMZM2G000195	1
GRMZM2G000199	1
GRMZM2G000209	2
GRMZM2G000209	2
GRMZM2G000219	2
GRMZM2G000221	1
GRMZM2G000221	1
GRMZM2G000231	1
GRMZM2G000245	2
GRMZM2G000256	2
GRMZM2G000261	2
GRMZM2G000268	2
GRMZM2G000268	2
GRMZM2G000268	2
GRMZM2G000268	2
GRMZM2G000269	1
GRMZM2G000271	2
GRMZM2G000278	1
GRMZM2G000280	1
GRMZM2G000281	1
GRMZM2G000292	2
GRMZM2G000339	1
GRMZM2G000353	2
GRMZM2G000361	1
GRMZM2G000371	1
GRMZM2G000376	2
GRMZM2G000380	2
GRMZM2G000393	1
GRMZM2G000393	1
GRMZM2G000397	1
GRMZM2G000404	1
GRMZM2G000423	1
GRMZM2G000427	1
GRMZM2G000435	1
GRMZM2G000451	1
GRMZM2G000453	1
GRMZM2G000468	1
GRMZM2G000471	2
GRMZM2G000471	2
GRMZM2G000481	2
GRMZM2G000483	2
GRMZM2G000489	2
GRMZM2G000489	2
GRMZM2G000489	2
GRMZM2G000510	1
GRMZM2G000520	2
GRMZM2G000536	1
GRMZM2G000540	1
GRMZM2G000566	1
GRMZM2G000576	1
GRMZM2G000581	2
GRMZM2G000581	2
GRMZM2G000586	1
GRMZM2G000587	1
GRMZM2G000592	2
GRMZM2G000601	2
GRMZM2G000603	1
GRMZM2G000608	1
GRMZM2G000610	2
GRMZM2G000614	1
GRMZM2G000615	1
GRMZM2G000620	2
GRMZM2G000620	2
GRMZM2G000620	2
GRMZM2G000620	2
GRMZM2G000620	2
GRMZM2G000620	2
GRMZM2G000622	1
GRMZM2G000623	1
GRMZM2G000632	1
GRMZM2G000633	2
GRMZM2G000633	2
GRMZM2G000640	2
GRMZM2G000650	2
GRMZM2G000660	2
GRMZM2G000665	2
GRMZM2G000674	2
GRMZM2G000686	1
GRMZM2G000692	2
GRMZM2G000700	2
GRMZM2G000710	2
GRMZM2G000713	2
GRMZM2G000713	2
GRMZM2G000718	1
GRMZM2G000719	2
GRMZM2G000739	2
GRMZM2G000743	1
GRMZM2G000749	1
GRMZM2G000753	1
GRMZM2G000764	2
GRMZM2G000777	2
GRMZM2G000812	1
GRMZM2G000812	1
GRMZM2G000816	1
GRMZM2G000818	1
GRMZM2G000823	1
GRMZM2G000825	1
GRMZM2G000836	1
GRMZM2G000842	1
GRMZM2G000909	1
GRMZM2G000923	1
GRMZM2G000932	1
GRMZM2G000936	2
GRMZM2G000964	2
GRMZM2G000973	2
GRMZM2G000976	2
GRMZM2G001033	1
GRMZM2G001035	2
GRMZM2G001043	1
GRMZM2G001048	1
GRMZM2G001079	1
GRMZM2G001084	1
GRMZM2G001088	2
GRMZM2G001097	1
GRMZM2G001106	2
GRMZM2G001114	1
GRMZM2G001116	1
GRMZM2G001139	2
GRMZM2G001160	1
GRMZM2G001164	1
GRMZM2G001169	1
GRMZM2G001180	2
GRMZM2G001200	1
GRMZM2G001205	1
GRMZM2G001219	1
GRMZM2G001221	1
GRMZM2G001223	1
GRMZM2G001241	1
GRMZM2G001247	2
GRMZM2G001255	1
GRMZM2G001265	2
GRMZM2G001272	1
GRMZM2G001288	1
GRMZM2G001289	1
GRMZM2G001296	1
GRMZM2G001297	2
GRMZM2G001304	1
GRMZM2G001332	1
GRMZM2G001334	1
GRMZM2G001363	2
GRMZM2G001405	2
GRMZM2G001415	2
GRMZM2G001421	2
GRMZM2G001421	2
GRMZM2G001444	2
GRMZM2G001447	2
GRMZM2G001451	1
GRMZM2G001454	1
GRMZM2G001457	2
GRMZM2G001466	1
GRMZM2G001497	1
GRMZM2G001497	1
GRMZM2G001497	1
GRMZM2G001497	1
GRMZM2G001500	1
GRMZM2G001508	1
GRMZM2G001508	1
GRMZM2G001508	1
GRMZM2G001514	2
GRMZM2G001530	1
GRMZM2G001541	2
GRMZM2G001551	1
GRMZM2G001577	1
GRMZM2G001592	1
GRMZM2G001606	1
GRMZM2G001631	2
GRMZM2G001639	1
GRMZM2G001645	1
GRMZM2G001652	1
GRMZM2G001653	1
GRMZM2G001660	2
GRMZM2G001661	1
GRMZM2G001663	1
GRMZM2G001668	2
GRMZM2G001676	1
GRMZM2G001696	1
GRMZM2G001721	2
GRMZM2G001724	2
GRMZM2G001750	2
GRMZM2G001764	1
GRMZM2G001772	2
GRMZM2G001777	2
GRMZM2G001799	1
GRMZM2G001803	1
GRMZM2G001805	2
GRMZM2G001812	1
GRMZM2G001812	1
GRMZM2G001816	1
GRMZM2G001820	2
GRMZM2G001820	2
GRMZM2G001850	1
GRMZM2G001853	2
GRMZM2G001869	1
GRMZM2G001875	1
GRMZM2G001887	2
GRMZM2G001895	1
GRMZM2G001898	1
GRMZM2G001904	1
GRMZM2G001915	2
GRMZM2G001918	1
GRMZM2G001930	1
GRMZM2G001934	2
GRMZM2G001938	1
GRMZM2G001953	2
GRMZM2G001956	1
GRMZM2G001973	2
GRMZM2G001977	2
GRMZM2G001977	2
GRMZM2G001977	2
GRMZM2G001981	1
GRMZM2G001991	2
GRMZM2G002002	1
GRMZM2G002023	2
GRMZM2G002034	2
GRMZM2G002075	2
GRMZM2G002100	2
GRMZM2G002104	2
GRMZM2G002115	1
GRMZM2G002119	1
GRMZM2G002121	1
GRMZM2G002124	1
GRMZM2G002128	1
GRMZM2G002130	2
GRMZM2G002131	2
GRMZM2G002135	2
GRMZM2G002138	1
GRMZM2G002142	2
GRMZM2G002147	2
GRMZM2G002165	1
GRMZM2G002165	1
GRMZM2G002173	2
GRMZM2G002178	1
GRMZM2G002220	2
GRMZM2G002225	2
GRMZM2G002227	1
GRMZM2G002260	2
GRMZM2G002276	1
GRMZM2G002280	2
GRMZM2G002286	2
GRMZM2G002297	2
GRMZM2G002304	2
GRMZM2G002309	2
GRMZM2G002361	2
GRMZM2G002391	1
GRMZM2G002396	1
GRMZM2G002416	2
GRMZM2G002420	2
GRMZM2G002427	2
GRMZM2G002430	2
GRMZM2G002465	1
GRMZM2G002465	1
GRMZM2G002473	1
GRMZM2G002473	1
GRMZM2G002492	1
GRMZM2G002499	1
GRMZM2G002515	1
GRMZM2G002523	2
GRMZM2G002531	1
GRMZM2G002542	1
GRMZM2G002542	1
GRMZM2G002559	1
GRMZM2G002568	1
GRMZM2G002568	1
GRMZM2G002569	2
GRMZM2G002578	1
GRMZM2G002617	1
GRMZM2G002626	1
GRMZM2G002627	1
GRMZM2G002630	1
GRMZM2G002642	1
GRMZM2G002646	1
GRMZM2G002652	1
GRMZM2G002652	1
GRMZM2G002652	1
GRMZM2G002652	1
GRMZM2G002699	1
GRMZM2G002704	2
GRMZM2G002754	2
GRMZM2G002756	2
GRMZM2G002765	2
GRMZM2G002786	2
GRMZM2G002805	2
GRMZM2G002807	2
GRMZM2G002815	2
GRMZM2G002815	2
GRMZM2G002825	2
GRMZM2G002828	2
GRMZM2G002830	1
GRMZM2G002851	2
GRMZM2G002858	2
GRMZM2G002859	2
GRMZM2G002874	2
GRMZM2G002879	2
GRMZM2G002894	1
GRMZM2G002898	1
GRMZM2G002903	1
GRMZM2G002910	1
GRMZM2G002915	2
GRMZM2G002948	2
GRMZM2G002959	1
GRMZM2G002959	1
GRMZM2G002961	1
GRMZM2G002978	1
GRMZM2G002993	2
GRMZM2G002999	2
GRMZM2G003014	2
GRMZM2G003022	2
GRMZM2G003023	1
GRMZM2G003028	1
GRMZM2G003033	2
GRMZM2G003038	1
GRMZM2G003043	2
GRMZM2G003057	2
GRMZM2G003064	1
GRMZM2G003068	2
GRMZM2G003076	1
GRMZM2G003090	1
GRMZM2G003096	1
GRMZM2G003108	2
GRMZM2G003109	2
GRMZM2G003124	2
GRMZM2G003138	1
GRMZM2G003157	2
GRMZM2G003165	1
GRMZM2G003172	1
GRMZM2G003179	1
GRMZM2G003190	2
GRMZM2G003234	2
GRMZM2G003246	1
GRMZM2G003252	2
GRMZM2G003304	1
GRMZM2G003306	1
GRMZM2G003307	1
GRMZM2G003318	1
GRMZM2G003331	2
GRMZM2G003342	1
GRMZM2G003354	1
GRMZM2G003368	1
GRMZM2G003377	2
GRMZM2G003379	1
GRMZM2G003384	1
GRMZM2G003385	1
GRMZM2G003389	1
GRMZM2G003406	2
GRMZM2G003409	2
GRMZM2G003409	2
GRMZM2G003409	2
GRMZM2G003411	2
GRMZM2G003411	2
GRMZM2G003424	1
GRMZM2G003426	1
GRMZM2G003466	1
GRMZM2G003488	1
GRMZM2G003489	1
GRMZM2G003493	2
GRMZM2G003501	2
GRMZM2G003506	1
GRMZM2G003506	1
GRMZM2G003506	1
GRMZM2G003509	1
GRMZM2G003514	2
GRMZM2G003518	2
GRMZM2G003526	1
GRMZM2G003530	1
GRMZM2G003551	1
GRMZM2G003558	2
GRMZM2G003563	2
GRMZM2G003563	2
GRMZM2G003565	1
GRMZM2G003595	1
GRMZM2G003607	1
GRMZM2G003635	1
GRMZM2G003638	1
GRMZM2G003640	1
GRMZM2G003642	2
GRMZM2G003656	1
GRMZM2G003662	2
GRMZM2G003663	2
GRMZM2G003669	1
GRMZM2G003682	1
GRMZM2G003715	1
GRMZM2G003718	1
GRMZM2G003720	1
GRMZM2G003724	1
GRMZM2G003725	2
GRMZM2G003732	1
GRMZM2G003734	2
GRMZM2G003738	2
GRMZM2G003742	1
GRMZM2G003750	1
GRMZM2G003752	1
GRMZM2G003754	1
GRMZM2G003762	1
GRMZM2G003765	1
GRMZM2G003769	1
GRMZM2G003784	1
GRMZM2G003789	1
GRMZM2G003794	1
GRMZM2G003796	1
GRMZM2G003814	2
GRMZM2G003821	2
GRMZM2G003835	2
GRMZM2G003838	1
GRMZM2G003853	2
GRMZM2G003853	2
GRMZM2G003853	2
GRMZM2G003853	2
GRMZM2G003853	2
GRMZM2G003853	2
GRMZM2G003861	2
GRMZM2G003869	1
GRMZM2G003875	2
GRMZM2G003883	1
GRMZM2G003897	1
GRMZM2G003909	1
GRMZM2G003917	2
GRMZM2G003927	1
GRMZM2G003927	1
GRMZM2G003930	2
GRMZM2G003937	2
GRMZM2G003947	2
GRMZM2G003970	1
GRMZM2G003970	1
GRMZM2G003984	1
GRMZM2G003988	2
GRMZM2G003992	2
GRMZM2G004006	2
GRMZM2G004012	1
GRMZM2G004014	1
GRMZM2G004023	2
GRMZM2G004040	2
GRMZM2G004057	1
GRMZM2G004060	1
GRMZM2G004079	1
GRMZM2G004083	2
GRMZM2G004090	1
GRMZM2G004092	2
GRMZM2G004106	1
GRMZM2G004128	1
GRMZM2G004131	2
GRMZM2G004138	2
GRMZM2G004140	2
GRMZM2G004160	1
GRMZM2G004161	1
GRMZM2G004172	2
GRMZM2G004180	2
GRMZM2G004182	2
GRMZM2G004183	1
GRMZM2G004188	2
GRMZM2G004207	1
GRMZM2G004211	2
GRMZM2G004222	2
GRMZM2G004259	1
GRMZM2G004290	2
GRMZM2G004301	1
GRMZM2G004314	1
GRMZM2G004330	2
GRMZM2G004334	2
GRMZM2G004349	1
GRMZM2G004352	1
GRMZM2G004354	2
GRMZM2G004356	2
GRMZM2G004362	1
GRMZM2G004375	1
GRMZM2G004377	2
GRMZM2G004382	1
GRMZM2G004396	1
GRMZM2G004397	1
GRMZM2G004408	2
GRMZM2G004412	1
GRMZM2G004414	1
GRMZM2G004422	1
GRMZM2G004435	1
GRMZM2G004440	2
GRMZM2G004445	1
GRMZM2G004455	2
GRMZM2G004459	1
GRMZM2G004466	2
GRMZM2G004475	1
GRMZM2G004480	1
GRMZM2G004483	2
GRMZM2G004500	1
GRMZM2G004511	1
GRMZM2G004516	2
GRMZM2G004523	1
GRMZM2G004528	2
GRMZM2G004531	1
GRMZM2G004534	1
GRMZM2G004548	1
GRMZM2G004572	1
GRMZM2G004575	1
GRMZM2G004582	1
GRMZM2G004583	1
GRMZM2G004590	1
GRMZM2G004592	1
GRMZM2G004619	2
GRMZM2G004641	1
GRMZM2G004653	1
GRMZM2G004653	1
GRMZM2G004653	1
GRMZM2G004653	1
GRMZM2G004663	2
GRMZM2G004683	1
GRMZM2G004690	2
GRMZM2G004694	1
GRMZM2G004696	1
GRMZM2G004699	1
GRMZM2G004703	2
GRMZM2G004709	2
GRMZM2G004714	2
GRMZM2G004715	1
GRMZM2G004732	1
GRMZM2G004736	1
GRMZM2G004741	2
GRMZM2G004748	2
GRMZM2G004752	1
GRMZM2G004752	1
GRMZM2G004752	1
GRMZM2G004768	1
GRMZM2G004784	2
GRMZM2G004795	1
GRMZM2G004799	1
GRMZM2G004828	1
GRMZM2G004835	2
GRMZM2G004847	1
GRMZM2G004856	1
GRMZM2G004858	1
GRMZM2G004878	2
GRMZM2G004880	1
GRMZM2G004880	1
GRMZM2G004880	1
GRMZM2G004888	1
GRMZM2G004895	2
GRMZM2G004898	2
GRMZM2G004909	1
GRMZM2G004924	2
GRMZM2G004927	1
GRMZM2G004932	1
GRMZM2G004946	2
GRMZM2G004947	2
GRMZM2G004947	2
GRMZM2G004949	1
GRMZM2G004955	1
GRMZM2G004957	1
GRMZM2G004959	1
GRMZM2G004988	2
GRMZM2G004990	1
GRMZM2G004996	1
GRMZM2G004997	2
GRMZM2G005000	1
GRMZM2G005000	1
GRMZM2G005013	1
GRMZM2G005016	2
GRMZM2G005024	1
GRMZM2G005040	1
GRMZM2G005061	2
GRMZM2G005080	1
GRMZM2G005082	1
GRMZM2G005103	2
GRMZM2G005107	1
GRMZM2G005107	1
GRMZM2G005112	1
GRMZM2G005126	1
GRMZM2G005146	2
GRMZM2G005155	1
GRMZM2G005163	2
GRMZM2G005170	2
GRMZM2G005187	2
GRMZM2G005195	2
GRMZM2G005205	2
GRMZM2G005207	1
GRMZM2G005209	1
GRMZM2G005233	1
GRMZM2G005236	2
GRMZM2G005251	2
GRMZM2G005256	2
GRMZM2G005278	2
GRMZM2G005278	2
GRMZM2G005281	1
GRMZM2G005284	2
GRMZM2G005290	2
GRMZM2G005290	2
GRMZM2G005293	1
GRMZM2G005298	2
GRMZM2G005301	1
GRMZM2G005304	2
GRMZM2G005308	1
GRMZM2G005310	1
GRMZM2G005339	1
GRMZM2G005346	1
GRMZM2G005347	1
GRMZM2G005350	2
GRMZM2G005353	2
GRMZM2G005365	2
GRMZM2G005374	2
GRMZM2G005384	1
GRMZM2G005419	2
GRMZM2G005433	2
GRMZM2G005435	1
GRMZM2G005444	1
GRMZM2G005444	1
GRMZM2G005452	1
GRMZM2G005456	1
GRMZM2G005459	2
GRMZM2G005461	1
GRMZM2G005483	2
GRMZM2G005486	2
GRMZM2G005493	2
GRMZM2G005499	2
GRMZM2G005522	1
GRMZM2G005522	1
GRMZM2G005536	2
GRMZM2G005540	2
GRMZM2G005552	2
GRMZM2G005554	2
GRMZM2G005557	2
GRMZM2G005583	2
GRMZM2G005619	2
GRMZM2G005622	1
GRMZM2G005624	1
GRMZM2G005630	1
GRMZM2G005633	2
GRMZM2G005633	2
GRMZM2G005633	2
GRMZM2G005633	2
GRMZM2G005633	2
GRMZM2G005633	2
GRMZM2G005641	1
GRMZM2G005652	1
GRMZM2G005680	1
GRMZM2G005710	2
GRMZM2G005715	1
GRMZM2G005737	2
GRMZM2G005753	2
GRMZM2G005771	1
GRMZM2G005788	1
GRMZM2G005791	1
GRMZM2G005798	1
GRMZM2G005815	1
GRMZM2G005818	1
GRMZM2G005825	1
GRMZM2G005834	2
GRMZM2G005840	1
GRMZM2G005844	1
GRMZM2G005848	1
GRMZM2G005849	2
GRMZM2G005859	2
GRMZM2G005865	2
GRMZM2G005869	2
GRMZM2G005886	1
GRMZM2G005887	1
GRMZM2G005909	1
GRMZM2G005938	1
GRMZM2G005939	2
GRMZM2G005954	2
GRMZM2G005973	1
GRMZM2G005980	2
GRMZM2G005984	2
GRMZM2G005990	2
GRMZM2G005991	1
GRMZM2G005996	1
GRMZM2G005998	1
GRMZM2G006006	2
GRMZM2G006036	2
GRMZM2G006042	1
GRMZM2G006047	1
GRMZM2G006069	2
GRMZM2G006071	1
GRMZM2G006080	2
GRMZM2G006083	1
GRMZM2G006085	1
GRMZM2G006107	1
GRMZM2G006112	1
GRMZM2G006117	1
GRMZM2G006119	1
GRMZM2G006121	2
GRMZM2G006121	2
GRMZM2G006130	2
GRMZM2G006130	2
GRMZM2G006144	1
GRMZM2G006197	2
GRMZM2G006212	2
GRMZM2G006216	2
GRMZM2G006219	2
GRMZM2G006229	1
GRMZM2G006234	2
GRMZM2G006234	2
GRMZM2G006246	2
GRMZM2G006252	1
GRMZM2G006277	1
GRMZM2G006280	2
GRMZM2G006282	1
GRMZM2G006297	2
GRMZM2G006324	1
GRMZM2G006324	1
GRMZM2G006329	2
GRMZM2G006341	2
GRMZM2G006352	2
GRMZM2G006363	1
GRMZM2G006366	1
GRMZM2G006370	1
GRMZM2G006377	1
GRMZM2G006399	1
GRMZM2G006416	1
GRMZM2G006428	2
GRMZM2G006429	2
GRMZM2G006452	1
GRMZM2G006453	1
GRMZM2G006474	2
GRMZM2G006477	1
GRMZM2G006480	1
GRMZM2G006493	1
GRMZM2G006505	1
GRMZM2G006562	1
GRMZM2G006562	1
GRMZM2G006562	1
GRMZM2G006562	1
GRMZM2G006562	1
GRMZM2G006565	2
GRMZM2G006578	1
GRMZM2G006631	1
GRMZM2G006672	2
GRMZM2G006673	1
GRMZM2G006676	1
GRMZM2G006678	2
GRMZM2G006704	1
GRMZM2G006707	1
GRMZM2G006714	2
GRMZM2G006716	1
GRMZM2G006716	1
GRMZM2G006721	2
GRMZM2G006732	1
GRMZM2G006736	1
GRMZM2G006749	2
GRMZM2G006752	1
GRMZM2G006762	1
GRMZM2G006762	1
GRMZM2G006763	1
GRMZM2G006765	2
GRMZM2G006781	1
GRMZM2G006790	1
GRMZM2G006791	1
GRMZM2G006806	2
GRMZM2G006821	1
GRMZM2G006830	2
GRMZM2G006853	1
GRMZM2G006853	1
GRMZM2G006853	1
GRMZM2G006853	1
GRMZM2G006853	1
GRMZM2G006871	2
GRMZM2G006894	2
GRMZM2G006937	1
GRMZM2G006937	1
GRMZM2G006942	1
GRMZM2G006943	1
GRMZM2G006948	2
GRMZM2G006953	2
GRMZM2G006964	1
GRMZM2G006973	1
GRMZM2G006977	1
GRMZM2G006981	1
GRMZM2G007021	2
GRMZM2G007025	1
GRMZM2G007028	2
GRMZM2G007055	1
GRMZM2G007057	2
GRMZM2G007060	2
GRMZM2G007063	2
GRMZM2G007080	1
GRMZM2G007103	2
GRMZM2G007120	2
GRMZM2G007130	1
GRMZM2G007134	2
GRMZM2G007137	2
GRMZM2G007140	1
GRMZM2G007146	1
GRMZM2G007146	1
GRMZM2G007151	2
GRMZM2G007157	1
GRMZM2G007160	1
GRMZM2G007185	1
GRMZM2G007188	1
GRMZM2G007190	1
GRMZM2G007195	1
GRMZM2G007236	2
GRMZM2G007236	2
GRMZM2G007236	2
GRMZM2G007241	2
GRMZM2G007246	2
GRMZM2G007246	2
GRMZM2G007248	1
GRMZM2G007249	1
GRMZM2G007252	2
GRMZM2G007252	2
GRMZM2G007252	2
GRMZM2G007252	2
GRMZM2G007252	2
GRMZM2G007252	2
GRMZM2G007256	1
GRMZM2G007258	2
GRMZM2G007260	2
GRMZM2G007276	2
GRMZM2G007277	1
GRMZM2G007283	2
GRMZM2G007288	1
GRMZM2G007300	1
GRMZM2G007306	2
GRMZM2G007324	2
GRMZM2G007339	1
GRMZM2G007347	1
GRMZM2G007372	1
GRMZM2G007381	1
GRMZM2G007384	2
GRMZM2G007385	1
GRMZM2G007404	2
GRMZM2G007406	2
GRMZM2G007441	1
GRMZM2G007453	1
GRMZM2G007466	1
GRMZM2G007475	2
GRMZM2G007477	2
GRMZM2G007477	2
GRMZM2G007486	1
GRMZM2G007489	2
GRMZM2G007514	2
GRMZM2G007546	1
GRMZM2G007546	1
GRMZM2G007555	1
GRMZM2G007587	2
GRMZM2G007590	2
GRMZM2G007615	1
GRMZM2G007630	2
GRMZM2G007647	1
GRMZM2G007651	1
GRMZM2G007659	1
GRMZM2G007675	1
GRMZM2G007683	1
GRMZM2G007695	2
GRMZM2G007713	1
GRMZM2G007721	2
GRMZM2G007729	2
GRMZM2G007734	2
GRMZM2G007736	2
GRMZM2G007757	1
GRMZM2G007784	1
GRMZM2G007791	1
GRMZM2G007795	2
GRMZM2G007801	1
GRMZM2G007810	2
GRMZM2G007817	1
GRMZM2G007835	1
GRMZM2G007848	2
GRMZM2G007854	2
[truncated: 25,856 more rows]
